# Supplementary material for: Proteomic Exploration of Plasma Exosomes and Other Small Extracellular Vesicles in Pediatric Hodgkin Lymphoma: A Potential Source of Biomarkers for Relapse Occurrence
Source: Diagnostics (Basel). 2021 May 21;11(6):917. doi: 10.3390/diagnostics11060917 (PMC8223799; doi:10.3390/diagnostics11060917)
Supplement: Supplementary file 1 [file diagnostics-11-00917-s001.zip]

Archive with 5 entries (4 files):
- supplementary-revised-ok/
- supplementary-revised-ok/Supplementary Table S1. Peptides.xls
- supplementary-revised-ok/Supplementary Table S2.doc
- supplementary-revised-ok/Supplementary Table S3. Plasma EV proteins-mod-20052021.xls
- supplementary-revised-ok/Supplementary Table S4. DAVID_RawData.xls
