# Supplementary material for: Proteomic Exploration of Plasma Exosomes and Other Small Extracellular Vesicles in Pediatric Hodgkin Lymphoma: A Potential Source of Biomarkers for Relapse Occurrence
Source: Diagnostics (Basel). 2021 May 21;11(6):917. doi: 10.3390/diagnostics11060917 (PMC8223799; doi:10.3390/diagnostics11060917)
Supplement: Supplementary file 1 [file diagnostics-11-00917-s001.zip › supplementary-revised-ok/Supplementary Table S1. Peptides.xls]

## Sheet: peptides
Sequence	N-term cleavage window	C-term cleavage window	Amino acid before	First amino acid	Second amino acid	Second last amino acid	Last amino acid	Amino acid after	A Count	R Count	N Count	D Count	C Count	Q Count	E Count	G Count	H Count	I Count	L Count	K Count	M Count	F Count	P Count	S Count	T Count	W Count	Y Count	V Count	U Count	Length	Missed cleavages	Mass	Proteins	Leading razor protein	Start position	End position	Unique (Groups)	Unique (Proteins)	Charges	PEP	Score	Identification type.raw	Experiment STRAP_.raw	Intensity	Intensity STRAP_.raw	Reverse	Potential contaminant	id	Protein group IDs
AACAQLNDFLQEYGTQGCQV	LCRSTRQRAACAQLND	YGTQGCQV________	R	A	A	Q	V	-	3	0	1	1	2	4	1	2	0	0	2	0	0	1	0	0	1	0	1	1	0	20	0	22719889	sp|P0C0L5|CO4B_HUMAN;sp|P0C0L4|CO4A_HUMAN	sp|P0C0L5|CO4B_HUMAN	1725	1744	no	no	3	PEP	42118	By MS/MS	1	19696000	19696000			0	109;108
AADIEQQAVFAVFDENK	LDRRGIQRAADIEQQA	FAVFDENKSWYLEDNI	R	A	A	N	K	S	4	0	1	2	0	2	2	0	0	1	0	1	0	2	0	0	0	0	0	2	0	17	0	18939109	sp|P12259|FA5_HUMAN	sp|P12259|FA5_HUMAN	539	555	no	no	2;3	0.0026022	75376	By MS/MS	2	8657900	8657900		+	1	120
AAFDDAIAELDTLSEESYKDSTLIMQLLR	DRACRLAKAAFDDAIA	TLIMQLLRDNLTLWTS	K	A	A	L	R	D	4	1	0	4	0	1	3	0	0	2	5	1	1	1	0	3	2	0	1	0	0	29	1	32576013	sp|P62258|1433E_HUMAN	sp|P62258|1433E_HUMAN	197	225	yes	yes	4	0.027934	37938	By MS/MS	1	605140	605140			2	160
AAFGQGSGPIMLDEVQCTGTEASLADCK	NATQALGRAAFGQGSG	EASLADCKSLGWLKSN	R	A	A	C	K	S	4	0	0	2	2	2	2	4	0	1	2	1	1	1	1	2	2	0	0	1	0	28	0	2912299	sp|Q08380|LG3BP_HUMAN	sp|Q08380|LG3BP_HUMAN	77	104	yes	yes	2;3	0.00071274	74525	By MS/MS	2	39787000	39787000			3	167
AAFTECCQAADK	LFFAKRYKAAFTECCQ	ECCQAADKAACLLPKL	K	A	A	D	K	A	4	0	0	1	2	1	1	0	0	0	0	1	0	1	0	0	1	0	0	0	0	12	0	13705595	sp|P02768|ALBU_HUMAN;CON__P02768-1	sp|P02768|ALBU_HUMAN	187	198	yes	no	2	3.27e-35	303.71	By MS/MS	5	335850000	335850000		+	4	3
AAISGENAGLVR	TAWKQYRKAAISGENA	GENAGLVRASGRTMEQ	K	A	A	V	R	A	3	1	1	0	0	0	1	2	0	1	1	0	0	0	0	1	0	0	0	1	0	12	0	1156.62	sp|P19827|ITIH1_HUMAN;CON__Q0VCM5	sp|P19827|ITIH1_HUMAN	126	137	yes	no	2	3.6e-34	285.32	By MS/MS	1	166920000	166920000			5	135
AAPSVTLFPPSSEELQANK	________________	SEELQANKATLVCLIS	K	A	A	N	K	A	3	0	1	0	0	1	2	0	0	0	2	1	0	1	3	3	1	0	0	1	0	19	0	19850106	sp|P0DOY2|IGLC2_HUMAN;sp|P0DOY3|IGLC3_HUMAN;sp|P0CF74|IGLC6_HUMAN;sp|A0M8Q6|IGLC7_HUMAN	sp|P0DOY2|IGLC2_HUMAN	5	23	yes	no	2	0.000122	150.61	By MS/MS	1	13338000	13338000			6	113
AAQVTIQSSGTFSSK	ATFTRTGKAAQVTIQS	SSGTFSSKFQVDNNNR	K	A	A	S	K	F	2	0	0	0	0	2	0	1	0	1	0	1	0	1	0	4	2	0	0	1	0	15	0	15107627	sp|P01023|A2MG_HUMAN	sp|P01023|A2MG_HUMAN	1275	1289	yes	yes	2	2.48e-09	203.52	By MS/MS	1	1575800	1575800			7	39
AASGTTGTYQEWK	DIDVRFQKAASGTTGT	TGTYQEWKDKAQNLYQ	K	A	A	W	K	D	2	0	0	0	0	1	1	2	0	0	0	1	0	0	0	1	3	1	1	0	0	13	0	13986416	sp|P04114|APOB_HUMAN	sp|P04114|APOB_HUMAN	4133	4145	yes	yes	2	0.045269	42785	By MS/MS	1	812410	812410			8	79
AATGECTATVGK	CEYKDAAKAATGECTA	ECTATVGKRSSTKFSV	K	A	A	G	K	R	3	0	0	0	1	0	1	2	0	0	0	1	0	0	0	0	3	0	0	1	0	12	0	11645445	sp|P01042|KNG1_HUMAN	sp|P01042|KNG1_HUMAN	102	113	yes	yes	2	0.012115	64121	By MS/MS	1	115700	115700			9	42
AATVGSLAGQPLQER	LVEQGRVRAATVGSLA	AGQPLQERAQAWGERL	R	A	A	E	R	A	3	1	0	0	0	2	1	2	0	0	2	0	0	0	1	1	1	0	0	1	0	15	0	14967947	sp|P02649|APOE_HUMAN	sp|P02649|APOE_HUMAN	210	224	yes	yes	2	0.00069345	93424	By MS/MS	1	8615100	8615100			10	57
AAVYHHFISDGVR	GLQEVEVKAAVYHHFI	HFISDGVRKSLKVVPE	K	A	A	V	R	K	2	1	0	1	0	0	0	1	2	1	0	0	0	1	0	1	0	0	1	2	0	13	0	14707368	sp|P01024|CO3_HUMAN	sp|P01024|CO3_HUMAN	914	926	yes	yes	2;3	0.0048601	75088	By MS/MS	2	15738000	15738000			11	40
AAVYHHFISDGVRK	GLQEVEVKAAVYHHFI	FISDGVRKSLKVVPEG	K	A	A	R	K	S	2	1	0	1	0	0	0	1	2	1	0	1	0	1	0	1	0	0	1	2	0	14	1	15988318	sp|P01024|CO3_HUMAN	sp|P01024|CO3_HUMAN	914	927	yes	yes	4	0.029707	45.28	By MS/MS	1	799170	799170			12	40
ACIPTGPYPCGK	YTLADNGKACIPTGPY	TGPYPCGKQTLERRKR	K	A	C	G	K	Q	1	0	0	0	2	0	0	2	0	1	0	1	0	0	3	0	1	0	1	0	0	12	0	13196002	sp|P00742|FA10_HUMAN	sp|P00742|FA10_HUMAN	163	174	yes	yes	2	0.00047629	107.03	By MS/MS	1	30100000	30100000			13	32
ADDKETCFAEEGK	AFVEKCCKADDKETCF	TCFAEEGKKLVAASQA	K	A	D	G	K	K	2	0	0	2	1	0	3	1	0	0	0	2	0	1	0	0	1	0	0	0	0	13	1	14986246	sp|P02768|ALBU_HUMAN;CON__P02768-1	sp|P02768|ALBU_HUMAN	585	597	yes	no	2;3	4.19e-07	190.57	By MS/MS	3	92617000	92617000		+	14	3
ADDKETCFAEEGKK	AFVEKCCKADDKETCF	CFAEEGKKLVAASQAA	K	A	D	K	K	L	2	0	0	2	1	0	3	1	0	0	0	3	0	1	0	0	1	0	0	0	0	14	2	16267196	sp|P02768|ALBU_HUMAN;CON__P02768-1	sp|P02768|ALBU_HUMAN	585	598	yes	no	2;3;4	8.66e-22	246.31	By MS/MS	9	712010000	712010000		+	15	3
ADGSYAAWLSR	MRIQQFRKADGSYAAW	SYAAWLSRGSSTWLTA	K	A	D	S	R	G	3	1	0	1	0	0	0	1	0	0	1	0	0	0	0	2	0	1	1	0	0	11	0	11955622	sp|P0C0L5|CO4B_HUMAN;sp|P0C0L4|CO4A_HUMAN	sp|P0C0L5|CO4B_HUMAN	1062	1072	no	no	2	0.01629	60157	By MS/MS	2	11433000	11433000			16	109;108
ADIGCTPGSGK	KIWDVVEKADIGCTPG	GCTPGSGKDYAGVFSD	K	A	D	G	K	D	1	0	0	1	1	0	0	3	0	1	0	1	0	0	1	1	1	0	0	0	0	11	0	10614812	sp|P01024|CO3_HUMAN	sp|P01024|CO3_HUMAN	623	633	yes	yes	2	0.00056195	111.86	By MS/MS	1	1558100	1558100			17	40
ADKPLSIHPQGIR	IKVHFKNKADKPLSIH	SIHPQGIRYSKLSEGA	K	A	D	I	R	Y	1	1	0	1	0	1	0	1	1	2	1	1	0	0	2	1	0	0	0	0	0	13	1	14307994	sp|P12259|FA5_HUMAN	sp|P12259|FA5_HUMAN	106	118	yes	yes	3	0.01645	58.04	By MS/MS	1	6977900	6977900			18	120
ADLEMQIESLTEELAYLK	LDELTLTKADLEMQIE	TEELAYLKKNHEEEMK	K	A	D	L	K	K	2	0	0	1	0	1	4	0	0	1	4	1	1	0	0	1	1	0	1	0	0	18	0	20950395	sp|P13645|K1C10_HUMAN;CON__P13645	sp|P13645|K1C10_HUMAN	267	284	yes	no	2	5.13e-18	213.69	By MS/MS	1	1604500	1604500		+	19	5
ADLFYDVEALDLESPK	PNVFGFCRADLFYDVE	ALDLESPKNLVINCEV	R	A	D	P	K	N	2	0	0	3	0	0	2	0	0	0	3	1	0	1	1	1	0	0	1	1	0	16	0	18238829	sp|P04196|HRG_HUMAN	sp|P04196|HRG_HUMAN	220	235	yes	yes	3	0.045721	31043	By MS/MS	1	1129700	1129700			20	80
ADLSGITGAR	IEEAFTSKADLSGITG	LSGITGARNLAVSQVV	K	A	D	A	R	N	2	1	0	1	0	0	0	2	0	1	1	0	0	0	0	1	1	0	0	0	0	10	0	95950361	sp|P01011|AACT_HUMAN	sp|P01011|AACT_HUMAN	341	350	yes	yes	2	0.00511	173.24	By MS/MS	1	9195500	9195500			21	37
ADRDQYELLCLDNTR	IFENLANKADRDQYEL	LLCLDNTRKPVDEYKD	K	A	D	T	R	K	1	2	1	3	1	1	1	0	0	0	3	0	0	0	0	0	1	0	1	0	0	15	1	18808687	sp|P02787|TRFE_HUMAN	sp|P02787|TRFE_HUMAN	237	251	yes	yes	2;3	1.21e-08	181.51	By MS/MS	2	23256000	23256000			22	74
ADSQAQLLLSTVVGVFTAPGLHLK	GLLVAQGRADSQAQLL	TAPGLHLKQPFVQGLA	R	A	D	L	K	Q	3	0	0	1	0	2	0	2	1	0	5	1	0	1	1	2	2	0	0	3	0	24	0	2464369	sp|P01019|ANGT_HUMAN	sp|P01019|ANGT_HUMAN	197	220	yes	yes	3;4	2.27e-10	149.8	By MS/MS	7	20712000	20712000			23	38
ADVQAHGEGQEFSITCLVDEEEMK	DNKQSSFKADVQAHGE	LVDEEEMKKLLRERGH	K	A	D	M	K	K	2	0	0	2	1	2	5	2	1	1	1	1	1	1	0	1	1	0	0	2	0	24	0	27211898	sp|P19827|ITIH1_HUMAN	sp|P19827|ITIH1_HUMAN	525	548	yes	yes	2;3	1.36e-29	221.05	By MS/MS	4	118130000	118130000			24	135
ADVQAHGEGQEFSITCLVDEEEMKK	DNKQSSFKADVQAHGE	VDEEEMKKLLRERGHM	K	A	D	K	K	L	2	0	0	2	1	2	5	2	1	1	1	2	1	1	0	1	1	0	0	2	0	25	1	28492848	sp|P19827|ITIH1_HUMAN	sp|P19827|ITIH1_HUMAN	525	549	yes	yes	3;4	1.01e-38	234.37	By MS/MS	3	386290000	386290000			25	135
ADYVETVLDSTCSSTVQFLEYELNVLGTHK	WSASLKNKADYVETVL	LNVLGTHKIEDGTLAS	K	A	D	H	K	I	1	0	1	2	1	1	3	1	1	0	4	1	0	1	0	3	4	0	2	4	0	30	0	34176286	sp|P04114|APOB_HUMAN	sp|P04114|APOB_HUMAN	3906	3935	yes	yes	3;4	0.0021543	55986	By MS/MS	2	2888200	2888200			26	79
AEAESLYQSK	EDIAQKSKAEAESLYQ	AESLYQSKYEELQITA	K	A	E	S	K	Y	2	0	0	0	0	1	2	0	0	0	1	1	0	0	0	2	0	0	1	0	0	10	0	1124535	sp|P04264|K2C1_HUMAN;CON__P04264	sp|P04264|K2C1_HUMAN	367	376	yes	no	2	0.0022693	93561	By MS/MS	1	1226200	1226200		+	27	4
AECLNPSQPSR	WVDAGTNRAECLNPSQ	LNPSQPSRRKALEGLQ	R	A	E	S	R	R	1	1	1	0	1	1	1	0	0	0	1	0	0	0	2	2	0	0	0	0	0	11	0	12575772	sp|P14543|NID1_HUMAN	sp|P14543|NID1_HUMAN	1133	1143	yes	yes	2	0.984	140.63	By MS/MS	1	1397000	1397000			28	128
AEDHFSVIDFNQNIR	KTILDDLRAEDHFSVI	IDFNQNIRTWRNDLIS	R	A	E	I	R	T	1	1	2	2	0	1	1	0	1	2	0	0	0	2	0	1	0	0	0	1	0	15	0	1803854	sp|P19823|ITIH2_HUMAN	sp|P19823|ITIH2_HUMAN	342	356	yes	yes	2;3	3.16e-54	318.07	By MS/MS	3	236200000	236200000			29	134
AEDTAVYYCAK	YLQMNSLRAEDTAVYY	TAVYYCAK________	R	A	E	A	K	-	3	0	0	1	1	0	1	0	0	0	0	1	0	0	0	0	1	0	2	1	0	11	0	12895598	sp|P0DP03|HV335_HUMAN;sp|P01768|HV330_HUMAN;sp|P01764|HV323_HUMAN	sp|P0DP03|HV335_HUMAN	107	117	yes	no	2	0.00953	159.09	By MS/MS	1	3393700	3393700			30	47
AEDTAVYYCAR	YLQMUSLRAEDTAVYY	TAVYYCARDLAAARLF	R	A	E	A	R	D	3	1	0	1	1	0	1	0	0	0	0	0	0	0	0	0	1	0	2	1	0	11	0	1317566	sp|P0DOX2|IGA2_HUMAN;sp|P01767|HV353_HUMAN;sp|A0A0C4DH42|HV366_HUMAN;sp|P0DP02|HVC33_HUMAN;sp|P01780|HV307_HUMAN;sp|P01772|HV333_HUMAN;sp|P01763|HV348_HUMAN;sp|P01762|HV311_HUMAN;sp|A0A0J9YVY3|HV741_HUMAN;sp|A0A0B4J1X5|HV374_HUMAN;sp|A0A0B4J1V1|HV321_HUMAN	sp|P0DOX2|IGA2_HUMAN	87	97	yes	no	2	0.00011537	137.89	By MS/MS	1	9632500	9632500			31	111
AEFAEVSK	RLSQRFPKAEFAEVSK	AEFAEVSKLVTDLTKV	K	A	E	S	K	L	2	0	0	0	0	0	2	0	0	0	0	1	0	1	0	1	0	0	0	1	0	8	0	8794338	sp|P02768|ALBU_HUMAN;CON__P02768-1	sp|P02768|ALBU_HUMAN	250	257	yes	no	2	0.00021296	176.44	By MS/MS	2	245210000	245210000		+	32	3
AEFQDALEK	QSHISLSKAEFQDALE	EFQDALEKLNMGITDL	K	A	E	E	K	L	2	0	0	1	0	1	2	0	0	0	1	1	0	1	0	0	0	0	0	0	0	9	0	10495029	sp|P0C0L5|CO4B_HUMAN;sp|P0C0L4|CO4A_HUMAN	sp|P0C0L5|CO4B_HUMAN	317	325	no	no	2	6.49e-07	206.73	By MS/MS	1	35540000	35540000			33	109;108
AEFQDALEKLNMGITDLQGLR	QSHISLSKAEFQDALE	ITDLQGLRLYVAAAII	K	A	E	L	R	L	2	1	1	2	0	2	2	2	0	1	4	1	1	1	0	0	1	0	0	0	0	21	1	23611998	sp|P0C0L5|CO4B_HUMAN;sp|P0C0L4|CO4A_HUMAN	sp|P0C0L5|CO4B_HUMAN	317	337	no	no	3	0.00012775	85203	By MS/MS	1	3473500	3473500			34	109;108
AEGDVAALNR	GERERREKAEGDVAAL	GDVAALNRRIQLVEEE	K	A	E	N	R	R	3	1	1	1	0	0	1	1	0	0	1	0	0	0	0	0	0	0	0	1	0	10	0	10145094	sp|P67936|TPM4_HUMAN	sp|P67936|TPM4_HUMAN	45	54	yes	yes	2	0.04502	70412	By MS/MS	1	596930	596930			35	162
AEIEYLEK	DLVAIQNKAEIEYLEK	AEIEYLEKTLPFSRSY	K	A	E	E	K	T	1	0	0	0	0	0	3	0	0	1	1	1	0	0	0	0	0	0	1	0	0	8	0	99350188	sp|P14151|LYAM1_HUMAN	sp|P14151|LYAM1_HUMAN	71	78	yes	yes	2	0.010386	76221	By MS/MS	1	4286500	4286500			36	126
AELQEGAR	RQKVEPLRAELQEGAR	AELQEGARQKLHELQE	R	A	E	A	R	Q	2	1	0	0	0	1	2	1	0	0	1	0	0	0	0	0	0	0	0	0	0	8	0	87243519	sp|P02647|APOA1_HUMAN	sp|P02647|APOA1_HUMAN	148	155	yes	yes	2	0.016989	68383	By MS/MS	1	89823	89823			37	56
AEMADQAAAWLTR	HLLLHEGKAEMADQAA	QAAAWLTRQGSFQGGF	K	A	E	T	R	Q	5	1	0	1	0	1	1	0	0	0	1	0	1	0	0	0	1	1	0	0	0	13	0	14326769	sp|P0C0L5|CO4B_HUMAN	sp|P0C0L5|CO4B_HUMAN	1279	1291	yes	yes	2;3	0.353	137.21	By MS/MS	2	39440000	39440000			38	109
AEQCCEETASSISLHGK	FTPTETNKAEQCCEET	SSISLHGKGSFRFSYS	K	A	E	G	K	G	2	0	0	0	2	1	3	1	1	1	1	1	0	0	0	3	1	0	0	0	0	17	0	19058197	sp|P02748|CO9_HUMAN	sp|P02748|CO9_HUMAN	251	267	yes	yes	3	0.0645	115.66	By MS/MS	1	7325700	7325700			39	64
AEVDDVIQVR	GILGPIIRAEVDDVIQ	VDDVIQVRFKNLASRP	R	A	E	V	R	F	1	1	0	2	0	1	1	0	0	1	0	0	0	0	0	0	0	0	0	3	0	10	0	11425932	sp|P12259|FA5_HUMAN	sp|P12259|FA5_HUMAN	1650	1659	no	no	2	0.0033567	84687	By MS/MS	1	11036000	11036000		+	40	120
AFIQLWAFDAVK	PIVRGPCRAFIQLWAF	LWAFDAVKGKCVLFPY	R	A	F	V	K	G	3	0	0	1	0	1	0	0	0	1	1	1	0	2	0	0	0	1	0	1	0	12	0	14077551	sp|P02760|AMBP_HUMAN	sp|P02760|AMBP_HUMAN	298	309	yes	yes	2;3	3.85e-25	263.57	By MS/MS	38	462300000	462300000			41	68
AFQPFFVELTMPYSVIR	ISSTASLRAFQPFFVE	TMPYSVIRGEAFTLKA	R	A	F	I	R	G	1	1	0	0	0	1	1	0	0	1	1	0	1	3	2	1	1	0	1	2	0	17	0	20440492	sp|P01023|A2MG_HUMAN;sp|P20742|PZP_HUMAN	sp|P01023|A2MG_HUMAN	788	804	yes	no	2;3	0.000228	154.31	By MS/MS	2	9283800	9283800			42	39
AGDFLEANYMNLQR	SLPGSITKAGDFLEAN	ANYMNLQRSYTVAIAG	K	A	G	Q	R	S	2	1	2	1	0	1	1	1	0	0	2	0	1	1	0	0	0	0	1	0	0	14	0	16407617	sp|P01024|CO3_HUMAN	sp|P01024|CO3_HUMAN	1172	1185	yes	yes	2;3	3.08e-14	211.77	By MS/MS	2	23603000	23603000			43	40
AGELEVFNGYFVHFFAPDNLDPIPK	YDVKREEKAGELEVFN	DNLDPIPKNILFVIDV	K	A	G	P	K	N	2	0	2	2	0	0	2	2	1	1	2	1	0	4	3	0	0	0	1	2	0	25	0	28353908	sp|P19823|ITIH2_HUMAN	sp|P19823|ITIH2_HUMAN	285	309	yes	yes	2;3	1.74e-29	214.79	By MS/MS	20	349010000	349010000			44	134
AGEQVTYTCATYYK	GEKKDVYKAGEQVTYT	YTCATYYKMDGASNVT	K	A	G	Y	K	M	2	0	0	0	1	1	1	1	0	0	0	1	0	0	0	0	3	0	3	1	0	14	0	16537345	sp|P08603|CFAH_HUMAN	sp|P08603|CFAH_HUMAN	1010	1023	yes	yes	2	0.102	147.12	By MS/MS	1	1599400	1599400			45	104
AGEVQEPELR	KIDVHWTRAGEVQEPE	EVQEPELRGDVLHNGN	R	A	G	L	R	G	1	1	0	0	0	1	3	1	0	0	1	0	0	0	1	0	0	0	0	1	0	10	0	11265619	sp|P25311|ZA2G_HUMAN	sp|P25311|ZA2G_HUMAN	242	251	yes	yes	2	0.00031286	123.01	By MS/MS	1	1051200	1051200			46	141
AGFAGDDAPR	DNGSGMCKAGFAGDDA	FAGDDAPRAVFPSIVG	K	A	G	P	R	A	3	1	0	2	0	0	0	2	0	0	0	0	0	1	1	0	0	0	0	0	0	10	0	97544101	sp|P63261|ACTG_HUMAN;sp|P60709|ACTB_HUMAN;sp|Q6S8J3|POTEE_HUMAN;sp|P0CG38|POTEI_HUMAN;sp|A5A3E0|POTEF_HUMAN;sp|P0CG39|POTEJ_HUMAN	sp|P63261|ACTG_HUMAN	19	28	no	no	2	0.00063544	108.43	By MS/MS	1	2362500	2362500			47	157
AGFSWIEVTFK	TGQYEREKAGFSWIEV	SWIEVTFKNPLVWVHA	K	A	G	F	K	N	1	0	0	0	0	0	1	1	0	1	0	1	0	2	0	1	1	1	0	1	0	11	0	1283655	sp|Q14624|ITIH4_HUMAN	sp|Q14624|ITIH4_HUMAN	778	788	yes	yes	2	0.00010856	138.99	By MS/MS	1	2309100	2309100			48	175
AGPHCPTAQLIATLK	ITSLEVIKAGPHCPTA	AQLIATLKNGRKICLD	K	A	G	L	K	N	3	0	0	0	1	1	0	1	1	1	2	1	0	0	2	0	2	0	0	0	0	15	0	15768395	sp|P02776|PLF4_HUMAN;sp|P10720|PF4V_HUMAN	sp|P02776|PLF4_HUMAN	63	77	yes	no	3	0.0024779	77.42	By MS/MS	1	3314000	3314000			49	73
AGTLDLSLTVQGK	FSVVSNGKAGTLDLSL	LSLTVQGKQHVVSVEE	K	A	G	G	K	Q	1	0	0	1	0	1	0	2	0	0	3	1	0	0	0	1	2	0	0	1	0	13	0	13017191	sp|P07996|TSP1_HUMAN;CON__Q28194	sp|P07996|TSP1_HUMAN	125	137	yes	no	2	3.12e-13	207.47	By MS/MS	1	12104000	12104000		+	50	98
AHICSHEEDAGVVCAGQR	LCHHRGWKAHICSHEE	GVVCAGQRVANSRDDS	K	A	H	Q	R	V	3	1	0	1	2	1	2	2	2	1	0	0	0	0	0	1	0	0	0	2	0	18	0	19948687	sp|A1L4H1|SRCRL_HUMAN	sp|A1L4H1|SRCRL_HUMAN	106	123	yes	yes	3	1.02e-07	159.18	By MS/MS	1	532270	532270			51	18
AHVSFKPTVAQQR	VISKGQQKAHVSFKPT	KPTVAQQRICPNCRET	K	A	H	Q	R	I	2	1	0	0	0	2	0	0	1	0	0	1	0	1	1	1	1	0	0	2	0	13	1	14677946	sp|P19823|ITIH2_HUMAN	sp|P19823|ITIH2_HUMAN	247	259	yes	yes	2;3	1.98e-07	198.74	By MS/MS	4	135700000	135700000			52	134
AHYGGFTVQNEANK	DWKGDKVKAHYGGFTV	TVQNEANKYQISVNKY	K	A	H	N	K	Y	2	0	2	0	0	1	1	2	1	0	0	1	0	1	0	0	1	0	1	1	0	14	0	15347165	sp|P02675|FIBB_HUMAN	sp|P02675|FIBB_HUMAN	354	367	yes	yes	2;3	2.37e-22	239.38	By MS/MS	3	101840000	101840000			53	60
AHYGGFTVQNEANKYQISVNK	DWKGDKVKAHYGGFTV	KYQISVNKYRGTAGNA	K	A	H	N	K	Y	2	0	3	0	0	2	1	2	1	1	0	2	0	1	0	1	1	0	2	2	0	21	1	23671608	sp|P02675|FIBB_HUMAN	sp|P02675|FIBB_HUMAN	354	374	yes	yes	3;4	0.00379	113.23	By MS/MS	2	15430000	15430000			54	60
AIAANEADAVTLDAGLVYDAYLAPNNLKPVVAEFYGSK	ASYLDCIRAIAANEAD	VAEFYGSKEDPQTFYY	R	A	I	S	K	E	9	0	3	3	0	0	2	2	0	1	4	2	0	1	2	1	1	0	3	4	0	38	1	39530098	sp|P02787|TRFE_HUMAN	sp|P02787|TRFE_HUMAN	70	107	yes	yes	3;4	0.00121	100.41	By MS/MS	2	33762000	33762000			55	74
AIGYLNTGYQR	LTPEIKSKAIGYLNTG	YLNTGYQRQLNYKHYD	K	A	I	Q	R	Q	1	1	1	0	0	1	0	2	0	1	1	0	0	0	0	0	1	0	2	0	0	11	0	12546357	sp|P01023|A2MG_HUMAN	sp|P01023|A2MG_HUMAN	1004	1014	yes	yes	2	0.023888	54259	By MS/MS	1	20189000	20189000			56	39
AIQLTYNPDESSKPNMIDAATLK	SEVKQLIKAIQLTYNP	MIDAATLKSRKMLEEI	K	A	I	L	K	S	3	0	2	2	0	1	1	0	0	2	2	2	1	0	2	2	2	0	1	0	0	23	1	25192578	sp|P02679|FIBG_HUMAN	sp|P02679|FIBG_HUMAN	89	111	yes	yes	2;3	3.26e-11	167.05	By MS/MS	2	169920000	169920000			57	61
AISGGSIQIENGYFVHYFAPEGLTTMPK	IIRYDVDRAISGGSIQ	EGLTTMPKNVVFVIDK	R	A	I	P	K	N	2	0	1	0	0	1	2	4	1	3	1	1	1	2	2	2	2	0	2	1	0	28	0	30264848	sp|Q14624|ITIH4_HUMAN	sp|Q14624|ITIH4_HUMAN	246	273	yes	yes	3	1.1e-10	142.56	By MS/MS	1	7791100	7791100			58	175
AKLEEQAQQIR	KEQVAEVRAKLEEQAQ	EEQAQQIRLQAEAFQA	R	A	K	I	R	L	2	1	0	0	0	3	2	0	0	1	1	1	0	0	0	0	0	0	0	0	0	11	1	13127099	sp|P02649|APOE_HUMAN	sp|P02649|APOE_HUMAN	259	269	yes	yes	2	0.0206	171.67	By MS/MS	1	3606400	3606400			59	57
AKLIALTLLGMGLALFR	________________	GMGLALFRNHQSSYQT	M	A	K	F	R	N	3	1	0	0	0	0	0	2	0	1	6	1	1	1	0	0	1	0	0	0	0	17	1	18001059	sp|P27169|PON1_HUMAN	sp|P27169|PON1_HUMAN	2	18	yes	yes	3	0.00069907	89506	By MS/MS	1	834210	834210			60	143
ALEESNYELEGK	ASYLDKVRALEESNYE	SNYELEGKIKEWYEKH	R	A	L	G	K	I	1	0	1	0	0	0	4	1	0	0	2	1	0	0	0	1	0	0	1	0	0	12	0	13806409	sp|P13645|K1C10_HUMAN;CON__P13645;CON__P02535-1	sp|P13645|K1C10_HUMAN	166	177	yes	no	2	0.0015807	90412	By MS/MS	1	6797500	6797500		+	61	5
ALEILQEEDLIDEDDIPVR	KGQAGLQRALEILQEE	DEDDIPVRSFFPENWL	R	A	L	V	R	S	1	1	0	4	0	1	4	0	0	3	3	0	0	0	1	0	0	0	0	1	0	19	0	22241111	sp|P0C0L5|CO4B_HUMAN;sp|P0C0L4|CO4A_HUMAN	sp|P0C0L5|CO4B_HUMAN	757	775	no	no	2;3	3.37e-05	154.75	By MS/MS	3	80169000	80169000			62	109;108
ALFVSEEEKK	LLPAQDIKALFVSEEE	FVSEEEKKLTRKEVYI	K	A	L	K	K	L	1	0	0	0	0	0	3	0	0	0	1	2	0	1	0	1	0	0	0	1	0	10	1	11786183	sp|P00751|CFAB_HUMAN	sp|P00751|CFAB_HUMAN	630	639	yes	yes	2	0.044215	120.45	By MS/MS	1	1427800	1427800			63	34
ALGISPFHEHAEVVFTANDSGPR	IDTKSYWKALGISPFH	TANDSGPRRYTIAALL	K	A	L	P	R	R	3	1	1	1	0	0	2	2	2	1	1	0	0	2	2	2	1	0	0	2	0	23	0	24501979	sp|P02766|TTHY_HUMAN	sp|P02766|TTHY_HUMAN	101	123	yes	yes	3	0.222	91889	By MS/MS	1	2260400	2260400			64	71
ALLAYAFALAGNQDK	HGSHVYTKALLAYAFA	ALAGNQDKRKEVLKSL	K	A	L	D	K	R	5	0	1	1	0	1	0	1	0	0	3	1	0	1	0	0	0	0	1	0	0	15	0	15648249	sp|P01023|A2MG_HUMAN	sp|P01023|A2MG_HUMAN	1148	1162	yes	yes	3	0.0003248	98368	By MS/MS	1	2375600	2375600			65	39
ALMLCEGLFVADVTDFEGWK	RTIAYENKALMLCEGL	VTDFEGWKAAIPSALD	K	A	L	W	K	A	2	0	0	2	1	0	2	2	0	0	3	1	1	2	0	0	1	1	0	2	0	20	0	23000857	sp|Q08380|LG3BP_HUMAN	sp|Q08380|LG3BP_HUMAN	522	541	yes	yes	2	1.37e-15	181.34	By MS/MS	1	4249400	4249400			66	167
ALPAPIEK	YKCKVSNKALPAPIEK	ALPAPIEKTISKAKGQ	K	A	L	E	K	T	2	0	0	0	0	0	1	0	0	1	1	1	0	0	2	0	0	0	0	0	0	8	0	837496	sp|P01860|IGHG3_HUMAN;sp|P01857|IGHG1_HUMAN;sp|P0DOX5|IGG1_HUMAN	sp|P01857|IGHG1_HUMAN	210	217	no	no	2	0.025233	58596	By MS/MS	1	97054000	97054000			67	49;51
ALQERDYIFGNYIERLWAYLTIEQLLEK	VDMKEMEKALQERDYI	TIEQLLEKRKNAHGEE	K	A	L	E	K	R	2	2	1	1	0	2	4	1	0	3	5	1	0	1	0	0	1	1	3	0	0	28	2	34868187	sp|Q06033|ITIH3_HUMAN	sp|Q06033|ITIH3_HUMAN	542	569	yes	yes	3;4	0.0028592	60171	By MS/MS	2	3312000	3312000			68	166
ALQEYAAK	TKRNNLRKALQEYAAK	ALQEYAAKFDPCQCAP	K	A	L	A	K	F	3	0	0	0	0	1	1	0	0	0	1	1	0	0	0	0	0	0	1	0	0	8	0	89246543	sp|P13671|CO6_HUMAN	sp|P13671|CO6_HUMAN	510	517	yes	yes	2	0.0015211	102.51	By MS/MS	1	208510	208510			69	124
ALSVVWDR	YIILLLGKALSVVWDR	ALSVVWDRHLSISVVL	K	A	L	D	R	H	1	1	0	1	0	0	0	0	0	0	1	0	0	0	0	1	0	1	0	2	0	8	0	94450797	sp|P04275|VWF_HUMAN	sp|P04275|VWF_HUMAN	969	976	yes	yes	2	0.014496	71342	By MS/MS	1	27265000	27265000			70	82
ALTDMPQMR	QKVPPEWKALTDMPQM	LTDMPQMRMELERPGG	K	A	L	M	R	M	1	1	0	1	0	1	0	0	0	0	1	0	2	0	1	0	1	0	0	0	0	9	0	10614998	sp|P02671|FIBA_HUMAN	sp|P02671|FIBA_HUMAN	250	258	yes	yes	2	0.0171	158.76	By MS/MS	6	0	0			71	59
ALVLIAFAQYLQQCPFEDHVK	DLGEENFKALVLIAFA	CPFEDHVKLVNEVTEF	K	A	L	V	K	L	3	0	0	1	1	3	1	0	1	1	3	1	0	2	1	0	0	0	1	2	0	21	0	24892777	sp|P02768|ALBU_HUMAN;CON__P02768-1	sp|P02768|ALBU_HUMAN	45	65	yes	no	2;3;4	4.97e-32	242.09	By MS/MS	53	1452500000	1452500000		+	72	3
ALVLIAFAQYLQQCPFEDHVKLVNEVTEFAK	DLGEENFKALVLIAFA	NEVTEFAKTCVADESA	K	A	L	A	K	T	4	0	1	1	1	3	3	0	1	1	4	2	0	3	1	0	1	0	1	4	0	31	1	36198749	sp|P02768|ALBU_HUMAN;CON__P02768-1	sp|P02768|ALBU_HUMAN	45	75	yes	no	4	0.028825	33287	By MS/MS	1	26044000	26044000		+	73	3
AMMLLGQVK	YPDITGEKAMMLLGQV	MMLLGQVKYGLHNIQI	K	A	M	V	K	Y	1	0	0	0	0	1	0	1	0	0	2	1	2	0	0	0	0	0	0	1	0	9	0	98954019	sp|P11597|CETP_HUMAN	sp|P11597|CETP_HUMAN	65	73	yes	yes	2	0.00038262	116.73	By MS/MS	1	828280	828280			74	119
AMTSNVASVQCDNSDK	WKQGVDVKAMTSNVAS	VQCDNSDKFPVYKYPG	K	A	M	D	K	F	2	0	2	2	1	1	0	0	0	0	0	1	1	0	0	3	1	0	0	2	0	16	0	17257298	sp|P07359|GP1BA_HUMAN	sp|P07359|GP1BA_HUMAN	254	269	yes	yes	2	0.0531	125.45	By MS/MS	1	955910	955910			75	95
AMTSNVASVQCDNSDKFPVYK	WKQGVDVKAMTSNVAS	SDKFPVYKYPGKGCPT	K	A	M	Y	K	Y	2	0	2	2	1	1	0	0	0	0	0	2	1	1	1	3	1	0	1	3	0	21	1	23600777	sp|P07359|GP1BA_HUMAN	sp|P07359|GP1BA_HUMAN	254	274	yes	yes	2;3	3.19e-06	140.27	By MS/MS	2	20768000	20768000			76	95
ANLQSVPHASASR	IRALRRARANLQSVPH	VPHASASRPRVTEPIS	R	A	N	S	R	P	3	1	1	0	0	1	0	0	1	0	1	0	0	0	1	3	0	0	0	1	0	13	0	13366848	sp|O14791|APOL1_HUMAN	sp|O14791|APOL1_HUMAN	291	303	yes	yes	3	0.020987	49448	By MS/MS	1	504020	504020			77	22
ANPTVTLFPPSSEELQANK	VTVLGQPKANPTVTLF	SEELQANKATLVCLIS	K	A	N	N	K	A	2	0	2	0	0	1	2	0	0	0	2	1	0	1	3	2	2	0	0	1	0	19	0	2042032	sp|B9A064|IGLL5_HUMAN;sp|P0DOX8|IGL1_HUMAN;sp|P0CG04|IGLC1_HUMAN	sp|B9A064|IGLL5_HUMAN	113	131	yes	no	2	0.000381	138.46	By MS/MS	2	7005000	7005000			78	19
ANQQFLVYCEIDGSGNGWTVFQK	LYFIKPLKANQQFLVY	NGWTVFQKRLDGSVDF	K	A	N	Q	K	R	1	0	2	1	1	3	1	3	0	1	1	1	0	2	0	1	1	1	1	2	0	23	0	26602329	sp|P02679|FIBG_HUMAN	sp|P02679|FIBG_HUMAN	200	222	yes	yes	2;3	2.19e-12	180.03	By MS/MS	2	13067000	13067000			79	61
ANSFLGEK	RVEASISKANSFLGEK	ANSFLGEKASAGLLGA	K	A	N	E	K	A	1	0	1	0	0	0	1	1	0	0	1	1	0	1	0	1	0	0	0	0	0	8	0	86443413	sp|P0C0L4|CO4A_HUMAN	sp|P0C0L4|CO4A_HUMAN	1175	1182	yes	yes	2	0.00037745	168.25	By MS/MS	1	10148000	10148000			80	108
ANTVQEATFQMELPK	VTSRVVNRANTVQEAT	TFQMELPKKAFITNFS	R	A	N	P	K	K	2	0	1	0	0	2	2	0	0	0	1	1	1	1	1	0	2	0	0	1	0	15	0	17058345	sp|Q14624|ITIH4_HUMAN	sp|Q14624|ITIH4_HUMAN	61	75	yes	yes	2	0.0639	144.41	By MS/MS	1	3261300	3261300			81	175
APDAGGCLHADPDLGVLCPTGCQLQEALLQQER	TQKKVERKAPDAGGCL	EALLQQERPIRNSVDE	K	A	P	E	R	P	4	1	0	3	3	4	2	4	1	0	6	0	0	0	3	0	1	0	0	1	0	33	0	35886759	sp|P02675|FIBB_HUMAN	sp|P02675|FIBB_HUMAN	89	121	yes	yes	3	8.75e-19	158.1	By MS/MS	1	27788000	27788000			82	60
APDAGGCLHADPDLGVLCPTGCQLQEALLQQERPIR	TQKKVERKAPDAGGCL	LQQERPIRNSVDELNN	K	A	P	I	R	N	4	2	0	3	3	4	2	4	1	1	6	0	0	0	4	0	1	0	0	1	0	36	1	39549139	sp|P02675|FIBB_HUMAN	sp|P02675|FIBB_HUMAN	89	124	yes	yes	3;4;5	0.00282	96.38	By MS/MS	3	102310000	102310000			83	60
APDLQDLPWQVK	GVLTSEKRAPDLQDLP	QDLPWQVKLTNSEGKD	R	A	P	V	K	L	1	0	0	2	0	2	0	0	0	0	2	1	0	0	2	0	0	1	0	1	0	12	0	14087351	sp|P22891|PROZ_HUMAN	sp|P22891|PROZ_HUMAN	182	193	yes	yes	2	7.21e-08	182.25	By MS/MS	1	17723000	17723000			84	139
APLIPMEHCTTR	HTELAPLRAPLIPMEH	PMEHCTTRFFETCDLD	R	A	P	T	R	F	1	1	0	0	1	0	1	0	1	1	1	0	1	0	2	0	2	0	0	0	0	12	0	14246904	sp|P09486|SPRC_HUMAN	sp|P09486|SPRC_HUMAN	257	268	yes	yes	2;3	0.0016639	89189	By MS/MS	2	1862100	1862100			85	106
APSTWLTAYVVK	AFAAFVKRAPSTWLTA	WLTAYVVKVFSLAVNL	R	A	P	V	K	V	2	0	0	0	0	0	0	0	0	0	1	1	0	0	1	1	2	1	1	2	0	12	0	13347234	sp|P01024|CO3_HUMAN	sp|P01024|CO3_HUMAN	1073	1084	yes	yes	2	0.011038	66023	By MS/MS	1	7500000	7500000			86	40
AQEGLRPGTLCTVAGWGR	VNPVALPRAQEGLRPG	CTVAGWGRVSMRRGTD	R	A	Q	G	R	V	2	2	0	0	1	1	1	4	0	0	2	0	0	0	1	0	2	1	0	1	0	18	1	19279687	sp|P08311|CATG_HUMAN	sp|P08311|CATG_HUMAN	132	149	yes	yes	3	0.040102	46892	By MS/MS	1	3379800	3379800			87	101
AQEQQSLIHTNQAESHTAVGR	SGPKCQLRAQEQQSLI	ESHTAVGRGVAEQQQQ	R	A	Q	G	R	G	3	1	1	0	0	4	2	1	2	1	1	0	0	0	0	2	2	0	0	1	0	21	0	23041207	sp|Q13201|MMRN1_HUMAN	sp|Q13201|MMRN1_HUMAN	284	304	yes	yes	3;4	0.000484	127.37	By MS/MS	2	13589000	13589000			88	170
AQGYSGLSVK	YWDTNPTRAQGYSGLS	GYSGLSVKVVNSTTGP	R	A	Q	V	K	V	1	0	0	0	0	1	0	2	0	0	1	1	0	0	0	2	0	0	1	1	0	10	0	1008524	sp|P07996|TSP1_HUMAN;CON__Q28194	sp|P07996|TSP1_HUMAN	1055	1064	yes	no	2	0.0015681	99283	By MS/MS	1	31102000	31102000		+	89	98
AQLVDMK	QLLQKNVRAQLVDMKR	RAQLVDMKRLEVDIDI	R	A	Q	M	K	R	1	0	0	1	0	1	0	0	0	0	1	1	1	0	0	0	0	0	0	1	0	7	0	80342112	sp|P02671|FIBA_HUMAN	sp|P02671|FIBA_HUMAN	161	167	yes	yes	2	0.034507	119.17	By MS/MS	2	0	0			90	59
AQLVPLPPSTYVEFTVSGTDCVAK	FQLEEISRAQLVPLPP	SGTDCVAKEATEAAKC	R	A	Q	A	K	E	2	0	0	1	1	1	1	1	0	0	2	1	0	1	3	2	3	0	1	4	0	24	0	25782989	sp|P02765|FETUA_HUMAN	sp|P02765|FETUA_HUMAN	188	211	yes	yes	2;3	0.129	95209	By MS/MS	2	7926800	7926800			91	70
AQLYIDCEK	TLFVQEDRAQLYIDCE	QLYIDCEKMENAELDV	R	A	Q	E	K	M	1	0	0	1	1	1	1	0	0	1	1	1	0	0	0	0	0	0	1	0	0	9	0	11385329	sp|P07996|TSP1_HUMAN;CON__Q28194	sp|P07996|TSP1_HUMAN	165	173	yes	no	2	0.0039518	85355	By MS/MS	1	39307000	39307000		+	92	98
AQYEEIAQR	DSIIAEVKAQYEEIAQ	QYEEIAQRSKEEAEAL	K	A	Q	Q	R	S	2	1	0	0	0	2	2	0	0	1	0	0	0	0	0	0	0	0	1	0	0	9	0	11065356	sp|P35908|K22E_HUMAN;CON__P35908;sp|P19013|K2C4_HUMAN;CON__P19013;CON__ENSEMBL:ENSBTAP00000038253;sp|Q01546|K22O_HUMAN	sp|P35908|K22E_HUMAN	354	362	no	no	2	0.011114	72321	By MS/MS	1	2887700	2887700		+	93	8
AREEHRIPER	RGISMLNKAREEHRIP	EEHRIPERSTSIVIML	K	A	R	E	R	S	1	3	0	0	0	0	3	0	1	1	0	0	0	0	1	0	0	0	0	0	0	10	2	12916745	sp|Q06033|ITIH3_HUMAN	sp|Q06033|ITIH3_HUMAN	376	385	yes	yes	3	0.024291	60398	By MS/MS	1	565220	565220			94	166
ASAGLLGAHAAAITAYALTLTK	ASSFLGEKASAGLLGA	AYALTLTKAPADLRGV	K	A	S	T	K	A	8	0	0	0	0	0	0	2	1	1	4	1	0	0	0	1	3	0	1	0	0	22	0	2084163	sp|P0C0L5|CO4B_HUMAN;sp|P0C0L4|CO4A_HUMAN	sp|P0C0L5|CO4B_HUMAN	1183	1204	no	no	3	0.0028799	59339	By MS/MS	1	29335000	29335000			95	109;108
ASEFLGYWEPR	IISDSQIKASEFLGYW	FLGYWEPRLARLNNGG	K	A	S	P	R	L	1	1	0	0	0	0	2	1	0	0	1	0	0	1	1	1	0	1	1	0	0	11	0	13536354	sp|P12259|FA5_HUMAN	sp|P12259|FA5_HUMAN	1925	1935	yes	yes	2	0.00059887	110.08	By MS/MS	1	10649000	10649000			96	120
ASHEEVEGLVEK	DTWSWGERASHEEVEG	EVEGLVEKIRFPMMLP	R	A	S	E	K	I	1	0	0	0	0	0	4	1	1	0	1	1	0	0	0	1	0	0	0	2	0	12	0	13256463	sp|Q08380|LG3BP_HUMAN	sp|Q08380|LG3BP_HUMAN	334	345	yes	yes	2;3	0.327	148.13	By MS/MS	2	35625000	35625000			97	167
ASKPGWWLLNTEVGENQR	SFKTLEMKASKPGWWL	TEVGENQRAGMQTPFL	K	A	S	Q	R	A	1	1	2	0	0	1	2	2	0	0	2	1	0	0	1	1	1	2	0	1	0	18	1	20840439	sp|P12259|FA5_HUMAN	sp|P12259|FA5_HUMAN	1876	1893	yes	yes	2	0.00722	134.52	By MS/MS	1	1668000	1668000			98	120
ASLVPMEHCITR	HSELAPLRASLVPMEH	PMEHCITRFFEECDPN	R	A	S	T	R	F	1	1	0	0	1	0	1	0	1	1	1	0	1	0	1	1	1	0	0	1	0	12	0	14126904	sp|Q14515|SPRL1_HUMAN	sp|Q14515|SPRL1_HUMAN	618	629	yes	yes	3	0.040663	37.18	By MS/MS	1	3442300	3442300			99	173
ASQSVSSSYLAWYQQKPGQAPR	ERATLSCRASQSVSSS	QKPGQAPRLLIYGASS	R	A	S	P	R	L	3	1	0	0	0	4	0	1	0	0	1	1	0	0	2	5	0	1	2	1	0	22	1	24381979	sp|P01619|KV320_HUMAN	sp|P01619|KV320_HUMAN	45	66	yes	yes	3	0.011011	54511	By MS/MS	1	2399200	2399200			100	44
ASSFLGEK	RVEASISKASSFLGEK	ASSFLGEKASAGLLGA	K	A	S	E	K	A	1	0	0	0	0	0	1	1	0	0	1	1	0	1	0	2	0	0	0	0	0	8	0	83742323	sp|P0C0L5|CO4B_HUMAN	sp|P0C0L5|CO4B_HUMAN	1175	1182	yes	yes	2	0.018744	66299	By MS/MS	1	3967900	3967900			101	109
ASSIIDELFQDR	VMQDHFSRASSIIDEL	IDELFQDRFFTREPQD	R	A	S	D	R	F	1	1	0	2	0	1	1	0	0	2	1	0	0	1	0	2	0	0	0	0	0	12	0	13926885	sp|P10909|CLUS_HUMAN	sp|P10909|CLUS_HUMAN	183	194	yes	yes	2	3.09e-25	266.93	By MS/MS	1	56492000	56492000			102	117
ASTPNGYDNGIIWATWK	YQGGTYSKASTPNGYD	GIIWATWKTRWYSMKK	K	A	S	W	K	T	2	0	2	1	0	0	0	2	0	2	0	1	0	0	1	1	2	2	1	0	0	17	0	18929057	sp|P02679|FIBG_HUMAN	sp|P02679|FIBG_HUMAN	383	399	yes	yes	2	1.84e-05	156.17	By MS/MS	1	39289000	39289000			103	61
ASYLDCIR	PSVACVKKASYLDCIR	ASYLDCIRAIAANEAD	K	A	S	I	R	A	1	1	0	1	1	0	0	0	0	1	1	0	0	0	0	1	0	0	1	0	0	8	0	99646987	sp|P02787|TRFE_HUMAN	sp|P02787|TRFE_HUMAN	62	69	yes	yes	2	0.015039	129.42	By MS/MS	1	0	0			104	74
ATAQMLEVMFK	YSLVEAPRATAQMLEV	QMLEVMFKGEIFHRNH	R	A	T	F	K	G	2	0	0	0	0	1	1	0	0	0	1	1	2	1	0	0	1	0	0	1	0	11	0	12676305	sp|P18428|LBP_HUMAN	sp|P18428|LBP_HUMAN	238	248	yes	yes	2	0.397	150.09	By MS/MS	1	4993400	4993400			105	132
ATCAPQHGAPGPGPADASK	VFVDSLTKATCAPQHG	PGPADASKVVAKGLGL	K	A	T	S	K	V	5	0	0	1	1	1	0	3	1	0	0	1	0	0	4	1	1	0	0	0	0	19	0	17888213	sp|P21333|FLNA_HUMAN	sp|P21333|FLNA_HUMAN	2541	2559	yes	yes	3	0.024551	41912	By MS/MS	1	194890	194890			106	138
ATEDEGSEQKIPEATNR	IYRSPEKKATEDEGSE	KIPEATNRRVWELSKA	K	A	T	N	R	R	2	1	1	1	0	1	4	1	0	1	0	1	0	0	1	1	2	0	0	0	0	17	1	18738654	sp|P01008|ANT3_HUMAN	sp|P01008|ANT3_HUMAN	62	78	yes	yes	3	0.00033253	98676	By MS/MS	1	1778300	1778300			107	35
ATEHLSTLSEK	RLAEYHAKATEHLSTL	HLSTLSEKAKPALEDL	K	A	T	E	K	A	1	0	0	0	0	0	2	0	1	0	2	1	0	0	0	2	2	0	0	0	0	11	0	12146143	sp|P02647|APOA1_HUMAN	sp|P02647|APOA1_HUMAN	220	230	yes	yes	2;3	0.00028432	125.23	By MS/MS	2	34747000	34747000			108	56
ATLVCLISDFYPGAVTVAWK	SEELQANKATLVCLIS	GAVTVAWKADGSPVKA	K	A	T	W	K	A	3	0	0	1	1	0	0	1	0	1	2	1	0	1	1	1	2	1	1	3	0	20	0	22101446	sp|B9A064|IGLL5_HUMAN;sp|P0DOX8|IGL1_HUMAN;sp|P0CG04|IGLC1_HUMAN;sp|P0DOY2|IGLC2_HUMAN;sp|P0DOY3|IGLC3_HUMAN	sp|B9A064|IGLL5_HUMAN	132	151	no	no	2;3	1.01e-31	235.75	By MS/MS	16	120230000	120230000			109	19;113
ATVLNYLPK	RGEAFTLKATVLNYLP	TVLNYLPKCIRVSVQL	K	A	T	P	K	C	1	0	1	0	0	0	0	0	0	0	2	1	0	0	1	0	1	0	1	1	0	9	0	10175859	sp|P01023|A2MG_HUMAN;sp|P20742|PZP_HUMAN;CON__ENSEMBL:ENSBTAP00000024146	sp|P01023|A2MG_HUMAN	812	820	yes	no	2	0.00058364	107.57	By MS/MS	1	10091000	10091000			110	39
ATWSGAVLAGR	PPPRPQLRATWSGAVL	SGAVLAGRDAVLRCEG	R	A	T	G	R	D	3	1	0	0	0	0	0	2	0	0	1	0	0	0	0	1	1	1	0	1	0	11	0	10875774	sp|P04217|A1BG_HUMAN	sp|P04217|A1BG_HUMAN	407	417	yes	yes	2	0.026161	53211	By MS/MS	1	7042800	7042800			111	81
AVAEPGIQLK	YWQANPFRAVAEPGIQ	AEPGIQLKAVKSSTGP	R	A	V	L	K	A	2	0	0	0	0	1	1	1	0	1	1	1	0	0	1	0	0	0	0	1	0	10	0	10245917	sp|P35443|TSP4_HUMAN;sp|P49747|COMP_HUMAN;CON__ENSEMBL:ENSBTAP00000006074	sp|P49747|COMP_HUMAN	629	638	no	no	2	0.0026043	90827	By MS/MS	1	16597000	16597000		+	112	151;147;0
AVANETGAFFFLINGPEIMSK	TGKTLIARAVANETGA	NGPEIMSKLAGESESN	R	A	V	S	K	L	3	0	2	0	0	0	2	2	0	2	1	1	1	3	1	1	1	0	0	1	0	21	0	22551296	sp|P55072|TERA_HUMAN	sp|P55072|TERA_HUMAN	257	277	yes	yes	2	9.91e-12	179.78	By MS/MS	1	910700	910700			113	155
AVDQSVLLMKPDAELSASSVYNLLPEK	PQSVCALRAVDQSVLL	VYNLLPEKDLTGFPGP	R	A	V	E	K	D	3	0	1	2	0	1	2	0	0	0	5	2	1	0	2	4	0	0	1	3	0	27	1	29165154	sp|P01023|A2MG_HUMAN	sp|P01023|A2MG_HUMAN	599	625	yes	yes	3	0.048229	36872	By MS/MS	1	30171000	30171000			114	39
AVDTWSWGER	PSELALLKAVDTWSWG	DTWSWGERASHEEVEG	K	A	V	E	R	A	1	1	0	1	0	0	1	1	0	0	0	0	0	0	0	1	1	2	0	1	0	10	0	12055465	sp|Q08380|LG3BP_HUMAN	sp|Q08380|LG3BP_HUMAN	324	333	yes	yes	2	0.00098979	110.39	By MS/MS	1	14552000	14552000			115	167
AVEPQLQEEER	RNWSLPNRAVEPQLQE	PQLQEEERMVYVAFSE	R	A	V	E	R	M	1	1	0	0	0	2	4	0	0	0	1	0	0	0	1	0	0	0	0	1	0	11	0	13266416	sp|P55058|PLTP_HUMAN	sp|P55058|PLTP_HUMAN	252	262	yes	yes	2	0.0035751	80.69	By MS/MS	1	617760	617760			116	154
AVFPSIVGR	FAGDDAPRAVFPSIVG	VFPSIVGRPRHQGVMV	R	A	V	G	R	P	1	1	0	0	0	0	0	1	0	1	0	0	0	1	1	1	0	0	0	2	0	9	0	94454435	sp|P63261|ACTG_HUMAN;sp|P60709|ACTB_HUMAN;sp|Q6S8J3|POTEE_HUMAN;sp|P0CG38|POTEI_HUMAN;sp|A5A3E0|POTEF_HUMAN	sp|P63261|ACTG_HUMAN	29	37	no	no	2	0.039424	70816	By MS/MS	1	1262800	1262800			117	157
AVGDKLPECEADDGCPKPPEIAHGYVEHSVR	DKKQWINKAVGDKLPE	GYVEHSVRYQCKNYYK	K	A	V	V	R	Y	3	1	0	3	2	0	4	3	2	1	1	2	0	0	4	1	0	0	1	3	0	31	2	34315874	sp|P00738|HPT_HUMAN	sp|P00738|HPT_HUMAN	78	108	yes	yes	4	0.0123	103.42	By MS/MS	1	11973000	11973000			118	29
AVGDKLPECEAVCGKPK	NEKQWINKAVGDKLPE	EAVCGKPKNPANPVQR	K	A	V	P	K	N	2	0	0	1	2	0	2	2	0	0	1	3	0	0	2	0	0	0	0	2	0	17	2	18569125	sp|P00738|HPT_HUMAN;sp|P00739|HPTR_HUMAN	sp|P00738|HPT_HUMAN	137	153	no	no	3	4.29e-07	178.47	By MS/MS	2	17615000	17615000			119	29;30
AVGSGATFSHYYYMILSR	DTLNLNLRAVGSGATF	YYYMILSRGQIVFMNR	R	A	V	S	R	G	2	1	0	0	0	0	0	2	1	1	1	0	1	1	0	3	1	0	3	1	0	18	0	20219669	sp|P0C0L5|CO4B_HUMAN;sp|P0C0L4|CO4A_HUMAN	sp|P0C0L5|CO4B_HUMAN	495	512	no	no	2;3	2.45e-12	185.25	By MS/MS	2	32156000	32156000			120	109;108
AVLDVFEEGTEASAATAVK	AVSQVVHKAVLDVFEE	ASAATAVKITLLSALV	K	A	V	V	K	I	5	0	0	1	0	0	3	1	0	0	1	1	0	1	0	1	2	0	0	3	0	19	0	19069524	sp|P01011|AACT_HUMAN	sp|P01011|AACT_HUMAN	361	379	yes	yes	2	2.79e-27	246.49	By MS/MS	1	8678200	8678200			121	37
AVLTIDEK	KLSKAVHKAVLTIDEK	AVLTIDEKGTEAAGAM	K	A	V	E	K	G	1	0	0	1	0	0	1	0	0	1	1	1	0	0	0	0	1	0	0	1	0	8	0	8874964	sp|P01009|A1AT_HUMAN	sp|P01009|A1AT_HUMAN	360	367	yes	yes	2	0.00027529	168.27	By MS/MS	1	44491000	44491000			122	36
AVLYNYR	RNEQVEIRAVLYNYRQ	RAVLYNYRQNQELKVR	R	A	V	Y	R	Q	1	1	1	0	0	0	0	0	0	0	1	0	0	0	0	0	0	0	2	1	0	7	0	89747085	sp|P01024|CO3_HUMAN	sp|P01024|CO3_HUMAN	849	855	yes	yes	2	0.0024313	137.83	By MS/MS	1	8154500	8154500			123	40
AVMDDFAAFVEK	KATKEQLKAVMDDFAA	DFAAFVEKCCKADDKE	K	A	V	E	K	C	3	0	0	2	0	0	1	0	0	0	0	1	1	2	0	0	0	0	0	2	0	12	0	13416275	sp|P02768|ALBU_HUMAN;CON__P02768-1	sp|P02768|ALBU_HUMAN	570	581	yes	no	2;3	9.18e-09	201	By MS/MS	11	457370000	457370000		+	124	3
AVQPGETYTYK	GRNNTMIRAVQPGETY	PGETYTYKWNILEFDE	R	A	V	Y	K	W	1	0	0	0	0	1	1	1	0	0	0	1	0	0	1	0	2	0	2	1	0	11	0	12556085	sp|P12259|FA5_HUMAN	sp|P12259|FA5_HUMAN	474	484	yes	yes	2	0.0027014	84507	By MS/MS	1	10578000	10578000			125	120
AVTEQGHELSNEER	DDMAAAMKAVTEQGHE	HELSNEERNLLSVAYK	K	A	V	E	R	N	1	1	1	0	0	1	4	1	1	0	1	0	0	0	0	1	1	0	0	1	0	14	0	15977332	sp|P31946|1433B_HUMAN	sp|P31946|1433B_HUMAN	30	43	yes	yes	2;3	0.0018639	80632	By MS/MS	2	1019700	1019700			126	146
AWGESTPLANKPGK	ISPQNASRAWGESTPL	PLANKPGKQSGHPKFP	R	A	W	G	K	Q	2	0	1	0	0	0	1	2	0	0	1	2	0	0	2	1	1	1	0	0	0	14	1	14547518	sp|P12259|FA5_HUMAN	sp|P12259|FA5_HUMAN	981	994	yes	yes	2;3	0.258	151.7	By MS/MS	2	10232000	10232000			127	120
AYIFIDEAHITQALIWLSQR	LKTFAQARAYIFIDEA	ALIWLSQRQKDNGCFR	R	A	Y	Q	R	Q	3	1	0	1	0	2	1	0	1	4	2	0	0	1	0	1	1	1	1	0	0	20	0	23872638	sp|P01023|A2MG_HUMAN	sp|P01023|A2MG_HUMAN	1054	1073	yes	yes	2;3	8.52e-12	168.64	By MS/MS	7	27978000	27978000			128	39
AYSDHDDR	PQAKAAPRAYSDHDDR	AYSDHDDRWETKEGAA	R	A	Y	D	R	W	1	1	0	3	0	0	0	0	1	0	0	0	0	0	0	1	0	0	1	0	0	8	0	97738389	sp|Q9Y3X0|CCDC9_HUMAN	sp|Q9Y3X0|CCDC9_HUMAN	360	367	yes	yes	2	0.025226	58604	By MS/MS	1	1640300	1640300			129	199
AYYENSPQQVFSTEFEVK	NMGQWKIRAYYENSPQ	FSTEFEVKEYVLPSFE	R	A	Y	V	K	E	1	0	1	0	0	2	3	0	0	0	0	1	0	2	1	2	1	0	2	2	0	18	0	21649953	sp|P01024|CO3_HUMAN	sp|P01024|CO3_HUMAN	208	225	yes	yes	2	3.14e-37	273.77	By MS/MS	1	4969600	4969600			130	40
CAEENCFIQK	LCRDELCRCAEENCFI	EENCFIQKSDDKVTLE	R	C	A	Q	K	S	1	0	1	0	2	1	2	0	0	1	0	1	0	1	0	0	0	0	0	0	0	10	0	12975431	sp|P01024|CO3_HUMAN	sp|P01024|CO3_HUMAN	1513	1522	yes	yes	2	3.17e-28	290.2	By MS/MS	1	8496200	8496200			131	40
CCAAADPHECYAK	TYETTLEKCCAAADPH	DPHECYAKVFDEFKPL	K	C	C	A	K	V	4	0	0	1	3	0	1	0	1	0	0	1	0	0	1	0	0	0	1	0	0	13	0	15515905	sp|P02768|ALBU_HUMAN;CON__P02768-1	sp|P02768|ALBU_HUMAN	384	396	yes	no	2;3	6.78e-08	193.49	By MS/MS	3	322930000	322930000		+	132	3
CCESASEDCMAK	DITNILSKCCESASED	ASEDCMAKELPEHTVK	K	C	C	A	K	E	2	0	0	1	3	0	2	0	0	0	0	1	1	0	0	2	0	0	0	0	0	12	0	14464884	sp|P02774|VTDB_HUMAN	sp|P02774|VTDB_HUMAN	265	276	yes	yes	2	0.0486	144.1	By MS/MS	1	3275300	3275300			133	72
CCKADDKETCFAEEGKK	DFAAFVEKCCKADDKE	CFAEEGKKLVAASQAA	K	C	C	K	K	L	2	0	0	2	3	0	3	1	0	0	0	4	0	1	0	0	1	0	0	0	0	17	3	20748758	sp|P02768|ALBU_HUMAN;CON__P02768-1	sp|P02768|ALBU_HUMAN	582	598	yes	no	3;4;5	0.0012896	80719	By MS/MS	3	7987800	7987800		+	134	3
CCTESLVNR	PVSDRVTKCCTESLVN	CTESLVNRRPCFSALE	K	C	C	N	R	R	0	1	1	0	2	0	1	0	0	0	1	0	0	0	0	1	1	0	0	1	0	9	0	11374907	sp|P02768|ALBU_HUMAN;CON__P02768-1;CON__P02769	sp|P02768|ALBU_HUMAN	500	508	yes	no	2	7.01e-08	228.31	By MS/MS	2	363790000	363790000		+	135	3
CCTESLVNRR	PVSDRVTKCCTESLVN	TESLVNRRPCFSALEV	K	C	C	R	R	P	0	2	1	0	2	0	1	0	0	0	1	0	0	0	0	1	1	0	0	1	0	10	1	12935918	sp|P02768|ALBU_HUMAN;CON__P02768-1;CON__P02769	sp|P02768|ALBU_HUMAN	500	509	yes	no	3	0.043061	39305	By MS/MS	1	603720	603720		+	136	3
CCVECPPCPAPPVAGPSVFLFPPKPK	VDKTVERKCCVECPPC	FLFPPKPKDTLMISRT	K	C	C	P	K	D	2	0	0	0	4	0	1	1	0	0	1	2	0	2	9	1	0	0	0	3	0	26	1	29073944	sp|P01859|IGHG2_HUMAN	sp|P01859|IGHG2_HUMAN	102	127	yes	yes	3	1.34e-10	152.63	By MS/MS	1	23934000	23934000			137	50
CDACPVGFTGPMVQGVGISFAK	INLSPGFRCDACPVGF	GVGISFAKSNKQVCTD	R	C	D	A	K	S	2	0	0	1	2	1	0	4	0	1	0	1	1	2	2	1	1	0	0	3	0	22	0	22970643	sp|P35443|TSP4_HUMAN	sp|P35443|TSP4_HUMAN	350	371	yes	yes	2	0.596	89816	By MS/MS	1	2127200	2127200			138	147
CDEWSVNSVGK	LSHHERLKCDEWSVNS	WSVNSVGKIECVSAET	K	C	D	G	K	I	0	0	1	1	1	0	1	1	0	0	0	1	0	0	0	2	0	1	0	2	0	11	0	12795503	sp|P02787|TRFE_HUMAN	sp|P02787|TRFE_HUMAN	374	384	yes	yes	2	0.00764	163.46	By MS/MS	1	11461000	11461000			139	74
CDLEDER	PMILVGNKCDLEDERV	KCDLEDERVVGKEQGQ	K	C	D	E	R	V	0	1	0	2	1	0	2	0	0	0	1	0	0	0	0	0	0	0	0	0	0	7	0	93536546	sp|P61224|RAP1B_HUMAN;sp|P62834|RAP1A_HUMAN;sp|A6NIZ1|RP1BL_HUMAN;sp|O95716|RAB3D_HUMAN	sp|P61224|RAP1B_HUMAN	118	124	yes	no	2	0.0036879	96492	By MS/MS	1	577940	577940			140	158
CDPHEATCYDDGK	GNGKGEFKCDPHEATC	ATCYDDGKTYHVGEQW	K	C	D	G	K	T	1	0	0	3	2	0	1	1	1	0	0	1	0	0	1	0	1	0	1	0	0	13	0	15665715	sp|P02751|FINC_HUMAN	sp|P02751|FINC_HUMAN	2288	2300	yes	yes	2;3	0.00011108	120.53	By MS/MS	2	1236000	1236000			141	67
CDSNPCFR	PPTRPPRRCDSNPCFR	CDSNPCFRGVQCTDSR	R	C	D	F	R	G	0	1	1	1	2	0	0	0	0	0	0	0	0	1	1	1	0	0	0	0	0	8	0	1054396	sp|P35443|TSP4_HUMAN	sp|P35443|TSP4_HUMAN	290	297	yes	yes	2	0.00023442	175.38	By MS/MS	1	1831300	1831300			142	147
CDSSPDSAEDVRK	KFSVVYAKCDSSPDSA	DSAEDVRKVCQDCPLL	K	C	D	R	K	V	1	1	0	3	1	0	1	0	0	0	0	1	0	0	1	3	0	0	0	1	0	13	1	14646151	sp|P02765|FETUA_HUMAN;CON__P12763	sp|P02765|FETUA_HUMAN	132	144	yes	no	3	0.0010558	82.85	By MS/MS	1	373620	373620			143	70
CEACPPGYSGPTHQGVGLAFAK	INTSPGFRCEACPPGY	GVGLAFAKANKQVCTD	R	C	E	A	K	A	3	0	0	0	2	1	1	4	1	0	1	1	0	1	3	1	1	0	1	1	0	22	0	23030463	sp|P49747|COMP_HUMAN	sp|P49747|COMP_HUMAN	151	172	yes	yes	3	0.584	82609	By MS/MS	1	18179000	18179000			144	151
CEGSSVQTR	SCDSLNNRCEGSSVQT	EGSSVQTRTCHIQECD	R	C	E	T	R	T	0	1	0	0	1	1	1	1	0	0	0	0	0	0	0	2	1	0	0	1	0	9	0	10224451	sp|P07996|TSP1_HUMAN;CON__Q28194	sp|P07996|TSP1_HUMAN	413	421	yes	no	2	0.034979	50353	By MS/MS	1	39433	39433		+	145	98
CENTDPGYNCLPCPPR	FNHNGEHRCENTDPGY	NCLPCPPRFTGSQPFG	R	C	E	P	R	F	0	1	2	1	3	0	1	1	0	0	1	0	0	0	4	0	1	0	1	0	0	16	0	19487866	sp|P07996|TSP1_HUMAN;CON__Q28194	sp|P07996|TSP1_HUMAN	608	623	yes	no	2;3	8.71e-63	323.16	By MS/MS	2	24913000	24913000		+	146	98
CEWETPEGCEQVLTGK	TWYPEVPKCEWETPEG	CEQVLTGKRLMQCLPN	K	C	E	G	K	R	0	0	0	0	2	1	4	2	0	0	1	1	0	0	1	0	2	1	0	1	0	16	0	19218186	sp|P04003|C4BPA_HUMAN	sp|P04003|C4BPA_HUMAN	538	553	yes	yes	2	1.72e-17	207.66	By MS/MS	1	23887000	23887000			147	76
CFQETIGSQCGK	AAKTQLGRCFQETIGS	TIGSQCGKALPGLSKQ	R	C	F	G	K	A	0	0	0	0	2	2	1	2	0	1	0	1	0	1	0	1	1	0	0	0	0	12	0	14136017	sp|Q14766|LTBP1_HUMAN	sp|Q14766|LTBP1_HUMAN	559	570	yes	yes	2	0.00038929	112.64	By MS/MS	1	479990	479990			148	176
CGACPPGYSGNGIQCTDVDECK	SYPDGSWKCGACPPGY	CTDVDECKEVPDACFN	K	C	G	C	K	E	1	0	1	2	4	1	1	4	0	1	0	1	0	0	2	1	1	0	1	1	0	22	0	24439501	sp|P07996|TSP1_HUMAN	sp|P07996|TSP1_HUMAN	572	593	yes	yes	2;3	0.000967	122.65	By MS/MS	2	3714300	3714300		+	149	98
CGGFLVR	QSPAGQSRCGGFLVRE	RCGGFLVREDFVLTAA	R	C	G	V	R	E	0	1	0	0	1	0	0	2	0	0	1	0	0	1	0	0	0	0	0	1	0	7	0	80740614	sp|P08311|CATG_HUMAN	sp|P08311|CATG_HUMAN	49	55	yes	yes	2	0.00099889	106.29	By MS/MS	1	989060	989060			150	101
CGPCKPGYTGDQIR	VNTLGSYRCGPCKPGY	GYTGDQIRGCKAERNC	R	C	G	I	R	G	0	1	0	1	2	1	0	3	0	1	0	1	0	0	2	0	1	0	1	0	0	14	1	16077184	sp|P35443|TSP4_HUMAN	sp|P35443|TSP4_HUMAN	403	416	yes	yes	2;3	0.337	150.26	By MS/MS	2	8806600	8806600			151	147
CHAANPNGR	GGGWWYNRCHAANPNG	HAANPNGRYYWGGQYT	R	C	H	G	R	Y	2	1	2	0	1	0	0	1	1	0	0	0	0	0	1	0	0	0	0	0	0	9	0	99543555	sp|P02675|FIBB_HUMAN;CON__P02676	sp|P02675|FIBB_HUMAN	437	445	yes	no	2	0.033548	51066	By MS/MS	1	317480	317480			152	60
CHAGHLNGVYYQGGTYSK	GSGWWMNKCHAGHLNG	YQGGTYSKASTPNGYD	K	C	H	S	K	A	1	0	1	0	1	1	0	4	2	0	1	1	0	0	0	1	1	0	3	1	0	18	0	20109006	sp|P02679|FIBG_HUMAN	sp|P02679|FIBG_HUMAN	365	382	yes	yes	2;3	5.72e-37	268.08	By MS/MS	2	79868000	79868000			153	61
CHPGYKPTTDEPTTVICQK	VGTVLRYRCHPGYKPT	PTTVICQKNLRWTPYQ	R	C	H	Q	K	N	0	0	0	1	2	1	1	1	1	1	0	2	0	0	3	0	4	0	1	1	0	19	1	22310351	sp|P04003|C4BPA_HUMAN	sp|P04003|C4BPA_HUMAN	332	350	yes	yes	2;3	1.01E-07	146.88	By MS/MS	3	26835000	26835000			154	76
CINTSPGFR	HPCFPRVRCINTSPGF	INTSPGFRCEACPPGY	R	C	I	F	R	C	0	1	1	0	1	0	0	1	0	1	0	0	0	1	1	1	1	0	0	0	0	9	0	10504917	sp|P49747|COMP_HUMAN;CON__ENSEMBL:ENSBTAP00000006074	sp|P49747|COMP_HUMAN	142	150	no	no	2	0.012359	70552	By MS/MS	1	2707200	2707200		+	155	151;0
CKDDEFTHLYTLIVRPDNTYEVK	VLINKDIRCKDDEFTH	PDNTYEVKIDNSQVES	R	C	K	V	K	I	0	1	1	3	1	0	2	0	1	1	2	2	0	1	1	0	3	0	2	2	0	23	2	2855.38	sp|P27797|CALR_HUMAN	sp|P27797|CALR_HUMAN	163	185	yes	yes	3	0.125	102.43	By MS/MS	1	2490900	2490900			156	144
CLCACPFK	TVILMDGKCLCACPFK	CLCACPFKFEGIACEI	K	C	L	F	K	F	1	0	0	0	3	0	0	0	0	0	1	1	0	1	1	0	0	0	0	0	0	8	0	10544398	sp|P02748|CO9_HUMAN	sp|P02748|CO9_HUMAN	526	533	yes	yes	2	0.0079475	79116	By MS/MS	1	2919700	2919700			157	64
CLVEKGDVAFVK	YGYTGAFRCLVEKGDV	KGDVAFVKHQTVPQNT	R	C	L	V	K	H	1	0	0	1	1	0	1	1	0	0	1	2	0	1	0	0	0	0	0	3	0	12	1	1363717	sp|P02787|TRFE_HUMAN;CON__Q2HJF0;CON__Q29443;CON__Q0IIK2	sp|P02787|TRFE_HUMAN	542	553	yes	no	3	0.03892	49448	By MS/MS	1	1576000	1576000			158	74
CNLLAEK	KEATEAAKCNLLAEKQ	KCNLLAEKQYGFCKAT	K	C	N	E	K	Q	1	0	1	0	1	0	1	0	0	0	2	1	0	0	0	0	0	0	0	0	0	7	0	84642694	sp|P02765|FETUA_HUMAN;CON__P12763	sp|P02765|FETUA_HUMAN	219	225	yes	no	2	0.034889	74255	By MS/MS	1	1385000	1385000			159	70
CNPDSNSANCLEEK	RARYQWVRCNPDSNSA	SANCLEEKGPMFELLP	R	C	N	E	K	G	1	0	3	1	2	0	2	0	0	0	1	1	0	0	1	2	0	0	0	0	0	14	0	16366457	sp|P10124|SRGN_HUMAN	sp|P10124|SRGN_HUMAN	40	53	yes	yes	2	0.133	144.29	By MS/MS	1	587100	587100			160	114
CNYLGHYSDPMYR	HDCNKNAKCNYLGHYS	HYSDPMYRCECKPGYA	K	C	N	Y	R	C	0	1	1	1	1	0	0	1	1	0	1	0	1	0	1	1	0	0	3	0	0	13	0	16746919	sp|P07996|TSP1_HUMAN;CON__Q28194	sp|P07996|TSP1_HUMAN	663	675	yes	no	2;3	0.369	130.69	By MS/MS	2	73061000	73061000		+	161	98
CPAPELLGGPSVFLFPPKPK	DTPPPCPRCPAPELLG	FLFPPKPKDTLMISRT	R	C	P	P	K	D	1	0	0	0	1	0	1	2	0	0	3	2	0	2	6	1	0	0	0	1	0	20	1	21501598	sp|P01860|IGHG3_HUMAN	sp|P01860|IGHG3_HUMAN	159	178	yes	yes	3	9.84e-11	172.91	By MS/MS	1	23683000	23683000			162	51
CPEALFQPSFLGMESCGIHETTFNSIMK	TIGNERFRCPEALFQP	TTFNSIMKCDVDIRKD	R	C	P	M	K	C	1	0	1	0	2	1	3	2	1	2	2	1	2	3	2	3	2	0	0	0	0	28	0	32304545	sp|P63261|ACTG_HUMAN;sp|P60709|ACTB_HUMAN	sp|P63261|ACTG_HUMAN	257	284	yes	no	3	0.063	90062	By MS/MS	1	4520000	4520000			163	157
CPNPPVQENFDVNK	GQAFHLGKCPNPPVQE	QENFDVNKYLGRWYEI	K	C	P	N	K	Y	0	0	3	1	1	1	1	0	0	0	0	1	0	1	3	0	0	0	0	2	0	14	0	16567566	sp|P05090|APOD_HUMAN	sp|P05090|APOD_HUMAN	28	41	yes	yes	2	9e-16	225.33	By MS/MS	1	3078000	3078000			164	85
CQSWSSMTPHR	STTTTGKKCQSWSSMT	WSSMTPHRHQKTPENY	K	C	Q	H	R	H	0	1	0	0	1	1	0	0	1	0	0	0	1	0	1	3	1	1	0	0	0	11	0	13755761	sp|P00747|PLMN_HUMAN;CON__P06868	sp|P00747|PLMN_HUMAN	398	408	yes	no	3	0.0015544	89266	By MS/MS	1	1041400	1041400			165	33
CQVAGWGSQR	ATVEAGTRCQVAGWGS	VAGWGSQRSGGRLSRF	R	C	Q	Q	R	S	1	1	0	0	1	2	0	2	0	0	0	0	0	0	0	1	0	1	0	1	0	10	0	11475193	sp|P20160|CAP7_HUMAN	sp|P20160|CAP7_HUMAN	149	158	yes	yes	2	0.025064	54486	By MS/MS	1	664450	664450			166	136
CSGEEQSLEQCQHR	RIWLDNVRCSGEEQSL	SLEQCQHRFWGFHDCT	R	C	S	H	R	F	0	1	0	0	2	3	3	1	1	0	1	0	0	0	0	2	0	0	0	0	0	14	0	1746705	sp|O43866|CD5L_HUMAN	sp|O43866|CD5L_HUMAN	315	328	yes	yes	2;3	0.00012881	108.68	By MS/MS	2	5215700	5215700			167	23
CSPHLVLSALTSDNHGATYAFSGTHYWR	HHGPEYMRCSPHLVLS	FSGTHYWRLDTSRDGW	R	C	S	W	R	L	3	1	1	1	1	0	0	2	3	0	3	0	0	1	1	4	3	1	2	1	0	28	0	31474621	sp|P02790|HEMO_HUMAN	sp|P02790|HEMO_HUMAN	257	284	yes	yes	3;4;5	7.36e-11	147.11	By MS/MS	3	32793000	32793000			168	75
CSTSSLLEACTFR	KAVGNLRKCSTSSLLE	LLEACTFRRP______	K	C	S	F	R	R	1	1	0	0	2	0	1	0	0	0	2	0	0	1	0	3	2	0	0	0	0	13	0	15306807	sp|P02787|TRFE_HUMAN	sp|P02787|TRFE_HUMAN	684	696	yes	yes	2	0.010736	63727	By MS/MS	1	14127000	14127000			169	74
CSVFYGAPSK	DYYNPERRCSVFYGAP	VFYGAPSKSRLLATLC	R	C	S	S	K	S	1	0	0	0	1	0	0	1	0	0	0	1	0	1	1	2	0	0	1	1	0	10	0	11145117	sp|P0C0L5|CO4B_HUMAN;sp|P0C0L4|CO4A_HUMAN	sp|P0C0L5|CO4B_HUMAN	1566	1575	no	no	2	0.00194	178.46	By MS/MS	1	26026000	26026000			170	109;108
CSYTEDAQCIDGTIEVPK	FCKNKEKKCSYTEDAQ	DGTIEVPKCFKEHSSL	K	C	S	P	K	C	1	0	0	2	2	1	2	1	0	2	0	1	0	0	1	1	2	0	1	1	0	18	0	20849031	sp|P02749|APOH_HUMAN	sp|P02749|APOH_HUMAN	307	324	yes	yes	2	3.48e-18	219.23	By MS/MS	1	2771000	2771000			171	65
CTEGFNVDK	DQESCKGRCTEGFNVD	TEGFNVDKKCQCDELC	R	C	T	D	K	K	0	0	1	1	1	0	1	1	0	0	0	1	0	1	0	0	1	0	0	1	0	9	0	10684546	sp|P04004|VTNC_HUMAN	sp|P04004|VTNC_HUMAN	28	36	yes	yes	2	0.563	132.88	By MS/MS	1	10181000	10181000			172	77
CTEGFNVDKK	DQESCKGRCTEGFNVD	EGFNVDKKCQCDELCS	R	C	T	K	K	C	0	0	1	1	1	0	1	1	0	0	0	2	0	1	0	0	1	0	0	1	0	10	1	11965496	sp|P04004|VTNC_HUMAN	sp|P04004|VTNC_HUMAN	28	37	yes	yes	2	0.021823	128.91	By MS/MS	1	1305500	1305500			173	77
CTSDMETILTFIPQFHR	DNSEIHHKCTSDMETI	TFIPQFHRLNDSIQTL	K	C	T	H	R	L	0	1	0	1	1	1	1	0	1	2	1	0	1	2	1	1	3	0	0	0	0	17	0	20949867	sp|Q13201|MMRN1_HUMAN	sp|Q13201|MMRN1_HUMAN	765	781	yes	yes	3	0.0934	108.36	By MS/MS	1	7932800	7932800			174	170
CTSYPDGSWK	NPCFAGVKCTSYPDGS	SYPDGSWKCGACPPGY	K	C	T	W	K	C	0	0	0	1	1	0	0	1	0	0	0	1	0	0	1	2	1	1	1	0	0	10	0	11994917	sp|P07996|TSP1_HUMAN	sp|P07996|TSP1_HUMAN	562	571	yes	yes	2	0.00012604	131.52	By MS/MS	1	29457000	29457000		+	175	98
CTTPPPSSGPTYQCLK	WELCDIPRCTTPPPSS	GPTYQCLKGTGENYRG	R	C	T	L	K	G	0	0	0	0	2	1	0	1	0	0	1	1	0	0	4	2	3	0	1	0	0	16	0	17928124	sp|P00747|PLMN_HUMAN	sp|P00747|PLMN_HUMAN	262	277	yes	yes	2	0.267	106.42	By MS/MS	1	1081600	1081600			176	33
CVCEQGFK	RGRCVEGKCVCEQGFK	CVCEQGFKGYDCSDMS	K	C	V	F	K	G	0	0	0	0	2	1	1	1	0	0	0	1	0	1	0	0	0	0	0	1	0	8	0	10264263	sp|P24821|TENA_HUMAN	sp|P24821|TENA_HUMAN	454	461	yes	yes	2	0.0094624	77318	By MS/MS	1	504460	504460			177	140
CVCKHPYTGPSCSQVVPVCRPNPCQNGATCSR	TQSPPYYRCVCKHPYT	QNGATCSRHKRRSKFT	R	C	V	S	R	H	1	2	2	0	6	2	0	2	1	0	0	1	0	0	5	3	2	0	1	4	0	32	2	37326258	sp|Q14520|HABP2_HUMAN	sp|Q14520|HABP2_HUMAN	136	167	yes	yes	5	0.046259	16917	By MS/MS	1	1052800	1052800			178	174
CVLFPYGGCQGNGNK	AFDAVKGKCVLFPYGG	GCQGNGNKFYSEKECR	K	C	V	N	K	F	0	0	2	0	2	1	0	4	0	0	1	1	0	1	1	0	0	0	1	1	0	15	0	16697341	sp|P02760|AMBP_HUMAN	sp|P02760|AMBP_HUMAN	312	326	yes	yes	2;3	7.86e-29	221.8	By MS/MS	4	17721000	17721000			179	68
CVVTGEDGSESEATVNVK	IDDAGIYKCVVTGEDG	SEATVNVKIFQKLMFK	K	C	V	V	K	I	1	0	1	1	1	0	3	2	0	0	0	1	0	0	0	2	2	0	0	4	0	18	0	18798469	sp|P13591|NCAM1_HUMAN	sp|P13591|NCAM1_HUMAN	96	113	yes	yes	2	4.74e-49	291.06	By MS/MS	1	848690	848690			180	121
CYAGWLADGSLR	AWSRGLDKCYAGWLAD	WLADGSLRYPIVTPRP	K	C	Y	L	R	Y	2	1	0	1	1	0	0	2	0	0	2	0	0	0	0	1	0	1	1	0	0	12	0	13676292	sp|P16112|PGCA_HUMAN	sp|P16112|PGCA_HUMAN	621	632	yes	yes	2	0.00034776	115.33	By MS/MS	1	2053300	2053300			181	131
DALSSVQESQVAQQAR	KHATKTAKDALSSVQE	SQVAQQARGWVTDGFS	K	D	A	A	R	G	3	1	0	1	0	4	1	0	0	0	1	0	0	0	0	3	0	0	0	2	0	16	0	17158438	sp|P02656|APOC3_HUMAN	sp|P02656|APOC3_HUMAN	45	60	yes	yes	2	0.00142	147.64	By MS/MS	1	4528000	4528000			182	58
DAPDHQELNLDVSLQLPSR	QALAQYQKDAPDHQEL	VSLQLPSRSSKITHRI	K	D	A	S	R	S	1	1	1	3	0	2	1	0	1	0	4	0	0	0	2	2	0	0	0	1	0	19	0	21460655	sp|P01024|CO3_HUMAN	sp|P01024|CO3_HUMAN	1285	1303	yes	yes	3	0.021038	44539	By MS/MS	1	4984800	4984800			183	40
DAQYAPGYDK	DKKGSCERDAQYAPGY	QYAPGYDKVKDISEVV	R	D	A	D	K	V	2	0	0	2	0	1	0	1	0	0	0	1	0	0	1	0	0	0	2	0	0	10	0	11264931	sp|P00751|CFAB_HUMAN	sp|P00751|CFAB_HUMAN	659	668	yes	yes	2	0.0041648	81017	By MS/MS	1	1924900	1924900			184	34
DASGVTFTWTPSSGK	TCTLTGLRDASGVTFT	TWTPSSGKSAVQGPPE	R	D	A	G	K	S	1	0	0	1	0	0	0	2	0	0	0	1	0	1	1	3	3	1	0	1	0	15	0	15397205	sp|P01876|IGHA1_HUMAN	sp|P01876|IGHA1_HUMAN	154	168	yes	yes	2	1.92e-32	262.37	By MS/MS	1	23991000	23991000			185	54
DCHLAQVPSHTVVAR	RKPVDEYKDCHLAQVP	PSHTVVARSMGGKEDL	K	D	C	A	R	S	2	1	0	1	1	1	0	0	2	0	1	0	0	0	1	1	1	0	0	3	0	15	0	16888417	sp|P02787|TRFE_HUMAN	sp|P02787|TRFE_HUMAN	259	273	yes	yes	3;4	0.0002692	100.18	By MS/MS	3	34132000	34132000			186	74
DCQDIANK	QIHDITGKDCQDIANK	DCQDIANKGAKQSGLY	K	D	C	N	K	G	1	0	1	2	1	1	0	0	0	1	0	1	0	0	0	0	0	0	0	0	0	8	0	96241274	sp|P02679|FIBG_HUMAN	sp|P02679|FIBG_HUMAN	178	185	yes	yes	2	0.0038244	91265	By MS/MS	1	292140	292140			187	61
DCVGDVTENQICNK	PTPQFGGKDCVGDVTE	TENQICNKQDCPIDGC	K	D	C	N	K	Q	0	0	2	2	2	1	1	1	0	1	0	1	0	0	0	0	1	0	0	2	0	14	0	16506978	sp|P07996|TSP1_HUMAN	sp|P07996|TSP1_HUMAN	530	543	yes	yes	2	3.33E-118	426.89	By MS/MS	1	45349000	45349000		+	188	98
DDDYAGFVFGYQSSSR	TFFINTERDDDYAGFV	FGYQSSSRFYVVMWKQ	R	D	D	S	R	F	1	1	0	3	0	1	0	2	0	0	0	0	0	2	0	3	0	0	2	1	0	16	0	18127591	sp|P07996|TSP1_HUMAN;CON__Q28194;sp|P35442|TSP2_HUMAN	sp|P07996|TSP1_HUMAN	1019	1034	yes	no	2	1.3e-11	201.57	By MS/MS	1	4157900	4157900		+	189	98
DDFDHDSVPDIDDICPENVDISETDFR	DGRGDACKDDFDHDSV	DISETDFRRFQMIPLD	K	D	D	F	R	R	0	1	1	9	1	0	2	0	1	3	0	0	0	2	2	2	1	0	0	2	0	27	0	31793149	sp|P07996|TSP1_HUMAN	sp|P07996|TSP1_HUMAN	932	958	yes	yes	3	0.106	84214	By MS/MS	1	12014000	12014000		+	190	98
DDINSYECWCPFGFEGK	CLNGGSCKDDINSYEC	CPFGFEGKNCELDVTC	K	D	D	G	K	N	0	0	1	2	2	0	2	2	0	1	0	1	0	2	1	1	0	1	1	0	0	17	0	21228401	sp|P00740|FA9_HUMAN	sp|P00740|FA9_HUMAN	110	126	yes	yes	2	1.37e-06	169.43	By MS/MS	1	3161100	3161100			191	31
DDNPNLPR	NECFLQHKDDNPNLPR	DDNPNLPRLVRPEVDV	K	D	D	P	R	L	0	1	2	2	0	0	0	0	0	0	1	0	0	0	2	0	0	0	0	0	0	8	0	93944101	sp|P02768|ALBU_HUMAN;CON__P02768-1	sp|P02768|ALBU_HUMAN	131	138	yes	no	2	0.00032028	148.99	By MS/MS	1	153040000	153040000		+	192	3
DDTVCLAK	ETKDLLFRDDTVCLAK	DDTVCLAKLHDRNTYE	R	D	D	A	K	L	1	0	0	2	1	0	0	0	0	0	1	1	0	0	0	0	1	0	0	1	0	8	0	92042733	sp|P02787|TRFE_HUMAN	sp|P02787|TRFE_HUMAN	652	659	yes	yes	2	0.00036119	169.06	By MS/MS	1	9042800	9042800			193	74
DEDNNLLTEK	VLVTLYERDEDNNLLT	DNNLLTEKQKLRVKKI	R	D	E	E	K	Q	0	0	2	2	0	0	2	0	0	0	2	1	0	0	0	0	1	0	0	0	0	10	0	11895463	sp|P09486|SPRC_HUMAN	sp|P09486|SPRC_HUMAN	182	191	yes	yes	2	0.015631	63694	By MS/MS	1	3291800	3291800			194	106
DEIPHNDIALLK	KYSHYNERDEIPHNDI	HNDIALLKLKPVDGHC	R	D	E	L	K	L	1	0	1	2	0	0	1	0	1	2	2	1	0	0	1	0	0	0	0	0	0	12	0	1376.73	sp|Q14520|HABP2_HUMAN	sp|Q14520|HABP2_HUMAN	405	416	yes	yes	2;3	0.16	152.38	By MS/MS	2	107700000	107700000			195	174
DFAEHLLIPR	LPVCTPEKDFAEHLLI	AEHLLIPRTRGLLSGW	K	D	F	P	R	T	1	1	0	1	0	0	1	0	1	1	2	0	0	1	1	0	0	0	0	0	0	10	0	12096506	sp|P22891|PROZ_HUMAN	sp|P22891|PROZ_HUMAN	286	295	yes	yes	2;3	0.712	142.43	By MS/MS	2	17614000	17614000			196	139
DFALLSLQVPLK	DFTLSSERDFALLSLQ	LSLQVPLKDAKSCGLH	R	D	F	L	K	D	1	0	0	1	0	1	0	0	0	0	4	1	0	1	1	1	0	0	0	1	0	12	0	1342786	sp|P0C0L5|CO4B_HUMAN;sp|P0C0L4|CO4A_HUMAN	sp|P0C0L5|CO4B_HUMAN	81	92	no	no	2	0.000228	180.24	By MS/MS	1	30424000	30424000			197	109;108
DFCGGVIIR	KLTNSEGKDFCGGVII	FCGGVIIRENFVLTTA	K	D	F	I	R	E	0	1	0	1	1	0	0	2	0	2	0	0	0	1	0	0	0	0	0	1	0	9	0	10355172	sp|P22891|PROZ_HUMAN	sp|P22891|PROZ_HUMAN	201	209	yes	yes	2	0.0013688	101.72	By MS/MS	1	11927000	11927000			198	139
DFDFVPPVVR	LLALLQLKDFDFVPPV	DFVPPVVRWLNEQRYY	K	D	F	V	R	W	0	1	0	2	0	0	0	0	0	0	0	0	0	2	2	0	0	0	0	3	0	10	0	11896132	sp|P01024|CO3_HUMAN	sp|P01024|CO3_HUMAN	1245	1254	yes	yes	2	0.040151	47302	By MS/MS	1	13111000	13111000			199	40
DFGTHYITEAVLGGIYEYTLVMNK	GEYRDLFRDFGTHYIT	EYTLVMNKEAMERGDY	R	D	F	N	K	E	1	0	1	1	0	0	2	3	1	2	2	1	1	1	0	0	3	0	3	2	0	24	0	2733336	sp|P07358|CO8B_HUMAN	sp|P07358|CO8B_HUMAN	339	362	yes	yes	3	0.0011176	71853	By MS/MS	1	733260	733260			200	94
DFHINLFQVLPWLK	KQVPAHARDFHINLFQ	FQVLPWLKEKLQDEDL	R	D	F	L	K	E	0	0	1	1	0	1	0	0	1	1	3	1	0	2	1	0	0	1	0	1	0	14	0	17689665	sp|P00751|CFAB_HUMAN	sp|P00751|CFAB_HUMAN	740	753	yes	yes	3	0.039222	36944	By MS/MS	1	2328800	2328800			201	34
DFTCVHQALK	ESILSYPKDFTCVHQA	TCVHQALKGFTTKGVT	K	D	F	L	K	G	1	0	0	1	1	1	0	0	1	0	1	1	0	1	0	0	1	0	0	1	0	10	0	12175863	sp|P05155|IC1_HUMAN	sp|P05155|IC1_HUMAN	202	211	yes	yes	2;3	0.00013341	131.12	By MS/MS	2	14401000	14401000			202	87
DGAGDVAFVK	SGAFKCLKDGAGDVAF	AGDVAFVKHSTIFENL	K	D	G	V	K	H	2	0	0	2	0	0	0	2	0	0	0	1	0	1	0	0	0	0	0	2	0	10	0	97748181	sp|P02787|TRFE_HUMAN	sp|P02787|TRFE_HUMAN	216	225	yes	yes	2	0.00722	169.76	By MS/MS	1	15214000	15214000			203	74
DGDQCETSPCQNQGK	NEFWNKYKDGDQCETS	SPCQNQGKCKDGLGEY	K	D	G	G	K	C	0	0	1	2	2	3	1	2	0	0	0	1	0	0	1	1	1	0	0	0	0	15	0	17226574	sp|P00742|FA10_HUMAN	sp|P00742|FA10_HUMAN	86	100	yes	yes	2	1.44e-54	324.81	By MS/MS	1	5327000	5327000			204	32
DGEQIEQEEDDEKYIFSDDSSQLTIK	EPTMSWTKDGEQIEQE	DSSQLTIKKVDKNDEA	K	D	G	I	K	K	0	0	0	5	0	3	5	1	0	3	1	2	0	1	0	3	1	0	1	0	0	26	1	30603571	sp|P13591|NCAM1_HUMAN	sp|P13591|NCAM1_HUMAN	250	275	yes	yes	3	8.75e-10	132.39	By MS/MS	1	2124200	2124200			205	121
DGFFGNPR	VSVFVPPRDGFFGNPR	DGFFGNPRKSKLICQA	R	D	G	P	R	K	0	1	1	1	0	0	0	2	0	0	0	0	0	2	1	0	0	0	0	0	0	8	0	90841407	sp|P01871|IGHM_HUMAN;sp|P0DOX6|IGM_HUMAN	sp|P01871|IGHM_HUMAN	121	128	yes	no	2	0.00047554	118.74	By MS/MS	1	18867000	18867000			206	53
DGIGDACDDDDDNDKIPDDR	SGQEDYDKDGIGDACD	NDKIPDDRDNCPFHYN	K	D	G	D	R	D	1	1	1	10	1	0	0	2	0	2	0	1	0	0	1	0	0	0	0	0	0	20	1	22348506	sp|P07996|TSP1_HUMAN;CON__Q28194	sp|P07996|TSP1_HUMAN	732	751	yes	no	3	0.0026094	71872	By MS/MS	1	3791900	3791900		+	207	98
DGIGDACDEDADGDGILNEQDNCVLIHNVDQR	SGQEDADRDGIGDACD	LIHNVDQRNSDKDIFG	R	D	G	Q	R	N	2	1	3	8	2	2	2	4	1	3	2	0	0	0	0	0	0	0	0	2	0	32	0	35414958	sp|P35443|TSP4_HUMAN	sp|P35443|TSP4_HUMAN	501	532	yes	yes	3	4.58e-12	151.41	By MS/MS	1	3517000	3517000			208	147
DGIGDACDPDADGDGVPNEK	SGQEDVDRDGIGDACD	GDGVPNEKDNCPLVRN	R	D	G	E	K	D	2	0	1	6	1	0	1	4	0	1	0	1	0	0	2	0	0	0	0	1	0	20	0	20158014	sp|P49747|COMP_HUMAN	sp|P49747|COMP_HUMAN	306	325	yes	yes	2	1.12e-15	185.85	By MS/MS	1	2250400	2250400			209	151
DGKGDACDHDDDNDGIPDDKDNCR	ANQADHDKDGKGDACD	PDDKDNCRLVPNPDQK	K	D	G	C	R	L	1	1	2	10	2	0	0	3	1	1	0	2	0	0	1	0	0	0	0	0	0	24	2	27180154	sp|P07996|TSP1_HUMAN	sp|P07996|TSP1_HUMAN	888	911	yes	yes	3	0.084	102.61	By MS/MS	1	0	0		+	210	98
DGTDYIEIIPK	LVIVGLSKDGTDYIEI	DYIEIIPKEEVQSSED	K	D	G	P	K	E	0	0	0	2	0	0	1	1	0	3	0	1	0	0	1	0	1	0	1	0	0	11	0	12626394	sp|P12259|FA5_HUMAN	sp|P12259|FA5_HUMAN	1518	1528	yes	yes	2	0.0024106	87667	By MS/MS	1	1148300	1148300			211	120
DGTYYVYGIVSWGLECGK	GGPLTCEKDGTYYVYG	SWGLECGKRPGVYTQV	K	D	G	G	K	R	0	0	0	1	1	0	1	4	0	1	1	1	0	0	0	1	1	1	3	2	0	18	0	20659455	sp|Q14520|HABP2_HUMAN	sp|Q14520|HABP2_HUMAN	518	535	yes	yes	2;3	2.63e-18	222.09	By MS/MS	16	23784000	23784000			212	174
DGTYYVYGIVSWGLECGKRPGVYTQVTK	GGPLTCEKDGTYYVYG	GVYTQVTKFLNWIKAT	K	D	G	T	K	F	0	1	0	1	1	1	1	5	0	1	1	2	0	0	1	1	3	1	4	4	0	28	2	31955699	sp|Q14520|HABP2_HUMAN	sp|Q14520|HABP2_HUMAN	518	545	yes	yes	3	0.0487	100.14	By MS/MS	1	2500300	2500300			213	174
DGVGDVCQDDFDADK	PGQEDADRDGVGDVCQ	QDDFDADKVVDKIDVC	R	D	G	D	K	V	1	0	0	6	1	1	0	2	0	0	0	1	0	1	0	0	0	0	0	2	0	15	0	16546417	sp|P49747|COMP_HUMAN	sp|P49747|COMP_HUMAN	498	512	yes	yes	2	2.41e-09	181.51	By MS/MS	1	1522200	1522200			214	151
DGWHSWPIAHQWPQGPSAVDAAFSWEEK	YWRLDTSRDGWHSWPI	AAFSWEEKLYLVQGTQ	R	D	G	E	K	L	4	0	0	2	0	2	2	2	2	1	0	1	0	1	3	3	0	4	0	1	0	28	0	32184635	sp|P02790|HEMO_HUMAN	sp|P02790|HEMO_HUMAN	290	317	yes	yes	3;4	1.23e-10	140.93	By MS/MS	2	6865300	6865300			215	75
DHAVDLIQK	STLPPETKDHAVDLIQ	HAVDLIQKGYMRIQQF	K	D	H	Q	K	G	1	0	0	2	0	1	0	0	1	1	1	1	0	0	0	0	0	0	0	1	0	9	0	10375506	sp|P0C0L5|CO4B_HUMAN;sp|P0C0L4|CO4A_HUMAN	sp|P0C0L5|CO4B_HUMAN	1043	1051	no	no	2	0.000369	193.1	By MS/MS	1	31081000	31081000			216	109;108
DHFEEAMR	DPVPEIRRDHFEEAMR	DHFEEAMRFARRSVSD	R	D	H	M	R	F	1	1	0	1	0	0	2	0	1	0	0	0	1	1	0	0	0	0	0	0	0	8	0	10334287	sp|P55072|TERA_HUMAN	sp|P55072|TERA_HUMAN	734	741	yes	yes	2	0.008208	89752	By MS/MS	1	1412300	1412300			217	155
DHSGQVFSVVSNGK	TLLALERKDHSGQVFS	FSVVSNGKAGTLDLSL	K	D	H	G	K	A	0	0	1	1	0	1	0	2	1	0	0	1	0	1	0	3	0	0	0	3	0	14	0	14597056	sp|P07996|TSP1_HUMAN	sp|P07996|TSP1_HUMAN	111	124	yes	yes	2	1.5e-22	245.4	By MS/MS	1	4205900	4205900		+	218	98
DIALMK	NWRENLDRDIALMKLK	DRDIALMKLKKPVAFS	R	D	I	M	K	L	1	0	0	1	0	0	0	0	0	1	1	1	1	0	0	0	0	0	0	0	0	6	0	6893782	sp|P00734|THRB_HUMAN	sp|P00734|THRB_HUMAN	462	467	yes	yes	1	0.0051429	81716	By MS/MS	1	27723000	27723000			219	28
DIAPTLTLYVGK	HSENATAKDIAPTLTL	TLTLYVGKKQLVEIEK	K	D	I	G	K	K	1	0	0	1	0	0	0	1	0	1	2	1	0	0	1	0	2	0	1	1	0	12	0	12897231	sp|P00738|HPT_HUMAN;sp|P00739|HPTR_HUMAN	sp|P00738|HPT_HUMAN	216	227	no	no	2	0.00121	176.18	By MS/MS	1	33737000	33737000			220	29;30
DIAPTLTLYVGKK	HSENATAKDIAPTLTL	LTLYVGKKQLVEIEKV	K	D	I	K	K	Q	1	0	0	1	0	0	0	1	0	1	2	2	0	0	1	0	2	0	1	1	0	13	1	14178181	sp|P00738|HPT_HUMAN;sp|P00739|HPTR_HUMAN	sp|P00738|HPT_HUMAN	216	228	no	no	3	0.047612	34768	By MS/MS	1	5072500	5072500			221	29;30
DICEEQVNSLPGSITK	LISLQEAKDICEEQVN	SLPGSITKAGDFLEAN	K	D	I	T	K	A	0	0	1	1	1	1	2	1	0	2	1	1	0	0	1	2	1	0	0	1	0	16	0	17888564	sp|P01024|CO3_HUMAN	sp|P01024|CO3_HUMAN	1156	1171	yes	yes	2	2.96e-11	195.89	By MS/MS	1	7465400	7465400			222	40
DIENQYETQITQIEHEVSSSGQEVQSSAK	QLIAKNRKDIENQYET	QEVQSSAKEVTQLRHG	K	D	I	A	K	E	1	0	1	1	0	5	5	1	1	3	0	1	0	0	0	5	2	0	1	2	0	29	0	32635066	sp|P35527|K1C9_HUMAN;CON__P35527	sp|P35527|K1C9_HUMAN	340	368	yes	no	3	3.81e-11	136.3	By MS/MS	1	4580200	4580200		+	223	7
DIHSGLIGPLLICQK	YSAVNPEKDIHSGLIG	GPLLICQKGILHKDSN	K	D	I	Q	K	G	0	0	0	1	1	1	0	2	1	3	3	1	0	0	1	1	0	0	0	0	0	15	0	16629127	sp|P12259|FA5_HUMAN	sp|P12259|FA5_HUMAN	1739	1753	yes	yes	2	0.0512	146.79	By MS/MS	1	3001900	3001900			224	120
DIPTNSPELEETLTHTITK	KICVGCPRDIPTNSPE	TLTHTITKLNAENNAT	R	D	I	T	K	L	0	0	1	1	0	0	3	0	1	2	2	1	0	0	2	1	5	0	0	0	0	19	0	21380743	sp|P01042|KNG1_HUMAN	sp|P01042|KNG1_HUMAN	270	288	yes	yes	2	0.000216	146.18	By MS/MS	1	3509900	3509900			225	42
DIQMTQSPSTLSASVGDR	________________	LSASVGDRVTITCRAS	-	D	I	D	R	V	1	1	0	2	0	2	0	1	0	1	1	0	1	0	1	4	2	0	0	1	0	18	0	18918946	sp|P0DOX7|IGK_HUMAN	sp|P0DOX7|IGK_HUMAN	1	18	yes	yes	2	7.13e-12	199.99	By MS/MS	1	8318500	8318500			226	112
DISTNYYASQK	AQAYQTGKDISTNYYA	TNYYASQKKTFEINPR	K	D	I	Q	K	K	1	0	1	1	0	1	0	0	0	1	0	1	0	0	0	2	1	0	2	0	0	11	0	12885935	sp|P14625|ENPL_HUMAN	sp|P14625|ENPL_HUMAN	672	682	yes	yes	2	0.0022474	89.44	By MS/MS	1	2461300	2461300			227	129
DKDQEVLLQTFLDDASPGDKR	ALRKMEPKDKDQEVLL	DASPGDKRLAAYLMLM	K	D	K	K	R	L	1	1	0	5	0	2	1	1	0	0	3	2	0	1	1	1	1	0	0	1	0	21	2	23891761	sp|P04114|APOB_HUMAN	sp|P04114|APOB_HUMAN	538	558	yes	yes	3	0.022319	50956	By MS/MS	1	2785800	2785800			228	79
DKHADPDFTR	DLQDFLSKDKHADPDF	HADPDFTRKLWAYLTI	K	D	K	T	R	K	1	1	0	3	0	0	0	0	1	0	0	1	0	1	1	0	1	0	0	0	0	10	1	12005523	sp|P19823|ITIH2_HUMAN	sp|P19823|ITIH2_HUMAN	572	581	yes	yes	3	0.011957	72289	By MS/MS	1	952070	952070			229	134
DKLAACLEGNCAEGLGTNYR	CETARTPRDKLAACLE	EGLGTNYRGHVNITRS	R	D	K	Y	R	G	3	1	2	1	2	0	2	3	0	0	3	1	0	0	0	0	1	0	1	0	0	20	1	22110049	sp|P00734|THRB_HUMAN	sp|P00734|THRB_HUMAN	98	117	yes	yes	2;3	1.07e-31	251.56	By MS/MS	2	45505000	45505000			230	28
DLASIAR	PIQSVFTRDLASIARL	RDLASIARLRIAKGGV	R	D	L	A	R	L	2	1	0	1	0	0	0	0	0	1	1	0	0	0	0	1	0	0	0	0	0	7	0	744413	sp|P07996|TSP1_HUMAN;CON__Q28194	sp|P07996|TSP1_HUMAN	190	196	yes	no	1	0.0031434	82305	By MS/MS	1	4486200	4486200		+	231	98
DLATVYVDVLK	QSPWDRVKDLATVYVD	TVYVDVLKDSGRDYVS	K	D	L	L	K	D	1	0	0	2	0	0	0	0	0	0	2	1	0	0	0	0	1	0	1	3	0	11	0	12346809	sp|P02647|APOA1_HUMAN	sp|P02647|APOA1_HUMAN	37	47	yes	yes	2	0.656	145.91	By MS/MS	1	44140000	44140000			232	56
DLCGCYSVSSVLPGCAEPWNHGK	AVQGPPERDLCGCYSV	AEPWNHGKTFTCTAAY	R	D	L	G	K	T	1	0	1	1	3	0	1	3	1	0	2	1	0	0	2	3	0	1	1	2	0	23	0	25921196	sp|P01876|IGHA1_HUMAN	sp|P01876|IGHA1_HUMAN	178	200	yes	yes	2;3	3.81e-11	161.31	By MS/MS	2	57853000	57853000			233	54
DLCGCYSVSSVLPGCAQPWNHGETFTCTAAHPELK	AVEGPPERDLCGCYSV	TAAHPELKTPLTANIT	R	D	L	L	K	T	3	0	1	1	4	1	2	3	2	0	3	1	0	1	3	3	3	1	1	2	0	35	0	39487328	sp|P0DOX2|IGA2_HUMAN;sp|P01877|IGHA2_HUMAN	sp|P0DOX2|IGA2_HUMAN	280	314	yes	no	4	0.014835	36159	By MS/MS	1	7988500	7988500			234	111
DLDSQTMMVLVNYIFFK	GKITDLIKDLDSQTMM	LVNYIFFKAKWEMPFD	K	D	L	F	K	A	0	0	1	2	0	1	0	0	0	1	2	1	2	2	0	1	1	0	1	2	0	17	0	20630108	sp|P01011|AACT_HUMAN	sp|P01011|AACT_HUMAN	198	214	yes	yes	2;3	2.51e-11	193.64	By MS/MS	2	6878100	6878100			235	37
DLGEENFK	SEVAHRFKDLGEENFK	DLGEENFKALVLIAFA	K	D	L	F	K	A	0	0	1	1	0	0	2	1	0	0	1	1	0	1	0	0	0	0	0	0	0	8	0	95043453	sp|P02768|ALBU_HUMAN;CON__P02768-1	sp|P02768|ALBU_HUMAN	37	44	yes	no	2	0.00011156	182.53	By MS/MS	1	138780000	138780000		+	236	3
DLGEENFKALVLIAFAQYLQQCPFEDHVK	SEVAHRFKDLGEENFK	CPFEDHVKLVNEVTEF	K	D	L	V	K	L	3	0	1	2	1	3	3	1	1	1	4	2	0	3	1	0	0	0	1	2	0	29	1	34217017	sp|P02768|ALBU_HUMAN;CON__P02768-1	sp|P02768|ALBU_HUMAN	37	65	yes	no	3;4;5	1.54e-11	149.07	By MS/MS	8	62797000	62797000		+	237	3
DLGEENFKALVLIAFAQYLQQCPFEDHVKLVNEVTEFAK	SEVAHRFKDLGEENFK	NEVTEFAKTCVADESA	K	D	L	A	K	T	4	0	2	2	1	3	5	1	1	1	5	3	0	4	1	0	1	0	1	4	0	39	2	45522988	sp|P02768|ALBU_HUMAN;CON__P02768-1	sp|P02768|ALBU_HUMAN	37	75	yes	no	5	0.045956	11066	By MS/MS	1	1117400	1117400		+	238	3
DLISPR	QASKNIAKDLISPRAY	AKDLISPRAYRGYPPM	K	D	L	P	R	A	0	1	0	1	0	0	0	0	0	1	1	0	0	0	1	1	0	0	0	0	0	6	0	69939154	sp|Q96NW7|LRRC7_HUMAN;sp|Q96AV8|E2F7_HUMAN	sp|Q96NW7|LRRC7_HUMAN	1069	1074	yes	no	1	0.047546	56.51	By MS/MS	1	4796800	4796800			239	186
DLLFRDDTVCLAK	CLFRSETKDLLFRDDT	DDTVCLAKLHDRNTYE	K	D	L	A	K	L	1	1	0	3	1	0	0	0	0	0	3	1	0	1	0	0	1	0	0	1	0	13	1	15647919	sp|P02787|TRFE_HUMAN	sp|P02787|TRFE_HUMAN	647	659	yes	yes	2	0.00090729	118.73	By MS/MS	1	3696400	3696400			240	74
DLQAICGISCDELSSMVLELR	NYIGHKTKDLQAICGI	SSMVLELRGLRTIVTT	K	D	L	L	R	G	1	1	0	2	2	1	2	1	0	2	4	0	1	0	0	3	0	0	0	1	0	21	0	24081386	sp|P07996|TSP1_HUMAN;CON__Q28194	sp|P07996|TSP1_HUMAN	265	285	yes	no	2;3	0.000215	130.19	By MS/MS	2	28081000	28081000		+	241	98
DMLLLACSQDEQKK	SYDVTSARDMLLLACS	CSQDEQKKWVTHLVKK	R	D	M	K	K	W	1	0	0	2	1	2	1	0	0	0	3	2	1	0	0	1	0	0	0	0	0	14	1	16778066	sp|Q13464|ROCK1_HUMAN	sp|Q13464|ROCK1_HUMAN	1294	1307	yes	yes	2	0.025639	47606	By MS/MS	1	981890	981890			242	171
DMYSFLEDMGLK	PVSSTNEKDMYSFLED	FLEDMGLKAFTNSKIR	K	D	M	L	K	A	0	0	0	2	0	0	1	1	0	0	2	1	2	1	0	1	0	0	1	0	0	12	0	14476363	sp|P01023|A2MG_HUMAN	sp|P01023|A2MG_HUMAN	665	676	yes	yes	2	2.72e-13	228.83	By MS/MS	1	17306000	17306000			243	39
DNCCILDER	CVAYVATRDNCCILDE	NCCILDERFGSYCPTT	R	D	N	E	R	F	0	1	1	2	2	0	1	0	0	1	1	0	0	0	0	0	0	0	0	0	0	9	0	11934805	sp|P02679|FIBG_HUMAN	sp|P02679|FIBG_HUMAN	32	40	yes	yes	2	7.88e-27	290.2	By MS/MS	1	70379000	70379000			244	61
DNCPFHYNPAQYDYDR	NDKIPDDRDNCPFHYN	PAQYDYDRDDVGDRCD	R	D	N	D	R	D	1	1	2	3	1	1	0	0	1	0	0	0	0	1	2	0	0	0	3	0	0	16	0	20738275	sp|P07996|TSP1_HUMAN;CON__Q28194	sp|P07996|TSP1_HUMAN	752	767	yes	no	3	0.0017109	79346	By MS/MS	1	5992500	5992500		+	245	98
DNCPFHYNPAQYDYDRDDVGDR	NDKIPDDRDNCPFHYN	DRDDVGDRCDNCPYNH	R	D	N	D	R	C	1	2	2	6	1	1	0	1	1	0	0	0	0	1	2	0	0	0	3	1	0	22	1	27310994	sp|P07996|TSP1_HUMAN;CON__Q28194	sp|P07996|TSP1_HUMAN	752	773	yes	no	3	0.546	93804	By MS/MS	1	5401300	5401300		+	246	98
DNCPLVR	GDGVPNEKDNCPLVRN	KDNCPLVRNPDQRNTD	K	D	N	V	R	N	0	1	1	1	1	0	0	0	0	0	1	0	0	0	1	0	0	0	0	1	0	7	0	87241744	sp|P49747|COMP_HUMAN	sp|P49747|COMP_HUMAN	326	332	yes	yes	2	0.036534	102.77	By MS/MS	2	0	0			247	151
DNCPNLPNSGQEDYDK	NATYHCKKDNCPNLPN	SGQEDYDKDGIGDACD	K	D	N	D	K	D	0	0	3	3	1	1	1	1	0	0	1	1	0	0	2	1	0	0	1	0	0	16	0	18647534	sp|P07996|TSP1_HUMAN;CON__Q28194	sp|P07996|TSP1_HUMAN	716	731	yes	no	2	9.92E-11	175.26	By MS/MS	1	1569000	1569000		+	248	98
DNCQYVYNVDQR	GDGILNERDNCQYVYN	YVYNVDQRDTDMDGVG	R	D	N	Q	R	D	0	1	2	2	1	2	0	0	0	0	0	0	0	0	0	0	0	0	2	2	0	12	0	15726627	sp|P07996|TSP1_HUMAN	sp|P07996|TSP1_HUMAN	811	822	yes	yes	2;3	2.28e-07	198.52	By MS/MS	3	32409000	32409000		+	249	98
DNCVTVPNSGQEDVDR	CPERQCRKDNCVTVPN	SGQEDVDRDGIGDACD	K	D	N	D	R	D	0	1	2	3	1	1	1	1	0	0	0	0	0	0	1	1	1	0	0	3	0	16	0	18037694	sp|P49747|COMP_HUMAN	sp|P49747|COMP_HUMAN	290	305	yes	yes	2	0.00083401	88385	By MS/MS	1	1682600	1682600			250	151
DNDGWLTSDPR	MFFSTYDRDNDGWLTS	GWLTSDPRKQCSKEDG	R	D	N	P	R	K	0	1	1	3	0	0	0	1	0	0	1	0	0	0	1	1	1	1	0	0	0	11	0	12745527	sp|P02675|FIBB_HUMAN	sp|P02675|FIBB_HUMAN	411	421	yes	yes	2	0.00036775	121.21	By MS/MS	1	54966000	54966000			251	60
DNEDFQESNR	SEPEKVDKDNEDFQES	EDFQESNRMYSVNGYT	K	D	N	N	R	M	0	1	2	2	0	1	2	0	0	0	0	0	0	1	0	1	0	0	0	0	0	10	0	12524956	sp|P00450|CERU_HUMAN;CON__ENSEMBL:ENSBTAP00000031900	sp|P00450|CERU_HUMAN	249	258	yes	no	2	0.00040092	119.03	By MS/MS	1	281680	281680			252	27
DNENVVNEYSSELEK	QKRQKQVKDNENVVNE	EYSSELEKHQLYIDET	K	D	N	E	K	H	0	0	3	1	0	0	4	0	0	0	1	1	0	0	0	2	0	0	1	2	0	15	0	17677799	sp|P02675|FIBB_HUMAN	sp|P02675|FIBB_HUMAN	164	178	yes	yes	2	1.65e-97	400.82	By MS/MS	1	115250000	115250000			253	60
DNENVVNEYSSELEKHQLYIDETVNSNIPTNLR	QKRQKQVKDNENVVNE	SNIPTNLRVLRSILEN	K	D	N	L	R	V	0	1	6	2	0	1	5	0	1	2	3	1	0	0	1	3	2	0	2	3	0	33	1	3875845	sp|P02675|FIBB_HUMAN	sp|P02675|FIBB_HUMAN	164	196	yes	yes	3	0.0385	87.16	By MS/MS	1	6469700	6469700			254	60
DNSQVNAVTVLTLLDK	GNTEEAIRDNSQVNAV	TVLTLLDKLVNMLDAV	R	D	N	D	K	L	1	0	2	2	0	1	0	0	0	0	3	1	0	0	0	1	2	0	0	3	0	16	0	17289258	sp|O95810|CAVN2_HUMAN	sp|O95810|CAVN2_HUMAN	49	64	yes	yes	2	4.47e-07	178.51	By MS/MS	1	974570	974570			255	26
DNSTMGYMAAK	IMKAQALRDNSTMGYM	TMGYMAAKKHLEINPD	R	D	N	A	K	K	2	0	1	1	0	0	0	1	0	0	0	1	2	0	0	1	1	0	1	0	0	11	0	11874951	sp|P07900|HS90A_HUMAN	sp|P07900|HS90A_HUMAN	621	631	yes	yes	2	0.0028234	83182	By MS/MS	1	1371600	1371600			256	97
DNSVHWERPQKPK	LNEEAVKKDNSVHWER	WERPQKPKAPVGHFYE	K	D	N	P	K	A	0	1	1	1	0	1	1	0	1	0	0	2	0	0	2	1	0	1	0	1	0	13	2	16198168	sp|P01023|A2MG_HUMAN	sp|P01023|A2MG_HUMAN	1178	1190	yes	yes	3	0.00013628	126.34	By MS/MS	1	9372200	9372200			257	39
DPTFIPAPIQAK	KANAGKPKDPTFIPAP	IPAPIQAKTSPVDEKA	K	D	P	A	K	T	2	0	0	1	0	1	0	0	0	2	0	1	0	1	3	0	1	0	0	0	0	12	0	12967078	sp|P01019|ANGT_HUMAN	sp|P01019|ANGT_HUMAN	64	75	yes	yes	2	0.013687	61344	By MS/MS	1	7016400	7016400			258	38
DQGNQEQDPNISNGEEEEEKEPGEVGTHNDNQER	SKHSQGLRDQGNQEQD	THNDNQERKTELPREH	R	D	Q	E	R	K	0	1	5	3	0	4	9	4	1	1	0	1	0	0	2	1	1	0	0	1	0	34	1	38506022	sp|Q14515|SPRL1_HUMAN	sp|Q14515|SPRL1_HUMAN	187	220	yes	yes	4	0.0026719	54308	By MS/MS	2	4407900	4407900			259	173
DQVANSAFVER	YYITGETKDQVANSAF	ANSAFVERLRKHGLEV	K	D	Q	E	R	L	2	1	1	1	0	1	1	0	0	0	0	0	0	1	0	1	0	0	0	2	0	11	0	12345942	sp|P07900|HS90A_HUMAN	sp|P07900|HS90A_HUMAN	500	510	yes	yes	2	0.0938	141.37	By MS/MS	1	2798500	2798500			260	97
DQVNTFDNIFIAPVGISTAMGMISLGLK	FNLYRVLKDQVNTFDN	GMISLGLKGETHEQVH	K	D	Q	L	K	G	2	0	2	2	0	1	0	3	0	4	2	1	2	2	1	2	2	0	0	2	0	28	0	29515137	sp|P05546|HEP2_HUMAN	sp|P05546|HEP2_HUMAN	143	170	yes	yes	3	0.0733	87352	By MS/MS	1	2910000	2910000			261	88
DRDGNTLTYYR	FYNGLCNRDRDGNTLT	GNTLTYYRRPWNVASL	R	D	R	Y	R	R	0	2	1	2	0	0	0	1	0	0	1	0	0	0	0	0	2	0	2	0	0	11	1	13726371	sp|P02748|CO9_HUMAN	sp|P02748|CO9_HUMAN	184	194	yes	yes	3	0.016253	64.64	By MS/MS	1	1637900	1637900			262	64
DSCQGDSGGPHVTEVEGTSFLTGIISWGEECAMK	AGFHEGGRDSCQGDSG	WGEECAMKGKYGIYTK	R	D	S	M	K	G	1	0	0	2	2	1	4	6	1	2	1	1	1	1	1	4	3	1	0	2	0	34	0	36405756	sp|P00740|FA9_HUMAN	sp|P00740|FA9_HUMAN	405	438	yes	yes	3;4	3.13e-07	128.94	By MS/MS	10	85799000	85799000			263	31
DSDGDGIGDACDNCPQK	RVPNSDQKDSDGDGIG	ACDNCPQKSNPDQADV	K	D	S	Q	K	S	1	0	1	5	2	1	0	3	0	1	0	1	0	0	1	1	0	0	0	0	0	17	0	18226734	sp|P49747|COMP_HUMAN	sp|P49747|COMP_HUMAN	397	413	yes	yes	2	4.25e-11	184.99	By MS/MS	3	6316900	6316900			264	151
DSDGDGRGDACKDDFDHDSVPDIDDICPENVDISETDFRR	LVPNPDQKDSDGDGRG	ISETDFRRFQMIPLDP	K	D	S	R	R	F	1	3	1	13	2	0	2	3	1	3	0	1	0	2	2	3	1	0	0	2	0	40	3	45688841	sp|P07996|TSP1_HUMAN	sp|P07996|TSP1_HUMAN	920	959	yes	yes	4;5	0.41	74465	By MS/MS	2	29184000	29184000		+	265	98
DSDWPFCSDEDWNYK	ERHQSACKDSDWPFCS	SDEDWNYKCPSGCRMK	K	D	S	Y	K	C	0	0	1	4	1	0	1	0	0	0	0	1	0	1	1	2	0	2	1	0	0	15	0	19627367	sp|P02671|FIBA_HUMAN	sp|P02671|FIBA_HUMAN	49	63	yes	yes	2	2.34e-32	258.39	By MS/MS	2	40227000	40227000			266	59
DSERPSGIPER	APVLVIYKDSERPSGI	RPSGIPERFSGSSSGT	K	D	S	E	R	F	0	2	0	1	0	0	2	1	0	1	0	0	0	0	2	2	0	0	0	0	0	11	1	1241.6	sp|P01717|LV325_HUMAN;sp|P01718|LV327_HUMAN;sp|A0A075B6K0|LV316_HUMAN	sp|P01717|LV325_HUMAN	69	79	yes	no	2;3	0.00082539	106.4	By MS/MS	2	2299500	2299500			267	46
DSGFQMNQLR	YAVAVVKKDSGFQMNQ	GFQMNQLRGKKSCHTG	K	D	S	L	R	G	0	1	1	1	0	2	0	1	0	0	1	0	1	1	0	1	0	0	0	0	0	10	0	11945452	sp|P02787|TRFE_HUMAN	sp|P02787|TRFE_HUMAN	123	132	yes	yes	2	3.17e-28	290.2	By MS/MS	1	18660000	18660000			268	74
DSGRDYVSQFEGSALGK	TVYVDVLKDSGRDYVS	FEGSALGKQLNLKLLD	K	D	S	G	K	Q	1	1	0	2	0	1	1	3	0	0	1	1	0	1	0	3	0	0	1	1	0	17	1	18148435	sp|P02647|APOA1_HUMAN	sp|P02647|APOA1_HUMAN	48	64	yes	yes	2	3.37e-06	175.39	By MS/MS	1	3656000	3656000			269	56
DSHSLTTNIMEILR	FEYQKNNKDSHSLTTN	TNIMEILRGDFSSANN	K	D	S	L	R	G	0	1	1	1	0	0	1	0	1	2	2	0	1	0	0	2	2	0	0	0	0	14	0	16288192	sp|P02671|FIBA_HUMAN	sp|P02671|FIBA_HUMAN	101	114	yes	yes	2;3	6.51e-15	226.88	By MS/MS	2	116000000	116000000			270	59
DSPVLIDFFEDTER	SSALANTKDSPVLIDF	DFFEDTERYRKQANKA	K	D	S	E	R	Y	0	1	0	3	0	0	2	0	0	1	1	0	0	2	1	1	1	0	0	1	0	14	0	16817835	sp|P04196|HRG_HUMAN	sp|P04196|HRG_HUMAN	140	153	yes	yes	2	0.020455	54.09	By MS/MS	1	4109700	4109700			271	80
DSQEEEKTEALTSAK	QVFVWVGKDSQEEEKT	TEALTSAKRYIETDPA	K	D	S	A	K	R	2	0	0	1	0	1	4	0	0	0	1	2	0	0	0	2	2	0	0	0	0	15	1	16647741	CON__Q3SX14;sp|P06396|GELS_HUMAN	CON__Q3SX14	713	727	yes	no	2	0.0033704	93909	By MS/MS	1	479770	479770		+	272	10
DSTYSLSSTLTLSK	SVTEQDSKDSTYSLSS	SSTLTLSKADYEKHKV	K	D	S	S	K	A	0	0	0	1	0	0	0	0	0	0	3	1	0	0	0	5	3	0	1	0	0	14	0	15017512	sp|P0DOX7|IGK_HUMAN;sp|P01834|IGKC_HUMAN	sp|P0DOX7|IGK_HUMAN	170	183	no	no	2	4.72e-09	203.74	By MS/MS	1	47425000	47425000			273	112;48
DSYVGDEAQSK	VMVGMGQKDSYVGDEA	VGDEAQSKRGILTLKY	K	D	S	S	K	R	1	0	0	2	0	1	1	1	0	0	0	1	0	0	0	2	0	0	1	1	0	11	0	1197515	sp|P63261|ACTG_HUMAN;sp|P60709|ACTB_HUMAN	sp|P63261|ACTG_HUMAN	51	61	no	no	2	0.0044464	79283	By MS/MS	1	1255000	1255000			274	157
DTANLFPQTSLTLHMWPDTEGTFNVECLTTDHYTGGMK	YLWRGERRDTANLFPQ	DHYTGGMKQKYTVNQC	R	D	T	M	K	Q	1	0	2	3	1	1	2	3	2	0	4	1	2	2	2	1	8	1	1	1	0	38	0	4327.95	sp|P00450|CERU_HUMAN	sp|P00450|CERU_HUMAN	673	710	yes	yes	4	0.0044514	49293	By MS/MS	1	8326700	8326700			275	27
DTDQDGRGDACDDDIDGDR	SQKNDDQKDTDQDGRG	DDDIDGDRIRNQADNC	K	D	T	D	R	I	1	2	0	9	1	1	0	3	0	1	0	0	0	0	0	0	1	0	0	0	0	19	1	21097777	sp|P49747|COMP_HUMAN	sp|P49747|COMP_HUMAN	361	379	yes	yes	3	0.000388	141.18	By MS/MS	1	2113900	2113900			276	151
DTEDQEDQVDPR	KKRSHLKRDTEDQEDQ	QEDQVDPRLIDGKMTR	R	D	T	P	R	L	0	1	0	4	0	2	2	0	0	0	0	0	0	0	1	0	1	0	0	1	0	12	0	14455906	sp|P04070|PROC_HUMAN	sp|P04070|PROC_HUMAN	200	211	yes	yes	2	0.00241	171.26	By MS/MS	1	1720300	1720300			277	78
DTEEEDFHVDQVTTVK	WERPFEVKDTEEEDFH	VDQVTTVKVPMMKRLG	K	D	T	V	K	V	0	0	0	3	0	1	3	0	1	0	0	1	0	1	0	0	3	0	0	3	0	16	0	18908483	sp|P01009|A1AT_HUMAN	sp|P01009|A1AT_HUMAN	226	241	yes	yes	2;3	4.41e-37	276.75	By MS/MS	4	32073000	32073000			278	36
DTLMISR	FLFPPKPKDTLMISRT	KDTLMISRTPEVTCVV	K	D	T	S	R	T	0	1	0	1	0	0	0	0	0	1	1	0	1	0	0	1	1	0	0	0	0	7	0	83442694	sp|P01860|IGHG3_HUMAN;sp|P01857|IGHG1_HUMAN;sp|P0DOX5|IGG1_HUMAN;sp|P01859|IGHG2_HUMAN;sp|P01861|IGHG4_HUMAN	sp|P01857|IGHG1_HUMAN	132	138	no	no	2	0.001141	143.11	By MS/MS	1	89427000	89427000			279	49;51;52;50
DTTILHLSENLLYTFSLATLMPYTR	ALPPDLPKDTTILHLS	ATLMPYTRLTQLNLDR	K	D	T	T	R	L	1	1	1	1	0	0	1	0	1	1	6	0	1	1	1	2	5	0	2	0	0	25	0	29124994	sp|P07359|GP1BA_HUMAN	sp|P07359|GP1BA_HUMAN	48	72	yes	yes	3	0.0024674	57152	By MS/MS	1	5005600	5005600			280	95
DTVFALVNYIFFK	DLVKELDRDTVFALVN	LVNYIFFKGKWERPFE	R	D	T	F	K	G	1	0	1	1	0	0	0	0	0	1	1	1	0	3	0	0	1	0	1	2	0	13	0	15758337	sp|P01009|A1AT_HUMAN	sp|P01009|A1AT_HUMAN	203	215	yes	yes	2;3	3.4E-23	244.18	By MS/MS	2	17755000	17755000			281	36
DTVIKPLLVEPEGLEK	SVPEHGRKDTVIKPLL	VEPEGLEKETTFNSLL	K	D	T	E	K	E	0	0	0	1	0	0	3	1	0	1	3	2	0	0	2	0	1	0	0	2	0	16	1	1779003	sp|P01023|A2MG_HUMAN	sp|P01023|A2MG_HUMAN	897	912	yes	yes	2;3	0.00201	131.82	By MS/MS	2	30822000	30822000			282	39
DTVQIHDITGK	AQCQEPCKDTVQIHDI	QIHDITGKDCQDIANK	K	D	T	G	K	D	0	0	0	2	0	1	0	1	1	2	0	1	0	0	0	0	2	0	0	1	0	11	0	12256303	sp|P02679|FIBG_HUMAN	sp|P02679|FIBG_HUMAN	167	177	yes	yes	2;3	6.31e-18	246.56	By MS/MS	2	40596000	40596000			283	61
DTVQIHDITGKDCQDIANK	AQCQEPCKDTVQIHDI	DCQDIANKGAKQSGLY	K	D	T	N	K	G	1	0	1	4	1	2	0	1	1	3	0	2	0	0	0	0	2	0	0	1	0	19	1	21700324	sp|P02679|FIBG_HUMAN	sp|P02679|FIBG_HUMAN	167	185	yes	yes	3	0.00022832	91.14	By MS/MS	1	1728300	1728300			284	61
DTWVEHWPEEDECQDEENQK	NLSYIIGKDTWVEHWP	CQDEENQKQCQDLGAF	K	D	T	Q	K	Q	0	0	1	3	1	2	6	0	1	0	0	1	0	0	1	0	1	2	0	1	0	20	0	2602019	sp|P01024|CO3_HUMAN	sp|P01024|CO3_HUMAN	1625	1644	yes	yes	3	1.7e-17	201.57	By MS/MS	1	11494000	11494000			285	40
DTYFVTGIVSWGEGCAR	GPHVTRFKDTYFVTGI	SWGEGCARKGKYGIYT	K	D	T	A	R	K	1	1	0	1	1	0	1	3	0	1	0	0	0	1	0	1	2	1	1	2	0	17	0	19168727	sp|P00742|FA10_HUMAN	sp|P00742|FA10_HUMAN	429	445	yes	yes	2	0.02	128.45	By MS/MS	1	7998200	7998200			286	32
DVDLEFLAK	LRKSPVAKDVDLEFLA	VDLEFLAKMTNGFSGA	K	D	V	A	K	M	1	0	0	2	0	0	1	0	0	0	2	1	0	1	0	0	0	0	0	1	0	9	0	10485441	sp|P55072|TERA_HUMAN	sp|P55072|TERA_HUMAN	669	677	yes	yes	2	0.0013807	101.65	By MS/MS	1	1508400	1508400			287	155
DVFLGMFLYEYAR	CKNYAEAKDVFLGMFL	MFLYEYARRHPDYSVV	K	D	V	A	R	R	1	1	0	1	0	0	1	1	0	0	2	0	1	2	0	0	0	0	2	1	0	13	0	16227803	sp|P02768|ALBU_HUMAN;CON__P02768-1	sp|P02768|ALBU_HUMAN	348	360	yes	no	2;3	1.59e-06	159.5	By MS/MS	64	18471000	18471000		+	288	3
DVMQGTDEHVVCK	SQVLLPSKDVMQGTDE	TDEHVVCKVQHPNGNK	K	D	V	C	K	V	0	0	0	2	1	1	1	1	1	0	0	1	1	0	0	0	1	0	0	3	0	13	0	1516665	sp|P01871|IGHM_HUMAN	sp|P01871|IGHM_HUMAN	77	89	yes	yes	2;3	1.14e-07	184.96	By MS/MS	2	52912000	52912000			289	53
DVTDTTALITWFKPLAEIDGIELTYGIK	APSQIEVKDVTDTTAL	IELTYGIKDVPGDRTT	K	D	V	I	K	D	2	0	0	3	0	0	2	2	0	4	3	2	0	1	1	0	5	1	1	1	0	28	1	31226427	sp|P24821|TENA_HUMAN	sp|P24821|TENA_HUMAN	813	840	yes	yes	3	0.00087094	74408	By MS/MS	1	835670	835670			290	140
DVWGIEGPIDAAFTR	PGYPKLIRDVWGIEGP	PIDAAFTRINCQGKTY	R	D	V	T	R	I	2	1	0	2	0	0	1	2	0	2	0	0	0	1	1	0	1	1	0	1	0	15	0	1645.81	sp|P04004|VTNC_HUMAN;CON__Q3ZBS7	sp|P04004|VTNC_HUMAN	198	212	yes	no	2	2.77e-05	179.55	By MS/MS	2	59347000	59347000			291	77
DWAESTLMTQK	APACLPERDWAESTLM	ESTLMTQKTGIVSGFG	R	D	W	Q	K	T	1	0	0	1	0	1	1	0	0	0	1	1	1	0	0	1	2	1	0	0	0	11	0	1308602	sp|P00742|FA10_HUMAN	sp|P00742|FA10_HUMAN	347	357	yes	yes	2	4.05e-25	271.65	By MS/MS	1	31685000	31685000			292	32
DWHGVPGQVDAAMAGR	RQPQFISRDWHGVPGQ	VDAAMAGRIYISGMAP	R	D	W	G	R	I	3	1	0	2	0	1	0	3	1	0	0	0	1	0	1	0	0	1	0	2	0	16	0	16657682	sp|P04004|VTNC_HUMAN	sp|P04004|VTNC_HUMAN	338	353	yes	yes	2;3	0.0174	128.85	By MS/MS	2	82784000	82784000			293	77
DYAEVGR	MPICLPSKDYAEVGRV	KDYAEVGRVGYVSGWG	K	D	Y	G	R	V	1	1	0	1	0	0	1	1	0	0	0	0	0	0	0	0	0	0	1	1	0	7	0	80837153	sp|P00738|HPT_HUMAN	sp|P00738|HPT_HUMAN	271	277	yes	yes	2	0.0011471	158.12	By MS/MS	1	23930000	23930000			294	29
DYELLCLDGTR	WAKNLNEKDYELLCLD	LLCLDGTRKPVEEYAN	K	D	Y	T	R	K	0	1	0	2	1	0	1	1	0	0	3	0	0	0	0	0	1	0	1	0	0	11	0	13536235	sp|P02787|TRFE_HUMAN	sp|P02787|TRFE_HUMAN	577	587	yes	yes	2	0.00108	178.67	By MS/MS	1	10428000	10428000			295	74
DYFMPCPGR	PRYPRDVRDYFMPCPG	YFMPCPGRGHGHRNGT	R	D	Y	G	R	G	0	1	0	1	1	0	0	1	0	0	0	0	1	1	2	0	0	0	1	0	0	9	0	11414685	sp|P02790|HEMO_HUMAN	sp|P02790|HEMO_HUMAN	226	234	yes	yes	2	0.023127	56258	By MS/MS	1	11231000	11231000			296	75
DYIFGNYIER	MEKALQERDYIFGNYI	IFGNYIERLWAYLTIE	R	D	Y	E	R	L	0	1	1	1	0	0	1	1	0	2	0	0	0	1	0	0	0	0	2	0	0	10	0	12886088	sp|Q06033|ITIH3_HUMAN	sp|Q06033|ITIH3_HUMAN	547	556	yes	yes	2	1.2e-08	229.82	By MS/MS	1	206950000	206950000			297	166
DYIFGNYIERLWAYLTIEQLLEK	MEKALQERDYIFGNYI	TIEQLLEKRKNAHGEE	R	D	Y	E	K	R	1	1	1	1	0	1	3	1	0	3	4	1	0	1	0	0	1	1	3	0	0	23	1	28894953	sp|Q06033|ITIH3_HUMAN	sp|Q06033|ITIH3_HUMAN	547	569	yes	yes	3	0.000384	125.04	By MS/MS	1	7127800	7127800			298	166
DYNLNDILLQLGIEEAFTSK	LPKFSISRDYNLNDIL	IEEAFTSKADLSGITG	R	D	Y	S	K	A	1	0	2	2	0	1	2	1	0	2	4	1	0	1	0	1	1	0	1	0	0	20	0	22951634	sp|P01011|AACT_HUMAN	sp|P01011|AACT_HUMAN	321	340	yes	yes	2;3	4.69e-11	176.44	By MS/MS	2	5046200	5046200			299	37
DYVSQFEGSALGK	DVLKDSGRDYVSQFEG	FEGSALGKQLNLKLLD	R	D	Y	G	K	Q	1	0	0	1	0	1	1	2	0	0	1	1	0	1	0	2	0	0	1	1	0	13	0	1399662	sp|P02647|APOA1_HUMAN	sp|P02647|APOA1_HUMAN	52	64	yes	yes	2	4.41e-06	144.8	By MS/MS	2	0	0			300	56
EAFSLRHTTENK	DVSISRLREAFSLRHT	LRHTTENKPHSPKTPE	R	E	A	N	K	P	1	1	1	0	0	0	2	0	1	0	1	1	0	1	0	1	2	0	0	0	0	12	1	14317106	sp|P54278|PMS2_HUMAN;sp|Q68D20|PMS2L_HUMAN	sp|P54278|PMS2_HUMAN	422	433	yes	no	3	0.04457	47302	By MS/MS	1	2398800	2398800			301	153
EAKRPPKEEFGMMGDHTIK	TQVCNLTREAKRPPKE	MMGDHTIKSQRPRSVH	R	E	A	I	K	S	1	1	0	1	0	0	3	2	1	1	0	3	2	1	2	0	1	0	0	0	0	19	3	22000769	sp|O60242|AGRB3_HUMAN	sp|O60242|AGRB3_HUMAN	245	263	yes	yes	2	0.031582	42068	By MS/MS	1	1950300	1950300			302	24
EALKLEEK	FISPIKCREALKLEEK	EALKLEEKKHYLMWGL	R	E	A	E	K	K	1	0	0	0	0	0	3	0	0	0	2	2	0	0	0	0	0	0	0	0	0	8	1	95853351	sp|P01024|CO3_HUMAN	sp|P01024|CO3_HUMAN	1592	1599	yes	yes	2	0.0024079	118.5	By MS/MS	1	1773700	1773700			303	40
EAPKVVEEQESR	GRRNRRRREAPKVVEE	VVEEQESRVHYTVCIW	R	E	A	S	R	V	1	1	0	0	0	1	4	0	0	0	0	1	0	0	1	1	0	0	0	2	0	12	1	13996943	sp|P0C0L5|CO4B_HUMAN;sp|P0C0L4|CO4A_HUMAN	sp|P0C0L5|CO4B_HUMAN	1454	1465	no	no	3	0.021135	56205	By MS/MS	1	682760	682760			304	109;108
EAQEVFK	ELLKDLSKEAQEVFKA	KEAQEVFKAIQSLKTT	K	E	A	F	K	A	1	0	0	0	0	1	2	0	0	0	0	1	0	1	0	0	0	0	0	1	0	7	0	84942323	sp|P04114|APOB_HUMAN	sp|P04114|APOB_HUMAN	4279	4285	yes	yes	2	0.046023	52403	By MS/MS	1	577640	577640			305	79
EAVMDINKPGPLFKPENGLLETK	SISIKIAKEAVMDINK	ENGLLETKVYFAGFPR	K	E	A	T	K	V	1	0	2	1	0	0	3	2	0	1	3	3	1	1	3	0	1	0	0	1	0	23	2	25393356	sp|P07225|PROS_HUMAN	sp|P07225|PROS_HUMAN	402	424	yes	yes	3	0.00107	115.74	By MS/MS	1	2759500	2759500			306	91
ECCEKPLLEK	DSISSKLKECCEKPLL	CEKPLLEKSHCIAEVE	K	E	C	E	K	S	0	0	0	0	2	0	3	0	0	0	2	2	0	0	1	0	0	0	0	0	0	10	1	13046105	sp|P02768|ALBU_HUMAN;CON__P02768-1	sp|P02768|ALBU_HUMAN	301	310	yes	no	2;3	1.24e-07	228.64	By MS/MS	10	44789000	44789000		+	307	3
ECEEIIR	NIPVVSGKECEEIIRK	KECEEIIRKGGETSEM	K	E	C	I	R	K	0	1	0	0	1	0	3	0	0	2	0	0	0	0	0	0	0	0	0	0	0	7	0	94743823	sp|P02675|FIBB_HUMAN;CON__P02676	sp|P02675|FIBB_HUMAN	240	246	yes	no	2	0.0012019	115.46	By MS/MS	1	61814000	61814000			308	60
ECLQTCR	GNNFVTEKECLQTCRT	KECLQTCRTVAACNLP	K	E	C	C	R	T	0	1	0	0	2	1	1	0	0	0	1	0	0	0	0	0	1	0	0	0	0	7	0	96540589	sp|P02760|AMBP_HUMAN	sp|P02760|AMBP_HUMAN	276	282	no	no	2	0.023958	67032	By MS/MS	1	351240	351240		+	309	68
ECVGFEAVQEVPVGLVQPASATLYDYYNPERR	FDSVPTSRECVGFEAV	DYYNPERRCSVFYGAP	R	E	C	R	R	C	3	2	1	1	1	2	4	2	0	0	2	0	0	1	3	1	1	0	3	5	0	32	1	36557617	sp|P0C0L5|CO4B_HUMAN;sp|P0C0L4|CO4A_HUMAN	sp|P0C0L5|CO4B_HUMAN	1534	1565	no	no	3	4.18e-06	117.96	By MS/MS	1	10237000	10237000			310	109;108
EDGGGWWYNR	DPRKQCSKEDGGGWWY	GGGWWYNRCHAANPNG	K	E	D	N	R	C	0	1	1	1	0	0	1	3	0	0	0	0	0	0	0	0	0	2	1	0	0	10	0	12385105	sp|P02675|FIBB_HUMAN;CON__P02676	sp|P02675|FIBB_HUMAN	427	436	yes	no	2	0.0133	159.79	By MS/MS	1	46786000	46786000			311	60
EDLIWELLNQAQEHFGK	VARSMGGKEDLIWELL	QAQEHFGKDKSKEFQL	K	E	D	G	K	D	1	0	1	1	0	2	3	1	1	1	3	1	0	1	0	0	0	1	0	0	0	17	0	20690218	sp|P02787|TRFE_HUMAN	sp|P02787|TRFE_HUMAN	279	295	yes	yes	2;3	7.4e-50	304.23	By MS/MS	3	27082000	27082000			312	74
EDMAALEK	EGEFSEAREDMAALEK	EDMAALEKDYEEVGID	R	E	D	E	K	D	2	0	0	1	0	0	2	0	0	0	1	1	1	0	0	0	0	0	0	0	0	8	0	90541643	sp|P68366|TBA4A_HUMAN;sp|Q9BQE3|TBA1C_HUMAN;sp|Q71U36|TBA1A_HUMAN;sp|P68363|TBA1B_HUMAN	sp|P68366|TBA4A_HUMAN	423	430	yes	no	2	0.024034	60019	By MS/MS	1	546660	546660			313	163
EDQTEYLEER	TKVILHLKEDQTEYLE	QTEYLEERRIKEIVKK	K	E	D	E	R	R	0	1	0	1	0	1	4	0	0	0	1	0	0	0	0	0	1	0	1	0	0	10	0	13105626	sp|P08238|HS90B_HUMAN;sp|Q58FF7|H90B3_HUMAN;sp|P07900|HS90A_HUMAN	sp|P07900|HS90A_HUMAN	192	201	no	no	2	0.00059903	110.08	By MS/MS	1	2754500	2754500			314	97;100
EDSCQLGYSAGPCMGMTSR	LVTEVTKKEDSCQLGY	PCMGMTSRYFYNGTSM	K	E	D	S	R	Y	1	1	0	1	2	1	1	3	0	0	1	0	2	0	1	3	1	0	1	0	0	19	0	21058275	sp|P02760|AMBP_HUMAN	sp|P02760|AMBP_HUMAN	228	246	yes	yes	2;3	1.93e-49	287.31	By MS/MS	6	144180000	144180000			315	68
EDVYVVGTVLR	ETYPRPTKEDVYVVGT	YVVGTVLRYRCHPGYK	K	E	D	L	R	Y	0	1	0	1	0	0	1	1	0	0	1	0	0	0	0	0	1	0	1	4	0	11	0	12486714	sp|P04003|C4BPA_HUMAN	sp|P04003|C4BPA_HUMAN	319	329	yes	yes	2	1.4e-06	181.68	By MS/MS	1	15836000	15836000			316	76
EEAPSLR	HRPLDKKREEAPSLRP	REEAPSLRPAPPPISG	R	E	E	L	R	P	1	1	0	0	0	0	2	0	0	0	1	0	0	0	1	1	0	0	0	0	0	7	0	80040283	sp|P02675|FIBB_HUMAN;CON__P02676	sp|P02675|FIBB_HUMAN	54	60	yes	no	2	0.01919	71342	By MS/MS	1	9320500	9320500			317	60
EEAPSLRPAPPPISGGGYR	HRPLDKKREEAPSLRP	PISGGGYRARPAKAAA	R	E	E	Y	R	A	2	2	0	0	0	0	2	3	0	1	1	0	0	0	5	2	0	0	1	0	0	19	1	19499959	sp|P02675|FIBB_HUMAN	sp|P02675|FIBB_HUMAN	54	72	yes	yes	3	0.031607	54953	By MS/MS	1	0	0			318	60
EEFHEQSFR	LGDQDLKKEEFHEQSF	EFHEQSFRVEKIFKYS	K	E	E	F	R	V	0	1	0	0	0	1	3	0	1	0	0	0	0	2	0	1	0	0	0	0	0	9	0	12075258	sp|Q14520|HABP2_HUMAN	sp|Q14520|HABP2_HUMAN	383	391	yes	yes	2	0.000636	183.72	By MS/MS	1	13727000	13727000			319	174
EELVYELNPLDHR	EKEGAIHREELVYELN	ELNPLDHRGRTLEIPG	R	E	E	H	R	G	0	1	1	1	0	0	3	0	1	0	3	0	0	0	1	0	0	0	1	1	0	13	0	16258049	sp|P0C0L5|CO4B_HUMAN;sp|P0C0L4|CO4A_HUMAN	sp|P0C0L5|CO4B_HUMAN	942	954	no	no	2;3	5.58e-08	195.71	By MS/MS	2	47166000	47166000			320	109;108
EFEPLLNWMK	ESREAVEKEFEPLLNW	EPLLNWMKDKALKDKI	K	E	F	M	K	D	0	0	1	0	0	0	2	0	0	0	2	1	1	1	1	0	0	1	0	0	0	10	0	13056427	sp|P14625|ENPL_HUMAN	sp|P14625|ENPL_HUMAN	614	623	yes	yes	2	0.019355	61.78	By MS/MS	1	0	0			321	129
EFHLHLR	PVQLRVFREFHLHLRL	REFHLHLRLPMSVRRF	R	E	F	L	R	L	0	1	0	0	0	0	1	0	2	0	2	0	0	1	0	0	0	0	0	0	0	7	0	95050863	sp|P0C0L5|CO4B_HUMAN;sp|P0C0L4|CO4A_HUMAN	sp|P0C0L5|CO4B_HUMAN	832	838	no	no	2	0.017314	73039	By MS/MS	1	4269800	4269800			322	109;108
EFNAETFTFHADICTLSEK	VDETYVPKEFNAETFT	DICTLSEKERQIKKQT	K	E	F	E	K	E	2	0	1	1	1	0	3	0	1	1	1	1	0	3	0	1	3	0	0	0	0	19	0	22590154	sp|P02768|ALBU_HUMAN;CON__P02768-1	sp|P02768|ALBU_HUMAN	525	543	yes	no	2;3	5.38e-64	326.98	By MS/MS	19	239930000	239930000		+	323	3
EFNAETFTFHADICTLSEKER	VDETYVPKEFNAETFT	CTLSEKERQIKKQTAL	K	E	F	E	R	Q	2	1	1	1	1	0	4	0	1	1	1	1	0	3	0	1	3	0	0	0	0	21	1	25441591	sp|P02768|ALBU_HUMAN;CON__P02768-1	sp|P02768|ALBU_HUMAN	525	545	yes	no	3	0.000321	129.89	By MS/MS	1	19762000	19762000		+	324	3
EFNPLVIVGLSK	LNDTFLSKEFNPLVIV	LVIVGLSKDGTDYIEI	K	E	F	S	K	D	0	0	1	0	0	0	1	1	0	1	2	1	0	1	1	1	0	0	0	2	0	12	0	13147547	sp|P12259|FA5_HUMAN	sp|P12259|FA5_HUMAN	1506	1517	yes	yes	2	0.014359	60157	By MS/MS	1	11377000	11377000			325	120
EFTPPVQAAYQK	VLAHHFGKEFTPPVQA	PVQAAYQKVVAGVANA	K	E	F	Q	K	V	2	0	0	0	0	2	1	0	0	0	0	1	0	1	2	0	1	0	1	1	0	12	0	13776929	sp|P68871|HBB_HUMAN	sp|P68871|HBB_HUMAN	122	133	yes	yes	2	0.00208	172.61	By MS/MS	1	19865000	19865000			326	164
EFYHKTNIKMR	KDQGFLEKEFYHKTNI	HKTNIKMRCEFLACWP	K	E	F	M	R	C	0	1	1	0	0	0	1	0	1	1	0	2	1	1	0	0	1	0	1	0	0	11	2	1465.75	sp|Q9Y5P2|CSAG2_HUMAN	sp|Q9Y5P2|CSAG2_HUMAN	23	33	yes	yes	2	0.0054187	85355	By MS/MS	2	0	0			327	202
EGAIHREELVYELNPLDHR	SKVLQIEKEGAIHREE	ELNPLDHRGRTLEIPG	K	E	G	H	R	G	1	2	1	1	0	0	4	1	2	1	3	0	0	0	1	0	0	0	1	1	0	19	1	22891502	sp|P0C0L5|CO4B_HUMAN;sp|P0C0L4|CO4A_HUMAN	sp|P0C0L5|CO4B_HUMAN	936	954	no	no	3;4	0.000282	145.33	By MS/MS	2	33095000	33095000			328	109;108
EGDYNPLFIPVAVMVTAFSGLAFIIWLAR	DKSFSMIKEGDYNPLF	AFIIWLARRLKKGKKS	K	E	G	A	R	R	4	1	1	1	0	0	1	2	0	3	3	0	1	3	2	1	1	1	1	3	0	29	0	32096987	sp|P14151|LYAM1_HUMAN	sp|P14151|LYAM1_HUMAN	328	356	yes	yes	3	0.0015708	56688	By MS/MS	1	482040	482040			329	126
EGFGHLSPTGTTEFWLGNEK	KKNWIQYKEGFGHLSP	EFWLGNEKIHLISTQS	K	E	G	E	K	I	0	0	1	0	0	0	3	4	1	0	2	1	0	2	1	1	3	1	0	0	0	20	0	22060331	sp|P02679|FIBG_HUMAN	sp|P02679|FIBG_HUMAN	239	258	yes	yes	2;3	4.66e-56	284.23	By MS/MS	3	255520000	255520000			330	61
EGISQEALHTQMLTAVQEISHLIEPLANAAR	VSQQLAPREGISQEAL	EPLANAARAEASQLGH	R	E	G	A	R	A	5	1	1	0	0	3	4	1	2	3	4	0	1	0	1	2	2	0	0	1	0	31	0	33697351	sp|Q9Y490|TLN1_HUMAN	sp|Q9Y490|TLN1_HUMAN	1691	1721	yes	yes	4	0.03811	25207	By MS/MS	1	835520	835520			331	200
EGSPDALQNPCYIGTHGCDTNAACRPGPR	SNSIGPVREGSPDALQ	AACRPGPRTQFTCECS	R	E	G	P	R	T	3	2	2	2	3	1	1	4	1	1	1	0	0	0	4	1	2	0	1	0	0	29	1	31703716	sp|P14543|NID1_HUMAN	sp|P14543|NID1_HUMAN	662	690	yes	yes	4	0.046227	26047	By MS/MS	1	5281400	5281400			332	128
EGTCPEAPTDECK	VTAIRNLREGTCPEAP	EAPTDECKPVKWCALS	R	E	G	C	K	P	1	0	0	1	2	0	3	1	0	0	0	1	0	0	2	0	2	0	0	0	0	13	0	1492581	sp|P02787|TRFE_HUMAN	sp|P02787|TRFE_HUMAN	347	359	yes	yes	2	0.043113	43761	By MS/MS	1	398260	398260			333	74
EGTCPEAPTDECKPVK	VTAIRNLREGTCPEAP	TDECKPVKWCALSHHE	R	E	G	V	K	W	1	0	0	1	2	0	3	1	0	0	0	2	0	0	3	0	2	0	0	1	0	16	1	18167971	sp|P02787|TRFE_HUMAN	sp|P02787|TRFE_HUMAN	347	362	yes	yes	2;3	8.49e-06	171.08	By MS/MS	2	46603000	46603000			334	74
EGVQKEDIPPADLSDQVPDTESETR	LDPERLGREGVQKEDI	PDTESETRILLQGTPV	R	E	G	T	R	I	1	1	0	4	0	2	4	1	0	1	1	1	0	0	3	2	2	0	0	2	0	25	1	27542832	sp|P01024|CO3_HUMAN	sp|P01024|CO3_HUMAN	955	979	yes	yes	3	0.123	96181	By MS/MS	1	3552400	3552400			335	40
EGYYGYTGAFR	NLCEPNNKEGYYGYTG	YGYTGAFRCLVEKGDV	K	E	G	F	R	C	1	1	0	0	0	0	1	3	0	0	0	0	0	1	0	0	1	0	3	0	0	11	0	12825619	sp|P02787|TRFE_HUMAN	sp|P02787|TRFE_HUMAN	531	541	yes	yes	2	0.0068411	75416	By MS/MS	1	17831000	17831000			336	74
EHAVEGDCDFQLLK	RCSVRQLKEHAVEGDC	DCDFQLLKLDGKFSVV	K	E	H	L	K	L	1	0	0	2	1	1	2	1	1	0	2	1	0	1	0	0	0	0	0	1	0	14	0	16597563	sp|P02765|FETUA_HUMAN	sp|P02765|FETUA_HUMAN	107	120	yes	yes	3	0.0443	150.51	By MS/MS	1	15053000	15053000			337	70
EHLVQATPENLQEAR	SGDVSTWKEHLVQATP	PENLQEARTFVKSMED	K	E	H	A	R	T	2	1	1	0	0	2	3	0	1	0	2	0	0	0	1	0	1	0	0	1	0	15	0	17338697	sp|Q06033|ITIH3_HUMAN	sp|Q06033|ITIH3_HUMAN	334	348	yes	yes	2;3	1.68e-67	338.51	By MS/MS	3	348000000	348000000			338	166
EILSVDCSTNNPSQAK	KDQCDKCREILSVDCS	TNNPSQAKLRRELDES	R	E	I	A	K	L	1	0	2	1	1	1	1	0	0	1	1	1	0	0	1	3	1	0	0	1	0	16	0	17618203	sp|P10909|CLUS_HUMAN	sp|P10909|CLUS_HUMAN	307	322	yes	yes	2	3.27e-77	344.32	By MS/MS	1	53823000	53823000			339	117
EIMENYNIALR	LHPCVISREIMENYNI	ENYNIALRWTAKQKLY	R	E	I	L	R	W	1	1	2	0	0	0	2	0	0	2	1	0	1	0	0	0	0	0	1	0	0	11	0	13646758	sp|P08603|CFAH_HUMAN;sp|Q03591|FHR1_HUMAN	sp|P08603|CFAH_HUMAN	1172	1182	yes	no	2	0.00010998	138.76	By MS/MS	1	2681100	2681100			340	104
EIQNAVNGVK	QGSKYVNKEIQNAVNG	QNAVNGVKQIKTLIEK	K	E	I	V	K	Q	1	0	2	0	0	1	1	1	0	1	0	1	0	0	0	0	0	0	0	2	0	10	0	1070572	sp|P10909|CLUS_HUMAN	sp|P10909|CLUS_HUMAN	45	54	yes	yes	2	0.00054073	112.71	By MS/MS	1	34158000	34158000			341	117
EKPQSTISGLLGPTLYAEVGDIIK	EYEPYFKKEKPQSTIS	AEVGDIIKVHFKNKAD	K	E	K	I	K	V	1	0	0	1	0	1	2	3	0	3	3	2	0	0	2	2	2	0	1	1	0	24	1	25283738	sp|P12259|FA5_HUMAN	sp|P12259|FA5_HUMAN	76	99	yes	yes	3	1.04e-09	139.25	By MS/MS	1	13769000	13769000			342	120
ELAAQTIK	AQASFLPKELAAQTIK	ELAAQTIKKSFSGKKG	K	E	L	I	K	K	2	0	0	0	0	1	1	0	0	1	1	1	0	0	0	0	1	0	0	0	0	8	0	87249673	sp|P19827|ITIH1_HUMAN	sp|P19827|ITIH1_HUMAN	215	222	yes	yes	2	0.00052015	116.25	By MS/MS	1	80748000	80748000			343	135
ELANELR	RKVTEENKELANELRR	KELANELRRPPLCYHN	K	E	L	L	R	R	1	1	1	0	0	0	2	0	0	0	2	0	0	0	0	0	0	0	0	0	0	7	0	84344503	sp|P07996|TSP1_HUMAN;CON__Q28194	sp|P07996|TSP1_HUMAN	307	313	yes	no	2	0.047438	64757	By MS/MS	1	0	0		+	344	98
ELDESLQVAER	PSQAKLRRELDESLQV	ESLQVAERLTRKYNEL	R	E	L	E	R	L	1	1	0	1	0	1	3	0	0	0	2	0	0	0	0	1	0	0	0	1	0	11	0	12876307	sp|P10909|CLUS_HUMAN	sp|P10909|CLUS_HUMAN	326	336	yes	yes	2	0.00017351	130.56	By MS/MS	1	32220000	32220000			345	117
ELDRDTVFALVNYIFFK	GKIVDLVKELDRDTVF	LVNYIFFKGKWERPFE	K	E	L	F	K	G	1	1	1	2	0	0	1	0	0	1	2	1	0	3	0	0	1	0	1	2	0	17	1	20890884	sp|P01009|A1AT_HUMAN	sp|P01009|A1AT_HUMAN	199	215	yes	yes	2;3	3.97e-36	270.51	By MS/MS	5	61000000	61000000			346	36
ELEAVCQDVLSLLDNYLIK	AYREKIEKELEAVCQD	LLDNYLIKNCSETQYE	K	E	L	I	K	N	1	0	1	2	1	1	2	0	0	1	5	1	0	0	0	1	0	0	1	2	0	19	0	22341504	sp|P61981|1433G_HUMAN	sp|P61981|1433G_HUMAN	92	110	yes	yes	3	0.036296	33131	By MS/MS	1	444860	444860			347	159
ELGCGGPQQPDPAAGR	RDSAVVCRELGCGGPQ	QPDPAAGRFGWGAGPI	R	E	L	G	R	F	2	1	0	1	1	2	1	4	0	0	1	0	0	0	3	0	0	0	0	0	0	16	0	16087315	sp|A1L4H1|SRCRL_HUMAN	sp|A1L4H1|SRCRL_HUMAN	507	522	yes	yes	2	0.0634	124.2	By MS/MS	1	1064700	1064700			348	18
ELISNSSDALDK	SNKEIFLRELISNSSD	NSSDALDKIRYESLTD	R	E	L	D	K	I	1	0	1	2	0	0	1	0	0	1	2	1	0	0	0	3	0	0	0	0	0	12	0	12906303	sp|P07900|HS90A_HUMAN;sp|Q14568|HS902_HUMAN	sp|P07900|HS90A_HUMAN	47	58	yes	no	2	0.020493	54871	By MS/MS	1	2673400	2673400			349	97
ELLESYIDGR	SLEDKTERELLESYID	LESYIDGRIVEGSDAE	R	E	L	G	R	I	0	1	0	1	0	0	2	1	0	1	2	0	0	0	0	1	0	0	1	0	0	10	0	11935928	sp|P00734|THRB_HUMAN	sp|P00734|THRB_HUMAN	354	363	yes	yes	2	3.74e-12	237.51	By MS/MS	3	241250000	241250000			350	28
ELQETNAALQDVR	DLGPQMLRELQETNAA	NAALQDVRELLRQQVR	R	E	L	V	R	E	2	1	1	1	0	2	2	0	0	0	2	0	0	0	0	0	1	0	0	1	0	13	0	14857423	sp|P49747|COMP_HUMAN;CON__ENSEMBL:ENSBTAP00000006074	sp|P49747|COMP_HUMAN	37	49	no	no	2	0.00018307	118.52	By MS/MS	1	2433200	2433200		+	351	151;0
ELSSFIDKGQELCADYSENTFTEYK	AKGPLLKKELSSFIDK	ENTFTEYKKKLAERLK	K	E	L	Y	K	K	1	0	1	2	1	1	4	1	0	1	2	2	0	2	0	3	2	0	2	0	0	25	1	29733226	sp|P02774|VTDB_HUMAN	sp|P02774|VTDB_HUMAN	395	419	yes	yes	3	0.0032042	63536	By MS/MS	1	3253900	3253900			352	72
ELTPEVLQEWLDELEEMMLVVHMPR	KSLAKVEKELTPEVLQ	MLVVHMPRFRIEDGFS	K	E	L	P	R	F	0	1	0	1	0	1	6	0	1	0	5	0	3	0	2	0	1	1	0	3	0	25	0	30654912	sp|P01008|ANT3_HUMAN	sp|P01008|ANT3_HUMAN	330	354	yes	yes	3	0.0017411	64422	By MS/MS	1	1078800	1078800			353	35
ELTTEIDNNIEQISSYK	AWFNEKSKELTTEIDN	IEQISSYKSEITELRR	K	E	L	Y	K	S	0	0	2	1	0	1	3	0	0	3	1	1	0	0	0	2	2	0	1	0	0	17	0	19959637	sp|P13645|K1C10_HUMAN;CON__P13645	sp|P13645|K1C10_HUMAN	346	362	yes	no	2	0.000228	154.31	By MS/MS	1	3091200	3091200		+	354	5
EMDKSVQTEK	TKTQMEVREMDKSVQT	DKSVQTEKTIHKLTRG	R	E	M	E	K	T	0	0	0	1	0	1	2	0	0	0	0	2	1	0	0	1	1	0	0	1	0	10	1	11935598	sp|Q9Y2F5|ICE1_HUMAN	sp|Q9Y2F5|ICE1_HUMAN	490	499	yes	yes	2	0.027753	68626	By MS/MS	1	3958600	3958600			355	197
EMEKQIER	KIHLEQHKEMEKQIER	EMEKQIERLEAQLEKK	K	E	M	E	R	L	0	1	0	0	0	1	3	0	0	1	0	1	1	0	0	0	0	0	0	0	0	8	1	10615175	sp|Q5T9S5|CCD18_HUMAN	sp|Q5T9S5|CCD18_HUMAN	646	653	yes	yes	2	0.04722	57047	By MS/MS	1	1081700	1081700			356	177
EMSGSPASGIPVK	FLLQALVREMSGSPAS	PASGIPVKVSATVSSP	R	E	M	V	K	V	1	0	0	0	0	0	1	2	0	1	0	1	1	0	2	3	0	0	0	1	0	13	0	12586227	sp|P0C0L5|CO4B_HUMAN;sp|P0C0L4|CO4A_HUMAN	sp|P0C0L5|CO4B_HUMAN	392	404	no	no	2	0.000241	140.01	By MS/MS	1	0	0			357	109;108
ENADSLQASLRPHADELK	QRMERVLRENADSLQA	RPHADELKAKIDQNVE	R	E	N	L	K	A	3	1	1	2	0	1	2	0	1	0	3	1	0	0	1	2	0	0	0	0	0	18	1	19929865	sp|P06727|APOA4_HUMAN	sp|P06727|APOA4_HUMAN	170	187	yes	yes	3	0.00036881	93243	By MS/MS	1	3477100	3477100			358	89
ENEGFTVTAEGK	LLRSEETKENEGFTVT	FTVTAEGKGQGTLSVV	K	E	N	G	K	G	1	0	1	0	0	0	3	2	0	0	0	1	0	1	0	0	2	0	0	1	0	12	0	12805885	sp|P01024|CO3_HUMAN	sp|P01024|CO3_HUMAN	1326	1337	yes	yes	2	0.0013607	93649	By MS/MS	1	2682800	2682800			359	40
ENFVLTTAK	FCGGVIIRENFVLTTA	NFVLTTAKCSLLHRNI	R	E	N	A	K	C	1	0	1	0	0	0	1	0	0	0	1	1	0	1	0	0	2	0	0	1	0	9	0	10215444	sp|P22891|PROZ_HUMAN	sp|P22891|PROZ_HUMAN	210	218	yes	yes	2	0.0093418	74841	By MS/MS	1	15888000	15888000			360	139
ENIQDNISLFSLGMGFDVDYDFLK	SKIQKNVKENIQDNIS	DVDYDFLKRLSNENHG	K	E	N	L	K	R	0	0	2	4	0	1	1	2	0	2	3	1	1	3	0	2	0	0	1	1	0	24	0	27793051	sp|P19823|ITIH2_HUMAN	sp|P19823|ITIH2_HUMAN	440	463	yes	yes	3	0.0125	104.97	By MS/MS	1	4540200	4540200			361	134
ENIQDNISLFSLGMGFDVDYDFLKR	SKIQKNVKENIQDNIS	VDYDFLKRLSNENHGI	K	E	N	K	R	L	0	1	2	4	0	1	1	2	0	2	3	1	1	3	0	2	0	0	1	1	0	25	1	29354062	sp|P19823|ITIH2_HUMAN	sp|P19823|ITIH2_HUMAN	440	464	yes	yes	3	0.0157	104.45	By MS/MS	11	31032000	31032000			362	134
ENLDRDIALMK	IHPRYNWRENLDRDIA	DRDIALMKLKKPVAFS	R	E	N	M	K	L	1	1	1	2	0	0	1	0	0	1	2	1	1	0	0	0	0	0	0	0	0	11	1	13166758	sp|P00734|THRB_HUMAN	sp|P00734|THRB_HUMAN	457	467	yes	yes	3	0.00053439	117.52	By MS/MS	1	17214000	17214000			363	28
ENSQYQPIK	QLDNGSFKENSQYQPI	NSQYQPIKLQGTLPVE	K	E	N	I	K	L	0	0	1	0	0	2	1	0	0	1	0	1	0	0	1	1	0	0	1	0	0	9	0	11055404	sp|P01031|CO5_HUMAN	sp|P01031|CO5_HUMAN	1120	1128	yes	yes	2	0.0070155	78149	By MS/MS	1	449440	449440			364	41
EPFLSCCQFAESLR	RVQQPDCREPFLSCCQ	CQFAESLRKKSRDKGQ	R	E	P	L	R	K	1	1	0	0	2	1	2	0	0	0	2	0	0	2	1	2	0	0	0	0	0	14	0	17427756	sp|P0C0L5|CO4B_HUMAN;CON__ENSEMBL:ENSBTAP00000007350;sp|P0C0L4|CO4A_HUMAN	sp|P0C0L5|CO4B_HUMAN	730	743	no	no	2	4.27e-08	185.2	By MS/MS	1	40533000	40533000			365	109;108
EPGQDLVVLPLSITTDFIPSFR	LKAGRQVREPGQDLVV	TDFIPSFRLVAYYTLI	R	E	P	F	R	L	0	1	0	2	0	1	1	1	0	2	3	0	0	2	3	2	2	0	0	2	0	22	0	24432999	sp|P01024|CO3_HUMAN	sp|P01024|CO3_HUMAN	509	530	yes	yes	2;3	1.9e-07	148.66	By MS/MS	2	13385000	13385000			366	40
EPGQDLVVLPLTITSDFIPSFR	LKVGRQYREPGQDLVV	SDFIPSFRLVAYYTLI	R	E	P	F	R	L	0	1	0	2	0	1	1	1	0	2	3	0	0	2	3	2	2	0	0	2	0	22	0	24432999	CON__Q2UVX4	CON__Q2UVX4	507	528	yes	yes	2	0.0024022	69088	By MS/MS	1	6954400	6954400		+	367	9
EPQVYTLPPSQEEMTK	SKAKGQPREPQVYTLP	PSQEEMTKNQVSLTCL	R	E	P	T	K	N	0	0	0	0	0	2	3	0	0	0	1	1	1	0	3	1	2	0	1	1	0	16	0	18758924	sp|P01861|IGHG4_HUMAN	sp|P01861|IGHG4_HUMAN	225	240	yes	yes	2	0.022407	53395	By MS/MS	1	1262400	1262400			368	52
EPQVYTLPPSR	SKAKGQPREPQVYTLP	VYTLPPSRDELTKNQV	R	E	P	S	R	D	0	1	0	0	0	1	1	0	0	0	1	0	0	0	3	1	1	0	1	1	0	11	0	12856667	sp|P01860|IGHG3_HUMAN;sp|P01857|IGHG1_HUMAN;sp|P0DOX5|IGG1_HUMAN;sp|P01859|IGHG2_HUMAN	sp|P01857|IGHG1_HUMAN	228	238	no	no	2	0.0005414	112.84	By MS/MS	1	13741000	13741000			369	49;51;50
EPQVYTLPPSREEMTK	SKTKGQPREPQVYTLP	PSREEMTKNQVSLTCL	R	E	P	T	K	N	0	1	0	0	0	1	3	0	0	0	1	1	1	0	3	1	2	0	1	1	0	16	1	1903935	sp|P01860|IGHG3_HUMAN;sp|P01859|IGHG2_HUMAN	sp|P01860|IGHG3_HUMAN	275	290	no	no	2;3	0.00486	150.39	By MS/MS	2	11062000	11062000			370	51;50
EPTESTQQLNKPEVLEVTLNRPFLFAVYDQSATALHFLGR	FELEADEREPTESTQQ	TALHFLGRVANPLSTA	R	E	P	G	R	V	3	2	2	1	0	3	4	1	1	0	6	1	0	3	3	2	4	0	1	3	0	40	2	45583496	sp|P01019|ANGT_HUMAN	sp|P01019|ANGT_HUMAN	438	477	yes	yes	4	0.046155	17425	By MS/MS	1	1366300	1366300			371	38
EQCTAGAGCCLQPATGR	ENLVSSLREQCTAGAG	CLQPATGRLDTRPFCS	R	E	Q	G	R	L	3	1	0	0	3	2	1	3	0	0	1	0	0	0	1	0	2	0	0	0	0	17	0	18357713	sp|P24821|TENA_HUMAN	sp|P24821|TENA_HUMAN	138	154	yes	yes	2	0.0492	123.4	By MS/MS	1	735820	735820			372	140
EQEQYIATQYK	KEMESVMKEQEQYIAT	QYIATQYKEAIDLGQE	K	E	Q	Y	K	E	1	0	0	0	0	3	2	0	0	1	0	1	0	0	0	0	1	0	2	0	0	11	0	1399662	sp|Q5T9S5|CCD18_HUMAN	sp|Q5T9S5|CCD18_HUMAN	1117	1127	yes	yes	3	0.041068	37696	By MS/MS	1	1526900	1526900			373	177
EQHLFLPFSYK	HVAEAICKEQHLFLPF	LFLPFSYKNKYGMVAQ	K	E	Q	Y	K	N	0	0	0	0	0	1	1	0	1	0	2	1	0	2	1	1	0	0	1	0	0	11	0	14077187	sp|P04114|APOB_HUMAN	sp|P04114|APOB_HUMAN	263	273	yes	yes	3	0.020123	51762	By MS/MS	1	911660	911660			374	79
EQLGEFYEALDCLCIPR	ADKPETTKEQLGEFYE	LDCLCIPRSDVMYTDW	K	E	Q	P	R	S	1	1	0	1	2	1	3	1	0	1	3	0	0	1	1	0	0	0	1	0	0	17	0	21119656	sp|P19652|A1AG2_HUMAN	sp|P19652|A1AG2_HUMAN	154	170	yes	yes	2;3	0.132	109.04	By MS/MS	2	7984500	7984500			375	133
EQLGPVTQEFWDNLEK	TSTFSKLREQLGPVTQ	EFWDNLEKETEGLRQE	R	E	Q	E	K	E	0	0	1	1	0	2	3	1	0	0	2	1	0	1	1	0	1	1	0	1	0	16	0	19319265	sp|P02647|APOA1_HUMAN;CON__P15497	sp|P02647|APOA1_HUMAN	86	101	yes	no	2	2.49e-27	254.72	By MS/MS	1	39351000	39351000			376	56
EQLKAVMDDFAAFVEK	KHKPKATKEQLKAVMD	DFAAFVEKCCKADDKE	K	E	Q	E	K	C	3	0	0	2	0	1	2	0	0	0	1	2	1	2	0	0	0	0	0	2	0	16	1	18399077	sp|P02768|ALBU_HUMAN;CON__P02768-1	sp|P02768|ALBU_HUMAN	566	581	yes	no	3	0.0029962	79346	By MS/MS	1	2544000	2544000		+	377	3
EQQCVIMAENR	RAFQYHSKEQQCVIMA	CVIMAENRKSSIIIRM	K	E	Q	N	R	K	1	1	1	0	1	2	2	0	0	1	0	0	1	0	0	0	0	0	0	1	0	11	0	13766177	sp|P00747|PLMN_HUMAN;sp|Q02325|PLGB_HUMAN	sp|P00747|PLMN_HUMAN	70	80	yes	no	2	0.0020925	91123	By MS/MS	1	1443700	1443700			378	33
ERGHMLENHVER	EEMKKLLRERGHMLEN	MLENHVERLWAYLTIQ	R	E	R	E	R	L	0	2	1	0	0	0	3	1	2	0	1	0	1	0	0	0	0	0	0	1	0	12	1	15057157	sp|P19827|ITIH1_HUMAN;CON__Q0VCM5	sp|P19827|ITIH1_HUMAN	553	564	yes	no	3	0.00014211	130.15	By MS/MS	1	1706700	1706700			379	135
ESATITCLVTGFSPADVFVQWMQR	AREQLNLRESATITCL	VFVQWMQRGQPLSPEK	R	E	S	Q	R	G	2	1	0	1	1	2	1	1	0	1	1	0	1	2	1	2	3	1	0	3	0	24	0	27423146	sp|P01871|IGHM_HUMAN;sp|P0DOX6|IGM_HUMAN	sp|P01871|IGHM_HUMAN	345	368	yes	no	2;3	5.47e-51	267.6	By MS/MS	4	34364000	34364000			380	53
ESDTSYVSLK	RKAFVFPKESDTSYVS	DTSYVSLKAPLTKPLK	K	E	S	L	K	A	0	0	0	1	0	0	1	0	0	0	1	1	0	0	0	3	1	0	1	1	0	10	0	11275346	sp|P02741|CRP_HUMAN	sp|P02741|CRP_HUMAN	32	41	yes	yes	2	0.043414	46352	By MS/MS	1	0	0			381	63
ESFMESLNRLK	________________	MESLNRLKEIHEKEVL	M	E	S	L	K	E	0	1	1	0	0	0	2	0	0	0	2	1	1	1	0	2	0	0	0	0	0	11	1	13526758	sp|Q8NC74|RB8NL_HUMAN	sp|Q8NC74|RB8NL_HUMAN	2	12	yes	yes	3	0.03622	46406	By MS/MS	1	0	0			382	183
ESHPGLFPPTFGAVAPFLADLDTTDGLGK	ATSEPPAKESHPGLFP	DTTDGLGKVYYREDLS	K	E	S	G	K	V	3	0	0	3	0	0	1	4	1	0	4	1	0	3	4	1	3	0	0	1	0	29	0	29694811	sp|P14543|NID1_HUMAN	sp|P14543|NID1_HUMAN	91	119	yes	yes	3	0.0012981	58998	By MS/MS	1	1767300	1767300			383	128
ESPGNVQIVNGYFVHFFAPQGLPVVPK	TITYDVNRESPGNVQI	QGLPVVPKNVAFVIDI	R	E	S	P	K	N	1	0	2	0	0	2	1	3	1	1	1	1	0	3	4	1	0	0	1	5	0	27	0	29395334	sp|Q06033|ITIH3_HUMAN	sp|Q06033|ITIH3_HUMAN	257	283	yes	yes	2;3	0.024	101.53	By MS/MS	4	553470000	553470000			384	166
ESSSHHPGIAEFPSR	SGIFTNTKESSSHHPG	GIAEFPSRGKSSSYSK	K	E	S	S	R	G	1	1	0	0	0	0	2	1	2	1	0	0	0	1	2	4	0	0	0	0	0	15	0	16367594	sp|P02671|FIBA_HUMAN	sp|P02671|FIBA_HUMAN	559	573	yes	yes	2;3;4	0.069	143.46	By MS/MS	3	75736000	75736000			385	59
ETAASLLQAGYK	HPVCLPDRETAASLLQ	SLLQAGYKGRVTGWGN	R	E	T	Y	K	G	3	0	0	0	0	1	1	1	0	0	2	1	0	0	0	1	1	0	1	0	0	12	0	12506507	sp|P00734|THRB_HUMAN	sp|P00734|THRB_HUMAN	487	498	yes	yes	2	1.14e-12	222.2	By MS/MS	1	225710000	225710000			386	28
ETAVDGELVVLYDVK	QRICPNCRETAVDGEL	LVVLYDVKREEKAGEL	R	E	T	V	K	R	1	0	0	2	0	0	2	1	0	0	2	1	0	0	0	0	1	0	1	4	0	15	0	1648856	sp|P19823|ITIH2_HUMAN	sp|P19823|ITIH2_HUMAN	266	280	yes	yes	2	7.72e-29	222.16	By MS/MS	82	19722000	19722000			387	134
ETCFAEEGK	KCCKADDKETCFAEEG	TCFAEEGKKLVAASQA	K	E	T	G	K	K	1	0	0	0	1	0	3	1	0	0	0	1	0	1	0	0	1	0	0	0	0	9	0	10694386	sp|P02768|ALBU_HUMAN;CON__P02768-1	sp|P02768|ALBU_HUMAN	589	597	yes	no	2	0.00036505	117.53	By MS/MS	1	10207000	10207000		+	388	3
ETDIEDSDDIPEDTTYK	DYSEFVQRETDIEDSD	IPEDTTYKKVVFRKYL	R	E	T	Y	K	K	0	0	0	5	0	0	3	0	0	2	0	1	0	0	1	1	3	0	1	0	0	17	0	19848273	sp|P12259|FA5_HUMAN	sp|P12259|FA5_HUMAN	1600	1616	yes	yes	2	2.54e-26	239.86	By MS/MS	1	5167600	5167600			389	120
ETDIEDSDDIPEDTTYKK	DYSEFVQRETDIEDSD	PEDTTYKKVVFRKYLD	R	E	T	K	K	V	0	0	0	5	0	0	3	0	0	2	0	2	0	0	1	1	3	0	1	0	0	18	1	21129223	sp|P12259|FA5_HUMAN	sp|P12259|FA5_HUMAN	1600	1617	yes	yes	2	1.31e-10	205.12	By MS/MS	1	2119600	2119600			390	120
ETEGLRQEMSK	EFWDNLEKETEGLRQE	GLRQEMSKDLEEVKAK	K	E	T	S	K	D	0	1	0	0	0	1	3	1	0	0	1	1	1	0	0	1	1	0	0	0	0	11	1	13066187	sp|P02647|APOA1_HUMAN	sp|P02647|APOA1_HUMAN	102	112	yes	yes	2	0.158	155.97	By MS/MS	1	1742600	1742600			391	56
ETLSTIKDNSEIHHK	IQDNYALKETLSTIKD	DNSEIHHKCTSDMETI	K	E	T	H	K	C	0	0	1	1	0	0	2	0	2	2	1	2	0	0	0	2	2	0	0	0	0	15	1	1750885	sp|Q13201|MMRN1_HUMAN	sp|Q13201|MMRN1_HUMAN	750	764	yes	yes	3	0.046869	45.28	By MS/MS	1	352050	352050			392	170
ETMVTSTTEPSR	TVRLLCGKETMVTSTT	TSTTEPSRCEYLMELM	K	E	T	S	R	C	0	1	0	0	0	0	2	0	0	0	0	0	1	0	1	2	4	0	0	1	0	12	0	13376133	sp|P14314|GLU2B_HUMAN	sp|P14314|GLU2B_HUMAN	488	499	yes	yes	2	0.00032629	116.71	By MS/MS	1	1042000	1042000			393	127
ETSVEVEWDPLDIAFETWEIIFR	GLKFKSIKETSVEVEW	ETWEIIFRNMNKEDEG	K	E	T	F	R	N	1	1	0	2	0	0	5	0	0	3	1	0	0	2	1	1	2	2	0	2	0	23	0	28233643	sp|P24821|TENA_HUMAN	sp|P24821|TENA_HUMAN	725	747	yes	yes	3	7.15e-05	110.6	By MS/MS	1	428050	428050			394	140
ETTFNSLLCPSGGEVSEELSLK	VEPEGLEKETTFNSLL	VSEELSLKLPPNVVEE	K	E	T	L	K	L	0	0	1	0	1	0	4	2	0	0	4	1	0	1	1	4	2	0	0	1	0	22	0	23961417	sp|P01023|A2MG_HUMAN	sp|P01023|A2MG_HUMAN	913	934	yes	yes	2;3	0.000668	125.37	By MS/MS	2	17339000	17339000			395	39
ETVLTFIDPEGSEVDMVEEIDHIGIISFPDFK	DDLKPAKRETVLTFID	IISFPDFKIPSNPRYG	R	E	T	F	K	I	0	0	0	4	0	0	5	2	1	5	1	1	1	3	2	2	2	0	0	3	0	32	0	36207484	sp|P01031|CO5_HUMAN	sp|P01031|CO5_HUMAN	158	189	yes	yes	3	0.018621	38196	By MS/MS	1	1564500	1564500			396	41
ETWTANVGK	VTGWGNLKETWTANVG	TWTANVGKGQPSVLQV	K	E	T	G	K	G	1	0	1	0	0	0	1	1	0	0	0	1	0	0	0	0	2	1	0	1	0	9	0	10044927	sp|P00734|THRB_HUMAN	sp|P00734|THRB_HUMAN	509	517	yes	yes	2	0.0038717	85862	By MS/MS	1	122180000	122180000			397	28
ETYDFDIAVLR	IKHNRFTKETYDFDIA	DFDIAVLRLKTPITFR	K	E	T	L	R	L	1	1	0	2	0	0	1	0	0	1	1	0	0	1	0	0	1	0	1	1	0	11	0	13406612	sp|P00742|FA10_HUMAN	sp|P00742|FA10_HUMAN	317	327	yes	yes	2	0.016229	60255	By MS/MS	1	33723000	33723000			398	32
ETYGEMADCCAK	LCTVATLRETYGEMAD	EMADCCAKQEPERNEC	R	E	T	A	K	Q	2	0	0	1	2	0	2	1	0	0	0	1	1	0	0	0	1	0	1	0	0	12	0	14335261	sp|P02768|ALBU_HUMAN;CON__P02768-1	sp|P02768|ALBU_HUMAN	106	117	yes	no	2	6.54e-07	184.44	By MS/MS	4	269110000	269110000		+	399	3
ETYGEMADCCAKQEPERNECFLQHKDDNPNLPR	LCTVATLRETYGEMAD	DDNPNLPRLVRPEVDV	R	E	T	P	R	L	2	2	3	3	3	2	5	1	1	0	2	2	1	1	3	0	1	0	1	0	0	33	3	40507353	sp|P02768|ALBU_HUMAN;CON__P02768-1	sp|P02768|ALBU_HUMAN	106	138	yes	no	4	0.043756	26845	By MS/MS	1	1922900	1922900		+	400	3
EVAFDLEIPK	VNTANEAREVAFDLEI	AFDLEIPKTAFISDFA	R	E	V	P	K	T	1	0	0	1	0	0	2	0	0	1	1	1	0	1	1	0	0	0	0	1	0	10	0	11596125	sp|P19827|ITIH1_HUMAN	sp|P19827|ITIH1_HUMAN	84	93	yes	yes	2	0.00526	172.98	By MS/MS	2	142710000	142710000			401	135
EVCSEQAETGPCR	ESVEEVVREVCSEQAE	QAETGPCRAMISRWYF	R	E	V	C	R	A	1	1	0	0	2	1	3	1	0	0	0	0	0	0	1	1	1	0	0	1	0	13	0	15216188	sp|P05067|A4_HUMAN	sp|P05067|A4_HUMAN	289	301	yes	yes	2	0.393	135.04	By MS/MS	1	882160	882160			402	84
EVDEQMLNVQNK	FRGRMSMKEVDEQMLN	QMLNVQNKNSSYFVEW	K	E	V	N	K	N	0	0	2	1	0	2	2	0	0	0	1	1	1	0	0	0	0	0	0	2	0	12	0	1445682	sp|P07437|TBB5_HUMAN;sp|Q9BVA1|TBB2B_HUMAN;sp|Q13885|TBB2A_HUMAN;sp|P68371|TBB4B_HUMAN	sp|P07437|TBB5_HUMAN	325	336	yes	no	2	0.00045248	108.56	By MS/MS	1	926410	926410		+	403	96
EVDLKDYEDQQK	SCSRALAREVDLKDYE	KDYEDQQKQLEQVIAK	R	E	V	Q	K	Q	0	0	0	3	0	2	2	0	0	0	1	2	0	0	0	0	0	0	1	1	0	12	1	15086995	sp|P02671|FIBA_HUMAN	sp|P02671|FIBA_HUMAN	191	202	yes	yes	2	1.58e-24	266.69	By MS/MS	2	33494000	33494000			404	59
EVDLKDYEDQQKQLEQVIAK	SCSRALAREVDLKDYE	QLEQVIAKDLLPSRDR	R	E	V	A	K	D	1	0	0	3	0	4	3	0	0	1	2	3	0	0	0	0	0	0	1	2	0	20	2	24182278	sp|P02671|FIBA_HUMAN	sp|P02671|FIBA_HUMAN	191	210	yes	yes	3	5.07e-08	155.63	By MS/MS	1	9292200	9292200			405	59
EVGTPHGIILDSVDAAFICPGSSR	GYPKRLEKEVGTPHGI	FICPGSSRLHIMAGRR	K	E	V	S	R	L	2	1	0	2	1	0	1	3	1	3	1	0	0	1	2	3	1	0	0	2	0	24	0	24972271	sp|P02790|HEMO_HUMAN	sp|P02790|HEMO_HUMAN	348	371	yes	yes	2;3	1.39e-10	153.56	By MS/MS	2	26321000	26321000			406	75
EVIVGPDTTSYSLADLSPSTHYTAK	ESVDGTVKEVIVGPDT	PSTHYTAKIQALNGPL	K	E	V	A	K	I	2	0	0	2	0	0	1	1	1	1	2	1	0	0	2	4	4	0	2	2	0	25	0	26512966	sp|P24821|TENA_HUMAN	sp|P24821|TENA_HUMAN	1930	1954	yes	yes	3	0.01053	50752	By MS/MS	1	2668600	2668600			407	140
EVPDACFNHNGEHR	CTDVDECKEVPDACFN	FNHNGEHRCENTDPGY	K	E	V	H	R	C	1	1	2	1	1	0	2	1	2	0	0	0	0	1	1	0	0	0	0	1	0	14	0	16807063	sp|P07996|TSP1_HUMAN;CON__Q28194	sp|P07996|TSP1_HUMAN	594	607	yes	no	3	0.0074207	63966	By MS/MS	1	4151100	4151100		+	408	98
EVQPVELPNCNLVK	QTRLNALREVQPVELP	LPNCNLVKGIETGSED	R	E	V	V	K	G	0	0	2	0	1	1	2	0	0	0	2	1	0	0	2	0	0	0	0	3	0	14	0	16378447	sp|P27169|PON1_HUMAN	sp|P27169|PON1_HUMAN	33	46	yes	yes	2	0.047956	41227	By MS/MS	1	2843300	2843300			409	143
EVSFDVELPK	VNRADTAKEVSFDVEL	SFDVELPKTAFITNFT	K	E	V	P	K	T	0	0	0	1	0	0	2	0	0	0	1	1	0	1	1	1	0	0	0	2	0	10	0	11615918	sp|Q06033|ITIH3_HUMAN;CON__Q0V8M9	sp|Q06033|ITIH3_HUMAN	76	85	yes	no	2	0.000197	188.91	By MS/MS	1	161450000	161450000			410	166
EVVADSVWVDVK	LIGASGQREVVADSVW	DSVWVDVKDSCVGSLV	R	E	V	V	K	D	1	0	0	2	0	0	1	0	0	0	0	1	0	0	0	1	0	1	0	5	0	12	0	13446925	sp|P01024|CO3_HUMAN;CON__Q2UVX4	sp|P01024|CO3_HUMAN	545	556	no	no	2	0.035148	72705	By MS/MS	1	4488700	4488700		+	411	40;9
EVVSLTEACCAEGADPDCYDTR	EQVSQLVKEVVSLTEA	DPDCYDTRTSALSAKS	K	E	V	T	R	T	3	1	0	3	3	0	3	1	0	0	1	0	0	0	1	1	2	0	1	2	0	22	0	25170094	sp|P02774|VTDB_HUMAN	sp|P02774|VTDB_HUMAN	66	87	yes	yes	2	0.25	99569	By MS/MS	1	2024200	2024200			412	72
EVVTSEDGSDCPEAMDLGTLSGIGTLDGFR	DGHKEVTKEVVTSEDG	IGTLDGFRHRHPDEAA	K	E	V	F	R	H	1	1	0	4	1	0	3	5	0	1	3	0	1	1	1	3	3	0	0	2	0	30	0	31273962	sp|P02671|FIBA_HUMAN	sp|P02671|FIBA_HUMAN	481	510	yes	yes	2;3	2.41e-11	140.31	By MS/MS	4	173030000	173030000			413	59
EVYMPSSIFQDDFVIPDISEPGTWK	HGLRVRKKEVYMPSSI	ISEPGTWKISARFSDG	K	E	V	W	K	I	0	0	0	3	0	1	2	1	0	3	0	1	1	2	3	3	1	1	1	2	0	25	0	28993626	sp|P0C0L5|CO4B_HUMAN;sp|P0C0L4|CO4A_HUMAN	sp|P0C0L5|CO4B_HUMAN	190	214	no	no	2;3	0.0015163	71426	By MS/MS	3	59006000	59006000			414	109;108
EYANQFMWEYSTNYGQAPLSLLVSYTK	EAFRKDPKEYANQFMW	SLLVSYTKSYLSMVGS	K	E	Y	T	K	S	2	0	2	0	0	2	2	1	0	0	3	1	1	1	1	3	2	1	4	1	0	27	0	32024958	sp|P02774|VTDB_HUMAN	sp|P02774|VTDB_HUMAN	154	180	yes	yes	3	0.01277	48374	By MS/MS	1	3911900	3911900			415	72
EYCGVPGDGDEELLR	FYSEKECREYCGVPGD	DGDEELLRFSN_____	R	E	Y	L	R	F	0	1	0	2	1	0	3	3	0	0	2	0	0	0	1	0	0	0	1	1	0	15	0	1707741	sp|P02760|AMBP_HUMAN	sp|P02760|AMBP_HUMAN	335	349	yes	yes	2	6.34e-23	246.63	By MS/MS	2	338450000	338450000			416	68
EYLIMGLDGATYDLEGHPQYLLDSNSWIEEMPSER	RLRLEPGKEYLIMGLD	IEEMPSERLCRSTRQR	K	E	Y	E	R	L	1	1	1	3	0	1	5	3	1	2	5	0	2	0	2	3	1	1	3	0	0	35	0	40708554	sp|P0C0L5|CO4B_HUMAN;sp|P0C0L4|CO4A_HUMAN	sp|P0C0L5|CO4B_HUMAN	1682	1716	no	no	3	0.715	74876	By MS/MS	1	18714000	18714000			417	109;108
EYVLPSFEVIVEPTEK	FSTEFEVKEYVLPSFE	VIVEPTEKFYYIYNEK	K	E	Y	E	K	F	0	0	0	0	0	0	4	0	0	1	1	1	0	1	2	1	1	0	1	3	0	16	0	18779662	sp|P01024|CO3_HUMAN	sp|P01024|CO3_HUMAN	226	241	yes	yes	2	1.42e-17	211.7	By MS/MS	1	12096000	12096000			418	40
EYYFAEAQIADFSDPAFISK	LDFKTKVREYYFAEAQ	SDPAFISKTNNHIMKL	R	E	Y	S	K	T	4	0	0	2	0	1	2	0	0	2	0	1	0	3	1	2	0	0	2	0	0	20	0	23110685	sp|P05546|HEP2_HUMAN	sp|P05546|HEP2_HUMAN	242	261	yes	yes	2	9.94e-11	171.13	By MS/MS	1	2519800	2519800			419	88
FACYYPR	DEDGYRMKFACYYPRV	KFACYYPRVEYGFQVK	K	F	A	P	R	V	1	1	0	0	1	0	0	0	0	0	0	0	0	1	1	0	0	0	2	0	0	7	0	97542727	sp|P0C0L5|CO4B_HUMAN;sp|P0C0L4|CO4A_HUMAN	sp|P0C0L5|CO4B_HUMAN	1616	1622	no	no	2	0.001823	132.8	By MS/MS	2	19706000	19706000			420	109;108
FAFNLYR	RLNILNAKFAFNLYRV	KFAFNLYRVLKDQVNT	K	F	A	Y	R	V	1	1	1	0	0	0	0	0	0	0	1	0	0	2	0	0	0	0	1	0	0	7	0	92947594	sp|P05546|HEP2_HUMAN	sp|P05546|HEP2_HUMAN	133	139	yes	yes	2	0.045338	52683	By MS/MS	1	3736700	3736700			421	88
FAFQAEVNR	ELREKSEKFAFQAEVN	AFQAEVNRMMKLIINS	K	F	A	N	R	M	2	1	1	0	0	1	1	0	0	0	0	0	0	2	0	0	0	0	0	1	0	9	0	10805352	sp|P14625|ENPL_HUMAN	sp|P14625|ENPL_HUMAN	76	84	yes	yes	2	0.00066221	106.2	By MS/MS	1	2052300	2052300			422	129
FAHNVVTMR	INSKVTSRFAHNVVTM	AHNVVTMRAVNRADTA	R	F	A	M	R	A	1	1	1	0	0	0	0	0	1	0	0	0	1	1	0	0	1	0	0	2	0	9	0	1073544	sp|Q06033|ITIH3_HUMAN	sp|Q06033|ITIH3_HUMAN	58	66	yes	yes	2	0.0176	159.79	By MS/MS	1	73242000	73242000			423	166
FAHYVVTSQVVNTANEAR	VNCKVTSRFAHYVVTS	VNTANEAREVAFDLEI	R	F	A	A	R	E	3	1	2	0	0	1	1	0	1	0	0	0	0	1	0	1	2	0	1	4	0	18	0	20050017	sp|P19827|ITIH1_HUMAN	sp|P19827|ITIH1_HUMAN	66	83	yes	yes	2;3	2.1e-79	353.55	By MS/MS	4	327100000	327100000			424	135
FASFIDK	QIKTLNNKFASFIDKV	KFASFIDKVRFLEQQN	K	F	A	D	K	V	1	0	0	1	0	0	0	0	0	1	0	1	0	2	0	1	0	0	0	0	0	7	0	8264225	sp|P35908|K22E_HUMAN;CON__P35908;CON__Q9R0H5;sp|P19013|K2C4_HUMAN;sp|Q5XKE5|K2C79_HUMAN;CON__Q5XKE5;CON__Q6NXH9;sp|O95678|K2C75_HUMAN;CON__O95678;sp|Q7Z794|K2C1B_HUMAN;CON__Q7Z794;CON__P19013;sp|Q01546|K22O_HUMAN;CON__Q3TTY5;CON__Q9DCV7;sp|P08729|K2C7_HUMAN;CON__Q3KNV1;CON__P08729;CON__Q9H552;sp|Q14CN4|K2C72_HUMAN;CON__Q14CN4-1;CON__Q6IME9;sp|Q3SY84|K2C71_HUMAN;CON__Q3SY84;CON__P07744;sp|Q7RTS7|K…	sp|P35908|K22E_HUMAN	189	195	no	no	2	0.02702	64265	By MS/MS	1	2498300	2498300		+	425	8
FCEIGSDDCYVGDGYSYR	CPDQFKGKFCEIGSDD	VGDGYSYRGKMNRTVN	K	F	C	Y	R	G	0	1	0	3	2	0	1	3	0	1	0	0	0	1	0	2	0	0	3	1	0	18	0	21618357	sp|Q14520|HABP2_HUMAN	sp|Q14520|HABP2_HUMAN	186	203	yes	yes	2;3	3.75e-63	322.68	By MS/MS	3	176910000	176910000			426	174
FCENPDEVKR	YLEDNINKFCENPDEV	ENPDEVKRDDPKFYES	K	F	C	K	R	D	0	1	1	1	1	0	2	0	0	0	0	1	0	1	1	0	0	0	0	1	0	10	1	12925819	sp|P12259|FA5_HUMAN	sp|P12259|FA5_HUMAN	566	575	yes	yes	2;3	0.0059671	121.36	By MS/MS	3	10933000	10933000			427	120
FCLPYRMDVEKGK	EVEKGETRFCLPYRMD	RMDVEKGKIEDTGGSG	R	F	C	G	K	I	0	1	0	1	1	0	1	1	0	0	1	2	1	1	1	0	0	0	1	1	0	13	2	16418007	sp|Q14457|BECN1_HUMAN	sp|Q14457|BECN1_HUMAN	390	402	yes	yes	2	0.0351	49448	By MS/MS	1	6723000	6723000			428	172
FCPDGSPSECHEHADCVLER	GCQRRAQRFCPDGSPS	HADCVLERDGSRSCVC	R	F	C	E	R	D	1	1	0	2	3	0	3	1	2	0	1	0	0	1	2	2	0	0	0	1	0	20	0	24009522	sp|P49747|COMP_HUMAN	sp|P49747|COMP_HUMAN	228	247	yes	yes	3;4	0.015733	47726	By MS/MS	2	32651000	32651000			429	151
FDEFFSEGCAPGSK	YNKINHCRFDEFFSEG	EGCAPGSKKDSSLCKL	R	F	D	S	K	K	1	0	0	1	1	0	2	2	0	0	0	1	0	3	1	2	0	0	0	0	0	14	0	15766504	sp|P02787|TRFE_HUMAN	sp|P02787|TRFE_HUMAN	495	508	yes	yes	2	2.07e-08	195.94	By MS/MS	1	33928000	33928000			430	74
FDPAKLDQIESVITATSANTQLVLETLAQMDDLQDFLSK	SEIVVAGKFDPAKLDQ	DLQDFLSKDKHADPDF	K	F	D	S	K	D	4	0	1	5	0	4	2	0	0	2	6	2	1	2	1	3	4	0	0	2	0	39	1	43081723	sp|P19823|ITIH2_HUMAN	sp|P19823|ITIH2_HUMAN	533	571	yes	yes	4;5	0.279	76364	By MS/MS	11	80083000	80083000			431	134
FDPAKLDQIESVITATSANTQLVLETLAQMDDLQDFLSKDK	SEIVVAGKFDPAKLDQ	QDFLSKDKHADPDFTR	K	F	D	D	K	H	4	0	1	6	0	4	2	0	0	2	6	3	1	2	1	3	4	0	0	2	0	41	2	45512942	sp|P19823|ITIH2_HUMAN	sp|P19823|ITIH2_HUMAN	533	573	yes	yes	4;5	0.0069257	41468	By MS/MS	3	41630000	41630000			432	134
FDSDAASQR	VDDTQFVRFDSDAASQ	DSDAASQRMEPRAPWI	R	F	D	Q	R	M	2	1	0	2	0	1	0	0	0	0	0	0	0	1	0	2	0	0	0	0	0	9	0	99543084	sp|P30512|1A29_HUMAN;sp|P30459|1A74_HUMAN;sp|P30457|1A66_HUMAN;sp|P30456|1A43_HUMAN;sp|P30453|1A34_HUMAN;sp|P30450|1A26_HUMAN;sp|P30447|1A23_HUMAN;sp|P18462|1A25_HUMAN;sp|P16190|1A33_HUMAN;sp|P16189|1A31_HUMAN;sp|P16188|1A30_HUMAN;sp|P13746|1A11_HUMAN;sp|P10316|1A69_HUMAN;sp|P10314|1A32_HUMAN;sp|P05534|1A24_HUMAN;sp|P04439|1A03_HUMAN;sp|P01892|1A02_HUMAN;sp|P01891|1A68_HUMAN	sp|P30512|1A29_HUMAN	60	68	yes	no	2	0.00027548	121.6	By MS/MS	1	142520	142520			433	55
FDVSSFNPHGISTFTDEDNAMYLLVVNHPDAK	ELGITGSKFDVSSFNP	VVNHPDAKSTVELFKF	K	F	D	A	K	S	2	0	3	4	0	0	1	1	2	1	2	1	1	3	2	3	2	0	1	3	0	32	0	35796616	sp|P27169|PON1_HUMAN	sp|P27169|PON1_HUMAN	107	138	yes	yes	4	0.036785	24474	By MS/MS	1	8829200	8829200			434	143
FEDGVLDPDYPR	FKGSQYWRFEDGVLDP	VLDPDYPRNISDGFDG	R	F	E	P	R	N	0	1	0	3	0	0	1	1	0	0	1	0	0	1	2	0	0	0	1	1	0	12	0	14216463	sp|P04004|VTNC_HUMAN	sp|P04004|VTNC_HUMAN	230	241	yes	yes	2	4.43e-05	179.35	By MS/MS	1	32027000	32027000			435	77
FEGNCAEQDGSGWWMNK	TWDNDNDKFEGNCAEQ	GSGWWMNKCHAGHLNG	K	F	E	N	K	C	1	0	2	1	1	1	2	3	0	0	0	1	1	1	0	1	0	2	0	0	0	17	0	20147938	sp|P02679|FIBG_HUMAN	sp|P02679|FIBG_HUMAN	348	364	yes	yes	2	4.67e-11	182.91	By MS/MS	1	3941600	3941600			436	61
FEIINAIYEPTEEECEWKPDEEDEISEELK	YQPLFDKRFEIINAIY	DEISEELKEKAKIEDE	R	F	E	L	K	E	1	0	1	2	1	0	11	0	0	4	1	2	0	1	2	1	1	1	1	0	0	30	1	37126502	sp|P55209|NP1L1_HUMAN	sp|P55209|NP1L1_HUMAN	118	147	yes	yes	3	0.00076879	72755	By MS/MS	1	1497700	1497700			437	156
FEVQVTVPK	VEEFVLPKFEVQVTVP	EVQVTVPKIITILEEE	K	F	E	P	K	I	0	0	0	0	0	1	1	0	0	0	0	1	0	1	1	0	1	0	0	3	0	9	0	10455808	sp|P01023|A2MG_HUMAN	sp|P01023|A2MG_HUMAN	229	237	yes	yes	2	0.541	133.81	By MS/MS	1	10909000	10909000			438	39
FFESFGDLSTPDAVMGNPK	VVYPWTQRFFESFGDL	DAVMGNPKVKAHGKKV	R	F	F	P	K	V	1	0	1	2	0	0	1	2	0	0	1	1	1	3	2	2	1	0	0	1	0	19	0	20579404	sp|P68871|HBB_HUMAN	sp|P68871|HBB_HUMAN	42	60	yes	yes	2	2.52e-12	199.41	By MS/MS	2	34428000	34428000			439	164
FFETCDLDNDKYIALDEWAGCFGIK	PMEHCTTRFFETCDLD	WAGCFGIKQKDIDKDL	R	F	F	I	K	Q	2	0	1	4	2	0	2	2	0	2	2	2	0	3	0	0	1	1	1	0	0	25	1	30263466	sp|P09486|SPRC_HUMAN	sp|P09486|SPRC_HUMAN	269	293	yes	yes	3	0.017762	51044	By MS/MS	1	5660200	5660200			440	106
FFGHGAEDSLADQAANEWGR	DARENIQRFFGHGAED	QAANEWGRSGKDPNHF	R	F	F	G	R	S	4	1	1	2	0	1	2	3	1	0	1	0	0	2	0	1	0	1	0	0	0	20	0	21769562	sp|P0DJI8|SAA1_HUMAN	sp|P0DJI8|SAA1_HUMAN	86	105	yes	yes	2	1.36e-32	253.09	By MS/MS	1	2331000	2331000			441	110
FFLCQVAGDAK	EISVGESKFFLCQVAG	CQVAGDAKDKDISWFS	K	F	F	A	K	D	2	0	0	1	1	1	0	1	0	0	1	1	0	2	0	0	0	0	0	1	0	11	0	12546067	sp|P13591|NCAM1_HUMAN	sp|P13591|NCAM1_HUMAN	38	48	yes	yes	2	0.0025215	86463	By MS/MS	1	2595500	2595500			442	121
FGLLDEDGKK	VQGVAYVRFGLLDEDG	LLDEDGKKTFFRGLES	R	F	G	K	K	T	0	0	0	2	0	0	1	2	0	0	2	2	0	1	0	0	0	0	0	0	0	10	1	11205764	sp|P0C0L5|CO4B_HUMAN;sp|P0C0L4|CO4A_HUMAN	sp|P0C0L5|CO4B_HUMAN	284	293	no	no	2	0.039998	68557	By MS/MS	1	11900000	11900000			443	109;108
FGSGYVSGWGR	EYTNIFLKFGSGYVSG	GYVSGWGRVFHKGRSA	K	F	G	G	R	V	0	1	0	0	0	0	0	4	0	0	0	0	0	1	0	2	0	1	1	1	0	11	0	11715411	sp|P00740|FA9_HUMAN	sp|P00740|FA9_HUMAN	348	358	yes	yes	2	0.0011512	101.35	By MS/MS	1	41803000	41803000			444	31
FGSYCPTTCGIADFLSTYQTK	NCCILDERFGSYCPTT	FLSTYQTKVDKDLQSL	R	F	G	T	K	V	1	0	0	1	2	1	0	2	0	1	1	1	0	2	1	2	4	0	2	0	0	21	0	24160715	sp|P02679|FIBG_HUMAN	sp|P02679|FIBG_HUMAN	41	61	yes	yes	2;3	1.47e-32	251.74	By MS/MS	10	233470000	233470000			445	61
FICPLTGLWPINTLK	VSRGGMRKFICPLTGL	LWPINTLKCTPRVCPF	K	F	I	L	K	C	0	0	1	0	1	0	0	1	0	2	3	1	0	1	2	0	2	1	0	0	0	15	0	17719695	sp|P02749|APOH_HUMAN	sp|P02749|APOH_HUMAN	64	78	yes	yes	2	2.23e-08	183.28	By MS/MS	1	2651200	2651200			446	65
FKDLGEENFK	HKSEVAHRFKDLGEEN	DLGEENFKALVLIAFA	R	F	K	F	K	A	0	0	1	1	0	0	2	1	0	0	1	2	0	2	0	0	0	0	0	0	0	10	1	12255979	sp|P02768|ALBU_HUMAN;CON__P02768-1	sp|P02768|ALBU_HUMAN	35	44	yes	no	2;3	2.87E-08	201.09	By MS/MS	2	275420000	275420000		+	447	3
FKDLGEENFKALVLIAFAQYLQQCPFEDHVK	HKSEVAHRFKDLGEEN	CPFEDHVKLVNEVTEF	R	F	K	V	K	L	3	0	1	2	1	3	3	1	1	1	4	3	0	4	1	0	0	0	1	2	0	31	2	3696865	sp|P02768|ALBU_HUMAN;CON__P02768-1	sp|P02768|ALBU_HUMAN	35	65	yes	no	3;4;5	1.83e-18	167.92	By MS/MS	9	98814000	98814000		+	448	3
FKDTYFVTGIVSWGEGCAR	SGGPHVTRFKDTYFVT	SWGEGCARKGKYGIYT	R	F	K	A	R	K	1	1	0	1	1	0	1	3	0	1	0	1	0	2	0	1	2	1	1	2	0	19	1	21920361	sp|P00742|FA10_HUMAN	sp|P00742|FA10_HUMAN	427	445	yes	yes	2;3	0.00226	135.23	By MS/MS	2	19574000	19574000			449	32
FLCTGGVSPYADPNTCR	ISEVVTPRFLCTGGVS	YADPNTCRGDSGGPLI	R	F	L	C	R	G	1	1	1	1	2	0	0	2	0	0	1	0	0	1	2	1	2	0	1	1	0	17	0	1913.84	sp|P00751|CFAB_HUMAN	sp|P00751|CFAB_HUMAN	680	696	yes	yes	2	0.00021	154.47	By MS/MS	1	3825300	3825300			450	34
FLENEDR	LTHDIITKFLENEDRR	KFLENEDRRSASLHLP	K	F	L	D	R	R	0	1	1	1	0	0	2	0	0	0	1	0	0	1	0	0	0	0	0	0	0	7	0	92141921	sp|P01009|A1AT_HUMAN	sp|P01009|A1AT_HUMAN	299	305	yes	yes	2	0.0010359	116.73	By MS/MS	1	18933000	18933000			451	36
FLEQQNQVLQTK	ASFIDKVRFLEQQNQV	QNQVLQTKWELLQQVD	R	F	L	T	K	W	0	0	1	0	0	4	1	0	0	0	2	1	0	1	0	0	1	0	0	1	0	12	0	1474778	sp|P35908|K22E_HUMAN;CON__P35908;CON__Q9R0H5;CON__Q6NXH9;sp|Q7Z794|K2C1B_HUMAN;CON__Q7Z794;CON__ENSEMBL:ENSBTAP00000038253;sp|P04264|K2C1_HUMAN;CON__P04264	sp|P04264|K2C1_HUMAN	200	211	no	no	2	3.65e-18	245.15	By MS/MS	1	15335000	15335000		+	452	4;8
FLHVPDTFEGHFDGVPVISK	VIEPQGLRFLHVPDTF	DGVPVISKGQQKAHVS	R	F	L	S	K	G	0	0	0	2	0	0	1	2	2	1	1	1	0	3	2	1	1	0	0	3	0	20	0	22401266	sp|P19823|ITIH2_HUMAN	sp|P19823|ITIH2_HUMAN	223	242	yes	yes	2;3;4	7.3e-23	216.34	By MS/MS	6	898520000	898520000			453	134
FLNWIK	GVYTQVTKFLNWIKAT	TKFLNWIKATIKSESG	K	F	L	I	K	A	0	0	1	0	0	0	0	0	0	1	1	1	0	1	0	0	0	1	0	0	0	6	0	81946431	sp|Q14520|HABP2_HUMAN	sp|Q14520|HABP2_HUMAN	546	551	yes	yes	2	0.0028416	167.88	By MS/MS	2	96714000	96714000			454	174
FMETVAEK	EVSRKNPKFMETVAEK	FMETVAEKALQEYRKK	K	F	M	E	K	A	1	0	0	0	0	0	2	0	0	0	0	1	1	1	0	0	1	0	0	1	0	8	0	95345282	sp|P10909|CLUS_HUMAN	sp|P10909|CLUS_HUMAN	430	437	yes	yes	2	0.00039816	144.12	By MS/MS	1	44611000	44611000			455	117
FMQAVTGWK	VAAEKIDRFMQAVTGW	MQAVTGWKTGCSLMGA	R	F	M	W	K	T	1	0	0	0	0	1	0	1	0	0	0	1	1	1	0	0	1	1	0	1	0	9	0	1066527	sp|P01019|ANGT_HUMAN	sp|P01019|ANGT_HUMAN	254	262	yes	yes	2	0.00056482	108.43	By MS/MS	1	4610100	4610100			456	38
FNALQYLR	IPDEYFKRFNALQYLR	FNALQYLRLSHNELAD	R	F	N	L	R	L	1	1	1	0	0	1	0	0	0	0	2	0	0	1	0	0	0	0	1	0	0	8	0	10235502	sp|P51884|LUM_HUMAN	sp|P51884|LUM_HUMAN	228	235	yes	yes	2	0.00466	215.1	By MS/MS	1	45713000	45713000			457	152
FNEFIQNELQEASQELQQIHQYIMALR	NLCLNLHKFNEFIQNE	HQYIMALREEYFDPSI	K	F	N	L	R	E	2	1	2	0	0	6	4	0	1	3	3	0	1	2	0	1	0	0	1	0	0	27	0	33196296	sp|P04114|APOB_HUMAN	sp|P04114|APOB_HUMAN	4359	4385	yes	yes	3	0.00056445	74561	By MS/MS	1	891730	891730			458	79
FNKPFVFLMIEQNTK	MSIPPEVKFNKPFVFL	LMIEQNTKSPLFMGKV	K	F	N	T	K	S	0	0	2	0	0	1	1	0	0	1	1	2	1	3	1	0	1	0	0	1	0	15	1	18549702	sp|P01009|A1AT_HUMAN	sp|P01009|A1AT_HUMAN	390	404	yes	yes	2;3	1.85e-08	190.34	By MS/MS	2	57628000	57628000			459	36
FNKPFVFLMIEQNTKSPLFMGK	MSIPPEVKFNKPFVFL	KSPLFMGKVVNPTQK_	K	F	N	G	K	V	0	0	2	0	0	1	1	1	0	1	2	3	2	4	2	1	1	0	0	1	0	22	2	26153644	sp|P01009|A1AT_HUMAN	sp|P01009|A1AT_HUMAN	390	411	yes	yes	4	0.04824	40968	By MS/MS	1	2254000	2254000			460	36
FNQPFIIMIFDHFTWSSLFLAR	TSKPIILRFNQPFIIM	WSSLFLARVMNPV___	R	F	N	A	R	V	1	1	1	1	0	1	0	0	1	3	2	0	1	5	1	2	1	1	0	0	0	22	0	27293828	sp|P08185|CBG_HUMAN	sp|P08185|CBG_HUMAN	379	400	yes	yes	3	0.040036	29276	By MS/MS	1	288280	288280			461	99
FNRPFLMIIVPTDTQNIFFMSK	VETRTIVRFNRPFLMI	QNIFFMSKVTNPKQA_	R	F	N	S	K	V	0	1	2	1	0	1	0	0	0	3	1	1	2	4	2	1	2	0	0	1	0	22	1	26583702	sp|P01011|AACT_HUMAN	sp|P01011|AACT_HUMAN	395	416	yes	yes	3	3.5e-12	174.65	By MS/MS	1	19062000	19062000			462	37
FNWYVDGVEVHNAK	SHEDPEVKFNWYVDGV	GVEVHNAKTKPREEQY	K	F	N	A	K	T	1	0	2	1	0	0	1	1	1	0	0	1	0	1	0	0	0	1	1	3	0	14	0	16767947	sp|P01857|IGHG1_HUMAN;sp|P0DOX5|IGG1_HUMAN	sp|P01857|IGHG1_HUMAN	158	171	yes	no	2;3	4.7e-32	259.27	By MS/MS	4	281260000	281260000			463	49
FPEVDVLTK	LPTLPEVKFPEVDVLT	PEVDVLTKYSQPEDSL	K	F	P	T	K	Y	0	0	0	1	0	0	1	0	0	0	1	1	0	1	1	0	1	0	0	2	0	9	0	10465648	sp|P04114|APOB_HUMAN	sp|P04114|APOB_HUMAN	3791	3799	yes	yes	2	0.013256	69275	By MS/MS	1	1619200	1619200			464	79
FPLYNLGFGHNVDFNFLEVMSMENNGR	VRNAIRGRFPLYNLGF	MSMENNGRAQRIYEDH	R	F	P	G	R	A	0	1	5	1	0	0	2	3	1	0	3	0	2	4	1	1	0	0	1	2	0	27	0	31604535	sp|P19827|ITIH1_HUMAN	sp|P19827|ITIH1_HUMAN	428	454	yes	yes	3	1.16e-29	208.69	By MS/MS	10	68379000	68379000			465	135
FPLYNLGFGNNLNYNFLENMALENHGFAR	VRNAIGGKFPLYNLGF	LENHGFARRIYEDSDA	K	F	P	A	R	R	2	1	7	0	0	0	2	3	1	0	5	0	1	4	1	0	0	0	2	0	0	29	0	33886088	sp|Q06033|ITIH3_HUMAN	sp|Q06033|ITIH3_HUMAN	420	448	yes	yes	3;4	2.38e-33	230.39	By MS/MS	17	489270000	489270000			466	166
FPVFMGR	VLWDQQHKFPVFMGRV	KFPVFMGRVYDPRA__	K	F	P	G	R	V	0	1	0	0	0	0	0	1	0	0	0	0	1	2	1	0	0	0	0	1	0	7	0	85243163	sp|P05155|IC1_HUMAN;CON__P50448	sp|P05155|IC1_HUMAN	488	494	yes	no	2	0.0050352	91584	By MS/MS	1	3974900	3974900			467	87
FQDLVDAVR	IPPVPDDKFQDLVDAV	QDLVDAVRAEKGFLLL	K	F	Q	V	R	A	1	1	0	2	0	1	0	0	0	0	1	0	0	1	0	0	0	0	0	2	0	9	0	10615506	sp|P07996|TSP1_HUMAN;CON__Q28194	sp|P07996|TSP1_HUMAN	75	83	yes	no	2	0.0011178	103.31	By MS/MS	1	11801000	11801000		+	468	98
FQILTLWLPDSLTTWEIHGLSLSK	WRVETVDRFQILTLWL	IHGLSLSKTKGLCVAT	R	F	Q	S	K	T	0	0	0	1	0	1	1	1	1	2	6	1	0	1	1	3	3	2	0	0	0	24	0	27975055	sp|P0C0L5|CO4B_HUMAN;sp|P0C0L4|CO4A_HUMAN	sp|P0C0L5|CO4B_HUMAN	792	815	no	no	3	2.15e-16	174	By MS/MS	5	41474000	41474000			469	109;108
FQMIPLDPK	ISETDFRRFQMIPLDP	QMIPLDPKGTSQNDPN	R	F	Q	P	K	G	0	0	0	1	0	1	0	0	0	1	1	1	1	1	2	0	0	0	0	0	0	9	0	10875736	sp|P07996|TSP1_HUMAN;CON__Q28194	sp|P07996|TSP1_HUMAN	960	968	yes	no	2	0.00066221	106.2	By MS/MS	1	37658000	37658000		+	470	98
FQNALLVR	FEQLGEYKFQNALLVR	FQNALLVRYTKKVPQV	K	F	Q	V	R	Y	1	1	1	0	0	1	0	0	0	0	2	0	0	1	0	0	0	0	0	1	0	8	0	95955525	sp|P02768|ALBU_HUMAN;CON__P02768-1	sp|P02768|ALBU_HUMAN	427	434	yes	no	2	0.00025824	173.68	By MS/MS	1	420590000	420590000		+	471	3
FQSSHHPTDITSLDQYVER	TRLAKLLRFQSSHHPT	SLDQYVERMKEKQDKI	R	F	Q	E	R	M	0	1	0	2	0	2	1	0	2	1	1	0	0	1	1	3	2	0	1	1	0	19	0	22590556	sp|P14625|ENPL_HUMAN	sp|P14625|ENPL_HUMAN	512	530	yes	yes	3	1.12e-19	229.22	By MS/MS	1	3867600	3867600			472	129
FQVDNNNR	SSGTFSSKFQVDNNNR	FQVDNNNRLLLQQVSL	K	F	Q	N	R	L	0	1	3	1	0	1	0	0	0	0	0	0	0	1	0	0	0	0	0	1	0	8	0	10054628	sp|P01023|A2MG_HUMAN	sp|P01023|A2MG_HUMAN	1290	1297	yes	yes	2	0.015965	69598	By MS/MS	1	1032800	1032800			473	39
FQYYEDSSGK	NEDDCVVRFQYYEDSS	YYEDSSGKSILYVVEE	R	F	Q	G	K	S	0	0	0	1	0	1	1	1	0	0	0	1	0	1	0	2	0	0	2	0	0	10	0	12225142	sp|P05106|ITB3_HUMAN	sp|P05106|ITB3_HUMAN	693	702	yes	yes	2	0.74	141.88	By MS/MS	1	789180	789180			474	86
FSAICQGDGTWSPR	FSCHETSRFSAICQGD	GDGTWSPRTPSCGDIC	R	F	S	P	R	T	1	1	0	1	1	1	0	2	0	1	0	0	0	1	1	2	1	1	0	0	0	14	0	15807042	sp|P04003|C4BPA_HUMAN	sp|P04003|C4BPA_HUMAN	405	418	yes	yes	3	0.047419	31215	By MS/MS	1	3920200	3920200			475	76
FSCKPGFTIVGPNSVQCYHFGLSPDLPICK	YKVGEVLKFSCKPGFT	SPDLPICKEQVQSCGP	K	F	S	C	K	E	0	0	1	1	3	1	0	3	1	2	2	2	0	3	4	3	1	0	1	2	0	30	1	34246407	sp|P08603|CFAH_HUMAN	sp|P08603|CFAH_HUMAN	595	624	yes	yes	4	0.036021	30355	By MS/MS	1	2685600	2685600			476	104
FSDAGQPMSFVLEFHFEPNEYFTNEVLTK	HLKDIKVKFSDAGQPM	FTNEVLTKTYRMRSEP	K	F	S	T	K	T	1	0	2	1	0	1	4	1	1	0	2	1	1	5	2	2	2	0	1	2	0	29	0	34225805	sp|P55209|NP1L1_HUMAN	sp|P55209|NP1L1_HUMAN	203	231	yes	yes	3	0.0014085	57058	By MS/MS	1	1329100	1329100			477	156
FSGQLNSHGCFYQQVK	DSQAFCEKFSGQLNSH	GCFYQQVKTKVFQLKR	K	F	S	V	K	T	0	0	1	0	1	3	0	2	1	0	1	1	0	2	0	2	0	0	1	1	0	16	0	18988734	sp|P01023|A2MG_HUMAN	sp|P01023|A2MG_HUMAN	290	305	yes	yes	3	0.0016041	79614	By MS/MS	1	9206500	9206500			478	39
FSGSGSGTDFTLK	RDSGVPDRFSGSGSGT	SGTDFTLKISRVEAED	R	F	S	L	K	I	0	0	0	1	0	0	0	3	0	0	1	1	0	2	0	3	2	0	0	0	0	13	0	13026092	sp|P06310|KV230_HUMAN;sp|P01615|KVD28_HUMAN;sp|A2NJV5|KV229_HUMAN;sp|A0A0A0MRZ7|KVD26_HUMAN;sp|A0A075B6S6|KVD30_HUMAN;sp|A0A075B6S2|KVD29_HUMAN;sp|A0A075B6P5|KV228_HUMAN;sp|P01614|KVD40_HUMAN;sp|A0A087WW87|KV240_HUMAN	sp|P06310|KV230_HUMAN	87	99	yes	no	2	0.00019176	117.7	By MS/MS	1	10834000	10834000			479	14
FSGSGSGTDFTLTISR	RATGIPDRFSGSGSGT	DFTLTISRLEPEDFAV	R	F	S	S	R	L	0	1	0	1	0	0	0	3	0	1	1	0	0	2	0	4	3	0	0	0	0	16	0	16317791	sp|P01619|KV320_HUMAN;sp|A0A0C4DH25|KVD20_HUMAN	sp|P01619|KV320_HUMAN	83	98	yes	no	2	0.00050834	95662	By MS/MS	1	10635000	10635000			480	44
FSGSNSGNTATLTISR	RPSGIPERFSGSNSGN	TATLTISRAQAGDEAD	R	F	S	S	R	A	1	1	2	0	0	0	0	2	0	1	1	0	0	1	0	4	3	0	0	0	0	16	0	16117853	sp|A0A075B6K5|LV39_HUMAN;sp|P80748|LV321_HUMAN	sp|A0A075B6K5|LV39_HUMAN	80	95	yes	no	2	0.00657	123.92	By MS/MS	1	5058800	5058800			481	13
FSSHVGGTLGQFYQEVLWGSPAASDDGR	LLLRDTDRFSSHVGGT	PAASDDGRRTLRVQGN	R	F	S	G	R	R	2	1	0	2	0	2	1	5	1	0	2	0	0	2	1	4	1	1	1	2	0	28	0	29673787	sp|Q14624|ITIH4_HUMAN	sp|Q14624|ITIH4_HUMAN	867	894	yes	yes	3	0.010934	49485	By MS/MS	1	2661800	2661800			482	175
FSVVYAK	QLLKLDGKFSVVYAKC	KFSVVYAKCDSSPDSA	K	F	S	A	K	C	1	0	0	0	0	0	0	0	0	0	0	1	0	1	0	1	0	0	1	2	0	7	0	81244324	sp|P02765|FETUA_HUMAN	sp|P02765|FETUA_HUMAN	125	131	yes	yes	2	0.010221	79451	By MS/MS	1	12071000	12071000			483	70
FTCACPDQFK	SRHKRRSKFTCACPDQ	CACPDQFKGKFCEIGS	K	F	T	F	K	G	1	0	0	1	2	1	0	0	0	0	0	1	0	2	1	0	1	0	0	0	0	10	0	12725267	sp|Q14520|HABP2_HUMAN	sp|Q14520|HABP2_HUMAN	174	183	yes	yes	2	8.21e-09	223.31	By MS/MS	1	142110000	142110000			484	174
FTCTVTHTDLPSPLK	DDWNSGERFTCTVTHT	TDLPSPLKQTISRPKG	R	F	T	L	K	Q	0	0	0	1	1	0	0	0	1	0	2	1	0	1	2	1	4	0	0	1	0	15	0	17158553	sp|P01871|IGHM_HUMAN;sp|P0DOX6|IGM_HUMAN	sp|P01871|IGHM_HUMAN	301	315	yes	no	2;3	6.54e-10	199.38	By MS/MS	4	59515000	59515000			485	53
FTDSENVCQER	DLSLREGKFTDSENVC	SENVCQERDADPDTFF	K	F	T	E	R	D	0	1	1	1	1	1	2	0	0	0	0	0	0	1	0	1	1	0	0	1	0	11	0	13835725	sp|P43652|AFAM_HUMAN	sp|P43652|AFAM_HUMAN	333	343	yes	yes	2	0.00012089	137.01	By MS/MS	1	382190	382190			486	149
FTIYNNMFCAGFHEGGR	ATCLRSTKFTIYNNMF	AGFHEGGRDSCQGDSG	K	F	T	G	R	D	1	1	2	0	1	0	1	3	1	1	0	0	1	3	0	0	1	0	1	0	0	17	0	2019872	sp|P00740|FA9_HUMAN	sp|P00740|FA9_HUMAN	388	404	yes	yes	2;3	2.85e-06	156.67	By MS/MS	3	57479000	57479000			487	31
FTVDRPFLFLIYEHR	MPLSTQVRFTVDRPFL	LFLIYEHRTSCLLFMG	R	F	T	H	R	T	0	2	0	1	0	0	1	0	1	1	2	0	0	3	1	0	1	0	1	1	0	15	1	19520309	sp|P05546|HEP2_HUMAN	sp|P05546|HEP2_HUMAN	469	483	yes	yes	3	0.127	136.57	By MS/MS	1	5047400	5047400			488	88
FTVSVNVAAGSK	ASGRKLEKFTVSVNVA	VNVAAGSKVTFELTYE	K	F	T	S	K	V	2	0	1	0	0	0	0	1	0	0	0	1	0	1	0	2	1	0	0	3	0	12	0	11786295	sp|Q06033|ITIH3_HUMAN;CON__Q0V8M9	sp|Q06033|ITIH3_HUMAN	138	149	yes	no	2	0.271	149.57	By MS/MS	16	12799000	12799000			489	166
FVFGTTPEDILR	QGVLQNVRFVFGTTPE	TTPEDILRNKGCSSST	R	F	V	L	R	N	0	1	0	1	0	0	1	1	0	1	1	0	0	2	1	0	2	0	0	1	0	12	0	13937242	sp|P07996|TSP1_HUMAN;CON__Q28194	sp|P07996|TSP1_HUMAN	217	228	yes	no	2	0.00231	171.67	By MS/MS	1	90664000	90664000		+	490	98
FVTWIEGVMR	GVYVRVSRFVTWIEGV	TWIEGVMRNN______	R	F	V	M	R	N	0	1	0	0	0	0	1	1	0	1	0	0	1	1	0	0	1	1	0	2	0	10	0	12366325	sp|P00747|PLMN_HUMAN	sp|P00747|PLMN_HUMAN	799	808	yes	yes	2	0.204	152.54	By MS/MS	1	2166300	2166300			491	33
FWDYLR	RWELALGRFWDYLRWV	GRFWDYLRWVQTLSEQ	R	F	W	L	R	W	0	1	0	1	0	0	0	0	0	0	1	0	0	1	0	0	0	1	1	0	0	6	0	89843374	sp|P02649|APOE_HUMAN;CON__Q03247	sp|P02649|APOE_HUMAN	51	56	yes	no	2	0.005226	97.64	By MS/MS	1	8627200	8627200			492	57
FYEEVHDLER	KCAQIEAKFYEEVHDL	EEVHDLERKYAVLYQP	K	F	Y	E	R	K	0	1	0	1	0	0	3	0	1	0	1	0	0	1	0	0	0	0	1	1	0	10	0	13356095	sp|Q99733|NP1L4_HUMAN;sp|P55209|NP1L1_HUMAN	sp|P55209|NP1L1_HUMAN	95	104	no	no	3	0.0021192	86898	By MS/MS	1	4205600	4205600			493	156;188
FYEGPELVADSNVVLDTTMR	QVGYIRVRFYEGPELV	VVLDTTMRGGRLGVFC	R	F	Y	M	R	G	1	1	1	2	0	0	2	1	0	0	2	0	1	1	1	1	2	0	1	3	0	20	0	2255078	sp|P49747|COMP_HUMAN	sp|P49747|COMP_HUMAN	699	718	yes	yes	2	6.34e-33	243.23	By MS/MS	1	5992000	5992000			494	151
FYHPEKEDGK	NLEESCTRFYHPEKED	HPEKEDGKLNKLCRDE	R	F	Y	G	K	L	0	0	0	1	0	0	2	1	1	0	0	2	0	1	1	0	0	0	1	0	0	10	1	12485775	sp|P01024|CO3_HUMAN	sp|P01024|CO3_HUMAN	1492	1501	yes	yes	3	0.0046042	81525	By MS/MS	1	121290	121290			495	40
FYNIGDQR	LSDSLTGKFYNIGDQR	FYNIGDQRGHGEDHCQ	K	F	Y	Q	R	G	0	1	1	1	0	1	0	1	0	1	0	0	0	1	0	0	0	0	1	0	0	8	0	10114774	sp|Q7Z7G0|TARSH_HUMAN	sp|Q7Z7G0|TARSH_HUMAN	999	1006	yes	yes	2	0.020082	64711	By MS/MS	1	802620	802620			496	180
FYNQVSTPLLR	DTSSQLKKFYNQVSTP	QVSTPLLRNVQFNYPH	K	F	Y	L	R	N	0	1	1	0	0	1	0	0	0	0	2	0	0	1	1	1	1	0	1	1	0	11	0	13367139	sp|P19823|ITIH2_HUMAN	sp|P19823|ITIH2_HUMAN	489	499	no	no	2	5.7e-07	196.11	By MS/MS	1	239330000	239330000		+	497	134
FYVVMWK	FGYQSSSRFYVVMWKQ	RFYVVMWKQVTQSYWD	R	F	Y	W	K	Q	0	0	0	0	0	0	0	0	0	0	0	1	1	1	0	0	0	1	1	2	0	7	0	9714939	sp|P07996|TSP1_HUMAN;CON__Q28194;sp|P35442|TSP2_HUMAN	sp|P07996|TSP1_HUMAN	1035	1041	no	no	2	0.032134	59641	By MS/MS	1	21608000	21608000		+	498	98
FYYIYNEK	VIVEPTEKFYYIYNEK	FYYIYNEKGLEVTITA	K	F	Y	E	K	G	0	0	1	0	0	0	1	0	0	1	0	1	0	1	0	0	0	0	3	0	0	8	0	11385335	sp|P01024|CO3_HUMAN	sp|P01024|CO3_HUMAN	242	249	yes	yes	2	0.014362	71501	By MS/MS	1	6912700	6912700			499	40
GDACDDDIDGDR	KDTDQDGRGDACDDDI	DDDIDGDRIRNQADNC	R	G	D	D	R	I	1	1	0	6	1	0	0	2	0	1	0	0	0	0	0	0	0	0	0	0	0	12	0	13224681	sp|P49747|COMP_HUMAN	sp|P49747|COMP_HUMAN	368	379	yes	yes	2	0.00016431	127.17	By MS/MS	1	1141500	1141500			500	151
GDACDDDMDGDGIK	KDTDGDGRGDACDDDM	DMDGDGIKNILDNCPK	R	G	D	I	K	N	1	0	0	6	1	0	0	3	0	1	0	1	1	0	0	0	0	0	0	0	0	14	0	14825239	sp|P35443|TSP4_HUMAN	sp|P35443|TSP4_HUMAN	563	576	yes	yes	2	0.013834	58.32	By MS/MS	1	713850	713850			501	147
GDACDHDDDNDGIPDDK	ADHDKDGKGDACDHDD	NDGIPDDKDNCRLVPN	K	G	D	D	K	D	1	0	1	8	1	0	0	2	1	1	0	1	0	0	1	0	0	0	0	0	0	17	0	18726704	sp|P07996|TSP1_HUMAN	sp|P07996|TSP1_HUMAN	891	907	yes	yes	3	0.0067466	62469	By MS/MS	1	951730	951730		+	502	98
GDACDHDDDNDGIPDDKDNCR	ADHDKDGKGDACDHDD	PDDKDNCRLVPNPDQK	K	G	D	C	R	L	1	1	2	9	2	0	0	2	1	1	0	1	0	0	1	0	0	0	0	0	0	21	1	24178721	sp|P07996|TSP1_HUMAN	sp|P07996|TSP1_HUMAN	891	911	yes	yes	3	3e-06	123.55	By MS/MS	1	0	0		+	503	98
GDACEGDSGGPFVMK	YKPDEGKRGDACEGDS	SGGPFVMKSPFNNRWY	R	G	D	M	K	S	1	0	0	2	1	0	1	4	0	0	0	1	1	1	1	1	0	0	0	1	0	15	0	15256177	sp|P00734|THRB_HUMAN;CON__P00735	sp|P00734|THRB_HUMAN	561	575	yes	no	2	6.17e-21	229.97	By MS/MS	12	111870000	111870000			504	28
GDACKDDFDHDSVPDIDDICPENVDISETDFR	KDSDGDGRGDACKDDF	DISETDFRRFQMIPLD	R	G	D	F	R	R	1	1	1	10	2	0	2	1	1	3	0	1	0	2	2	2	1	0	0	2	0	32	1	37105261	sp|P07996|TSP1_HUMAN	sp|P07996|TSP1_HUMAN	927	958	yes	yes	3;4	1.98e-06	127.42	By MS/MS	2	28012000	28012000		+	505	98
GDACKDDFDHDSVPDIDDICPENVDISETDFRR	KDSDGDGRGDACKDDF	ISETDFRRFQMIPLDP	R	G	D	R	R	F	1	2	1	10	2	0	2	1	1	3	0	1	0	2	2	2	1	0	0	2	0	33	2	38666272	sp|P07996|TSP1_HUMAN	sp|P07996|TSP1_HUMAN	927	959	yes	yes	4	0.0086352	52463	By MS/MS	1	3407100	3407100		+	506	98
GDFSSANNR	TNIMEILRGDFSSANN	DFSSANNRDNTYNRVS	R	G	D	N	R	D	1	1	2	1	0	0	0	1	0	0	0	0	0	1	0	2	0	0	0	0	0	9	0	96641552	sp|P02671|FIBA_HUMAN	sp|P02671|FIBA_HUMAN	115	123	yes	yes	2	0.006279	79489	By MS/MS	1	0	0			507	59
GDFSSANNRDNTYNR	TNIMEILRGDFSSANN	NRDNTYNRVSEDLRSR	R	G	D	N	R	V	1	2	4	2	0	0	0	1	0	0	0	0	0	1	0	2	1	0	1	0	0	15	1	17297404	sp|P02671|FIBA_HUMAN	sp|P02671|FIBA_HUMAN	115	129	yes	yes	3	0.038959	48467	By MS/MS	1	3621300	3621300			508	59
GDSGGAFAVQDPNDK	EKGMDSCKGDSGGAFA	AVQDPNDKTKFYAAGL	K	G	D	D	K	T	2	0	1	3	0	1	0	3	0	0	0	1	0	1	1	1	0	0	0	1	0	15	0	14766481	sp|P09871|C1S_HUMAN	sp|P09871|C1S_HUMAN	630	644	yes	yes	2	0.396	124.5	By MS/MS	1	711460	711460			509	107
GECQAEGVLFFQGDR	DAAVECHRGECQAEGV	VLFFQGDREWFWDLAT	R	G	E	D	R	E	1	1	0	1	1	2	2	3	0	0	1	0	0	2	0	0	0	0	0	1	0	15	0	17117624	sp|P02790|HEMO_HUMAN	sp|P02790|HEMO_HUMAN	152	166	yes	yes	2	0.0082279	69188	By MS/MS	1	3614800	3614800			510	75
GECQAEGVLFFQGDREWFWDLATGTMK	DAAVECHRGECQAEGV	DLATGTMKERSWPAVG	R	G	E	M	K	E	2	1	0	2	1	2	3	4	0	0	2	1	1	3	0	0	2	2	0	1	0	27	1	31774324	sp|P02790|HEMO_HUMAN	sp|P02790|HEMO_HUMAN	152	178	yes	yes	3	2.03e-10	148.2	By MS/MS	1	9582200	9582200			511	75
GECVPGEQEPEPILIPR	SIFTMADRGECVPGEQ	PEPILIPRVRRAVLPQ	R	G	E	P	R	V	0	1	0	0	1	1	4	2	0	2	1	0	0	0	4	0	0	0	0	1	0	17	0	19189459	sp|P02760|AMBP_HUMAN	sp|P02760|AMBP_HUMAN	186	202	yes	yes	2	0.0002969	98062	By MS/MS	1	2035000	2035000			512	68
GEFYIGSK	VSNAFLDKGEFYIGSK	GEFYIGSKYKKVVYRQ	K	G	E	S	K	Y	0	0	0	0	0	0	1	2	0	1	0	1	0	1	0	1	0	0	1	0	0	8	0	89943888	sp|P00450|CERU_HUMAN	sp|P00450|CERU_HUMAN	771	778	yes	yes	2	0.019973	64841	By MS/MS	1	1498000	1498000			513	27
GESRSEALAVDGAGKPGAEEAQDPEGKGEQEHSQQK	LGYKEIRKGESRSEAL	EQEHSQQKEEEEEMAV	K	G	E	Q	K	E	5	1	0	2	0	4	7	6	1	0	1	3	0	0	2	3	0	0	0	1	0	36	3	37057103	sp|P10645|CMGA_HUMAN	sp|P10645|CMGA_HUMAN	268	303	yes	yes	5	0.04191	16477	By MS/MS	1	6593100	6593100			514	116
GESVTVTMDNVGTWMLTSMNSSPR	TLTLFPMRGESVTVTM	TSMNSSPRSKKLRLKF	R	G	E	P	R	S	0	1	2	1	0	0	1	2	0	0	1	0	3	0	1	4	4	1	0	3	0	24	0	25991717	sp|P12259|FA5_HUMAN	sp|P12259|FA5_HUMAN	648	671	yes	yes	3	0.040919	28299	By MS/MS	1	2861600	2861600			515	120
GEVQAMLGQSTEELR	CGRLVQYRGEVQAMLG	GQSTEELRVRLASHLR	R	G	E	L	R	V	1	1	0	0	0	2	3	2	0	0	2	0	1	0	0	1	1	0	0	1	0	15	0	16467934	sp|P02649|APOE_HUMAN	sp|P02649|APOE_HUMAN	138	152	yes	yes	2	8.23e-06	180.7	By MS/MS	1	12050000	12050000			516	57
GEYEEHLGILGPIIR	TFTKRDPRGEYEEHLG	GILGPIIRAEVDDVIQ	R	G	E	I	R	A	0	1	0	0	0	0	3	3	1	3	2	0	0	0	1	0	0	0	1	0	0	15	0	16948992	sp|P12259|FA5_HUMAN	sp|P12259|FA5_HUMAN	1635	1649	yes	yes	2;3	0.000207	169.04	By MS/MS	2	17952000	17952000			517	120
GEYFAFLETYGTHYSSSGSLGGLYELIYVLDK	ALPTTYEKGEYFAFLE	ELIYVLDKASMKRKGV	K	G	E	D	K	A	1	0	0	1	0	0	3	5	1	1	5	1	0	2	0	4	2	0	5	1	0	32	0	35787133	sp|P02748|CO9_HUMAN;CON__Q3MHN2	sp|P02748|CO9_HUMAN	333	364	yes	no	3	0.03604	24529	By MS/MS	1	1315000	1315000			518	64
GFEPTLEALFGK	IEIGLEGKGFEPTLEA	TLEALFGKQGFFPDSV	K	G	F	G	K	Q	1	0	0	0	0	0	2	2	0	0	2	1	0	2	1	0	1	0	0	0	0	12	0	13076762	sp|P04114|APOB_HUMAN;CON__ENSEMBL:ENSBTAP00000032840	sp|P04114|APOB_HUMAN	696	707	yes	no	2	0.030379	50354	By MS/MS	1	1855500	1855500			519	79
GFFGSHLLPFAFLHGNPWLCNCEILYFR	NSLYTIPKGFFGSHLL	NCEILYFRRWLQDNAE	K	G	F	F	R	R	1	1	2	0	2	0	1	3	2	1	5	0	0	5	2	1	0	1	1	0	0	28	0	34116474	sp|P07359|GP1BA_HUMAN	sp|P07359|GP1BA_HUMAN	206	233	yes	yes	3	0.0566	91733	By MS/MS	1	1244400	1244400			520	95
GFGSLNDEGEGEFWLGNDYLHLLTQR	RTWQDYKRGFGSLNDE	YLHLLTQRGSVLRVEL	R	G	F	Q	R	G	0	1	2	2	0	1	3	5	1	0	5	0	0	2	0	1	1	1	1	0	0	26	0	29663835	sp|P02671|FIBA_HUMAN	sp|P02671|FIBA_HUMAN	695	720	yes	yes	3	0.0738	93712	By MS/MS	1	3714200	3714200			521	59
GFLLLASLR	VDAVRAEKGFLLLASL	FLLLASLRQMKKTRGT	K	G	F	L	R	Q	1	1	0	0	0	0	0	1	0	0	4	0	0	1	0	1	0	0	0	0	0	9	0	98860695	sp|P07996|TSP1_HUMAN;CON__Q28194	sp|P07996|TSP1_HUMAN	87	95	yes	no	2	6.05e-07	208.37	By MS/MS	3	33034000	33034000		+	522	98
GFNCESKPEAEETCFDK	CTCYGGSRGFNCESKP	AEETCFDKYTGNTYRV	R	G	F	D	K	Y	1	0	1	1	2	0	4	1	0	0	0	2	0	2	1	1	1	0	0	0	0	17	1	20468299	sp|P02751|FINC_HUMAN	sp|P02751|FINC_HUMAN	84	100	yes	yes	3	0.0079565	69331	By MS/MS	1	1623100	1623100			523	67
GFSLDEATNLNGGLLR	QAAQDFVRGFSLDEAT	NLNGGLLRGIEILNQV	R	G	F	L	R	G	1	1	2	1	0	0	1	3	0	0	4	0	0	1	0	1	1	0	0	0	0	16	0	16758529	sp|P19827|ITIH1_HUMAN	sp|P19827|ITIH1_HUMAN	361	376	yes	yes	2	3.67e-37	277.41	By MS/MS	3	160020000	160020000			524	135
GFSSGSAVVSGGSR	GGGGGGFRGFSSGSAV	AVVSGGSRRSTSSFSC	R	G	F	S	R	R	1	1	0	0	0	0	0	4	0	0	0	0	0	1	0	5	0	0	0	2	0	14	0	1253.6	sp|P35908|K22E_HUMAN;CON__P35908;CON__Q3TTY5	sp|P35908|K22E_HUMAN	21	34	yes	no	2	0.0868	148.48	By MS/MS	1	1762600	1762600		+	525	8
GFYPSDIAVEWESNGQPENNYK	VSLTCLVKGFYPSDIA	GQPENNYKTTPPVLDS	K	G	F	Y	K	T	1	0	3	1	0	1	3	2	0	1	0	1	0	1	2	2	0	1	2	1	0	22	0	25431241	sp|P01857|IGHG1_HUMAN;sp|P0DOX5|IGG1_HUMAN;sp|P01861|IGHG4_HUMAN	sp|P01857|IGHG1_HUMAN	254	275	no	no	3	0.0022259	64522	By MS/MS	1	56802000	56802000			526	49;52
GGETAQSADPQWEQLNNK	GPLDQLEKGGETAQSA	QWEQLNNKNLSMPLLP	K	G	G	N	K	N	2	0	2	1	0	3	2	2	0	0	1	1	0	0	1	1	1	1	0	0	0	18	0	19718922	sp|P05546|HEP2_HUMAN	sp|P05546|HEP2_HUMAN	31	48	yes	yes	2	2.06e-26	233.63	By MS/MS	1	2154100	2154100			527	88
GGETSEMYLIQPDSSVK	ECEEIIRKGGETSEMY	IQPDSSVKPYRVYCDM	K	G	G	V	K	P	0	0	0	1	0	1	2	2	0	1	1	1	1	0	1	3	1	0	1	1	0	17	0	1839856	sp|P02675|FIBB_HUMAN	sp|P02675|FIBB_HUMAN	248	264	yes	yes	2	0.00143	143.67	By MS/MS	1	5840000	5840000			528	60
GGETSEMYLIQPDSSVKPYR	ECEEIIRKGGETSEMY	DSSVKPYRVYCDMNTE	K	G	G	Y	R	V	0	1	0	1	0	1	2	2	0	1	1	1	1	0	2	3	1	0	2	1	0	20	1	22560732	sp|P02675|FIBB_HUMAN	sp|P02675|FIBB_HUMAN	248	267	yes	yes	2;3;4	1.49e-22	224.99	By MS/MS	3	105530000	105530000			529	60
GGGGGGYGSGGSSYGSGGGSYGSGGGGGGGR	TISGGGSRGGGGGGYG	GGGGGGGRGSYGSGGS	R	G	G	G	R	G	0	1	0	0	0	0	0	21	0	0	0	0	0	0	0	6	0	0	3	0	0	31	0	23829446	sp|P04264|K2C1_HUMAN;CON__P04264	sp|P04264|K2C1_HUMAN	519	549	yes	no	2	8.61e-07	129.8	By MS/MS	1	637440	637440		+	530	4
GGSTSYGTGSETESPR	PGGNEITRGGSTSYGT	GSETESPRNPSSAGSW	R	G	G	P	R	N	0	1	0	0	0	0	2	4	0	0	0	0	0	0	1	4	3	0	1	0	0	16	0	1571.67	sp|P02671|FIBA_HUMAN	sp|P02671|FIBA_HUMAN	272	287	yes	yes	2	1.96e-11	199.33	By MS/MS	3	80414000	80414000			531	59
GGSTSYGTGSETESPRNPSSAGSWNSGSSGPGSTGNR	PGGNEITRGGSTSYGT	GPGSTGNRNPGSSGTG	R	G	G	N	R	N	1	2	3	0	0	0	2	9	0	0	0	0	0	0	3	11	4	1	1	0	0	37	1	3516501	sp|P02671|FIBA_HUMAN	sp|P02671|FIBA_HUMAN	272	308	yes	yes	3	0.00366	91078	By MS/MS	1	2550000	2550000			532	59
GGVNDNFQGVLQNVR	IARLRIAKGGVNDNFQ	QGVLQNVRFVFGTTPE	K	G	G	V	R	F	0	1	3	1	0	2	0	3	0	0	1	0	0	1	0	0	0	0	0	3	0	15	0	16158067	sp|P07996|TSP1_HUMAN;CON__Q28194	sp|P07996|TSP1_HUMAN	202	216	yes	no	2;3	5.09e-16	230.26	By MS/MS	2	65335000	65335000		+	533	98
GGYTLVSGYPK	QVYVFLTKGGYTLVSG	TLVSGYPKRLEKEVGT	K	G	G	P	K	R	0	0	0	0	0	0	0	3	0	0	1	1	0	0	1	1	1	0	2	1	0	11	0	11405815	sp|P02790|HEMO_HUMAN	sp|P02790|HEMO_HUMAN	333	343	yes	yes	2	0.0010424	102.53	By MS/MS	1	5077900	5077900			534	75
GHEHSIQFAEMK	GVNWFHWKGHEHSIQF	SIQFAEMKLRPSNFRN	K	G	H	M	K	L	1	0	0	0	0	1	2	1	2	1	0	1	1	1	0	1	0	0	0	0	0	12	0	14126507	sp|P24821|TENA_HUMAN	sp|P24821|TENA_HUMAN	2174	2185	yes	yes	3	0.008572	63473	By MS/MS	1	1279200	1279200			535	140
GHFSISIPVK	LVKQEDMKGHFSISIP	FSISIPVKSDIAPVAR	K	G	H	V	K	S	0	0	0	0	0	0	0	1	1	2	0	1	0	1	1	2	0	0	0	1	0	10	0	10836077	sp|P01023|A2MG_HUMAN	sp|P01023|A2MG_HUMAN	522	531	yes	yes	2	0.017813	60398	By MS/MS	1	8543200	8543200			536	39
GHGATNDLTFTEEVDMK	NSFKADVKGHGATNDL	FTEEVDMKEMEKALQE	K	G	H	M	K	E	1	0	1	2	0	0	2	2	1	0	1	1	1	1	0	0	3	0	0	1	0	17	0	18638309	sp|Q06033|ITIH3_HUMAN	sp|Q06033|ITIH3_HUMAN	521	537	yes	yes	2;3	1.04e-36	267.39	By MS/MS	23	70350000	70350000			537	166
GHGATNDLTFTEEVDMKEMEK	NSFKADVKGHGATNDL	VDMKEMEKALQERDYI	K	G	H	E	K	A	1	0	1	2	0	0	4	2	1	0	1	2	2	1	0	0	3	0	0	1	0	21	1	23810515	sp|Q06033|ITIH3_HUMAN	sp|Q06033|ITIH3_HUMAN	521	541	yes	yes	3	4.03e-11	176.46	By MS/MS	2	31268000	31268000			538	166
GHLFLQTDQPIYNPGQR	NLLFSSRRGHLFLQTD	PIYNPGQRVRYRVFAL	R	G	H	Q	R	V	0	1	1	1	0	3	0	2	1	1	2	0	0	1	2	0	1	0	1	0	0	17	0	19829963	sp|P0C0L5|CO4B_HUMAN;sp|P0C0L4|CO4A_HUMAN	sp|P0C0L5|CO4B_HUMAN	139	155	no	no	2;3	1.08e-11	200.69	By MS/MS	2	73332000	73332000			539	109;108
GHMLENHVER	MKKLLRERGHMLENHV	MLENHVERLWAYLTIQ	R	G	H	E	R	L	0	1	1	0	0	0	2	1	2	0	1	0	1	0	0	0	0	0	0	1	0	10	0	1220572	sp|P19827|ITIH1_HUMAN;CON__Q0VCM5	sp|P19827|ITIH1_HUMAN	555	564	yes	no	2;3	0.00011411	133.89	By MS/MS	3	14134000	14134000			540	135
GHRPLDK	EEGFFSARGHRPLDKK	RGHRPLDKKREEAPSL	R	G	H	D	K	K	0	1	0	1	0	0	0	1	1	0	1	1	0	0	1	0	0	0	0	0	0	7	1	82145079	sp|P02675|FIBB_HUMAN	sp|P02675|FIBB_HUMAN	45	51	yes	yes	2	0.0060298	115.46	By MS/MS	1	641050	641050			541	60
GHVLFRPTVSQQQSCPTCSTSLLNGHFK	KKSFSGKKGHVLFRPT	SLLNGHFKVTYDVSRD	K	G	H	F	K	V	0	1	1	0	2	3	0	2	2	0	3	1	0	2	2	4	3	0	0	2	0	28	1	31855499	sp|P19827|ITIH1_HUMAN	sp|P19827|ITIH1_HUMAN	230	257	yes	yes	3;4;5	1.93e-30	226.67	By MS/MS	3	106830000	106830000			542	135
GHVSFKPSLDQQR	TKSFSGKKGHVSFKPS	KPSLDQQRSCPTCTDS	K	G	H	Q	R	S	0	1	0	1	0	2	0	1	1	0	1	1	0	1	1	2	0	0	0	1	0	13	1	14977688	sp|Q06033|ITIH3_HUMAN;CON__Q0V8M9	sp|Q06033|ITIH3_HUMAN	222	234	yes	no	2;3	5.87e-08	203.88	By MS/MS	6	157840000	157840000			543	166
GICVADPFEVTVMQDFFIDLR	AVSMSDKKGICVADPF	QDFFIDLRLPYSVVRN	K	G	I	L	R	L	1	1	0	3	1	1	1	1	0	2	1	0	1	3	1	0	1	0	0	3	0	21	0	24711865	sp|P01024|CO3_HUMAN	sp|P01024|CO3_HUMAN	814	834	yes	yes	2;3	0.00025245	81017	By MS/MS	2	2265800	2265800			544	40
GIEILNQVQESLPELSNHASILIMLTDGDPTEGVTDR	NLNGGLLRGIEILNQV	PTEGVTDRSQILKNVR	R	G	I	D	R	S	1	1	2	3	0	2	4	3	1	4	5	0	1	0	2	3	3	0	0	2	0	37	0	40040048	sp|P19827|ITIH1_HUMAN	sp|P19827|ITIH1_HUMAN	377	413	yes	yes	3;4	2.93e-07	113.68	By MS/MS	36	183820000	183820000			545	135
GIETGSEDLEILPNGLAFISSGLK	LPNCNLVKGIETGSED	AFISSGLKYPGIKSFN	K	G	I	L	K	Y	1	0	1	1	0	0	3	4	0	3	4	1	0	1	1	3	1	0	0	0	0	24	0	24592795	sp|P27169|PON1_HUMAN	sp|P27169|PON1_HUMAN	47	70	yes	yes	2	6.07e-05	117.4	By MS/MS	1	1626700	1626700			546	143
GIVDQSQQAYQEAFEISK	VAAGDDKKGIVDQSQQ	QEAFEISKKEMQPTHP	K	G	I	S	K	K	2	0	0	1	0	4	2	1	0	2	0	1	0	1	0	2	0	0	1	1	0	18	0	2039.98	sp|P63104|1433Z_HUMAN	sp|P63104|1433Z_HUMAN	140	157	yes	yes	2	3.95e-27	251.56	By MS/MS	1	2378900	2378900			547	161
GKFCEIGSDDCYVGDGYSYR	CACPDQFKGKFCEIGS	VGDGYSYRGKMNRTVN	K	G	K	Y	R	G	0	1	0	3	2	0	1	4	0	1	0	1	0	1	0	2	0	0	3	1	0	20	1	23469521	sp|Q14520|HABP2_HUMAN	sp|Q14520|HABP2_HUMAN	184	203	yes	yes	3	0.037739	43.37	By MS/MS	1	3333800	3333800			548	174
GKWERPFEVK	LVNYIFFKGKWERPFE	WERPFEVKDTEEEDFH	K	G	K	V	K	D	0	1	0	0	0	0	2	1	0	0	0	2	0	1	1	0	0	1	0	1	0	10	2	12746772	sp|P01009|A1AT_HUMAN	sp|P01009|A1AT_HUMAN	216	225	yes	yes	3	0.0029527	94409	By MS/MS	2	19386000	19386000			549	36
GKWERPFEVKDTEEEDFHVDQVTTVK	LVNYIFFKGKWERPFE	VDQVTTVKVPMMKRLG	K	G	K	V	K	V	0	1	0	3	0	1	5	1	1	0	0	3	0	2	1	0	3	1	0	4	0	26	3	31475149	sp|P01009|A1AT_HUMAN	sp|P01009|A1AT_HUMAN	216	241	yes	yes	4	0.035785	39645	By MS/MS	1	3184100	3184100			550	36
GKYEMYLK	EELLKRHKGKYEMYLK	GKYEMYLKVQPKQLVK	K	G	K	L	K	V	0	0	0	0	0	0	1	1	0	0	1	2	1	0	0	0	0	0	2	0	0	8	1	10305158	sp|Q06033|ITIH3_HUMAN;CON__Q0V8M9	sp|Q06033|ITIH3_HUMAN	165	172	yes	no	2	0.027012	83647	By MS/MS	1	38708000	38708000			551	166
GLCVATPVQLR	GLSLSKTKGLCVATPV	VATPVQLRVFREFHLH	K	G	L	L	R	V	1	1	0	0	1	1	0	1	0	0	2	0	0	0	1	0	1	0	0	2	0	11	0	12126649	sp|P0C0L5|CO4B_HUMAN;sp|P0C0L4|CO4A_HUMAN	sp|P0C0L5|CO4B_HUMAN	818	828	no	no	2	0.542	147.74	By MS/MS	1	45002000	45002000			552	109;108
GLEEELQFSLGSK	QLNNRQIRGLEEELQF	LQFSLGSKINVKVGGN	R	G	L	S	K	I	0	0	0	0	0	1	3	2	0	0	3	1	0	1	0	2	0	0	0	0	0	13	0	14357195	sp|P0C0L5|CO4B_HUMAN;sp|P0C0L4|CO4A_HUMAN	sp|P0C0L5|CO4B_HUMAN	1353	1365	no	no	2	0.00107	165.78	By MS/MS	1	15643000	15643000			553	109;108
GLEPGQEYNVLLTAEK	NTTSYVLRGLEPGQEY	NVLLTAEKGRHKSKPA	R	G	L	E	K	G	1	0	1	0	0	1	3	2	0	0	3	1	0	0	1	0	1	0	1	1	0	16	0	17598992	sp|P24821|TENA_HUMAN	sp|P24821|TENA_HUMAN	1042	1057	yes	yes	2	0.043998	42.58	By MS/MS	1	1997600	1997600			554	140
GLEVTITAR	FYYIYNEKGLEVTITA	LEVTITARFLYGKKVE	K	G	L	A	R	F	1	1	0	0	0	0	1	1	0	1	1	0	0	0	0	0	2	0	0	1	0	9	0	95854475	sp|P01024|CO3_HUMAN	sp|P01024|CO3_HUMAN	250	258	yes	yes	2	0.0046412	81525	By MS/MS	1	1916500	1916500			555	40
GLEWLGR	WIRQSPSRGLEWLGRT	RGLEWLGRTYYRSKWY	R	G	L	G	R	T	0	1	0	0	0	0	1	2	0	0	2	0	0	0	0	0	0	1	0	0	0	7	0	82944464	sp|A0A0B4J1U7|HV601_HUMAN	sp|A0A0B4J1U7|HV601_HUMAN	66	72	yes	yes	2	0.003383	97602	By MS/MS	2	5102900	5102900			556	15
GLEWVGR	WVRQAPGKGLEWVGRT	KGLEWVGRTRNKANSY	K	G	L	G	R	T	0	1	0	0	0	0	1	2	0	0	1	0	0	0	0	0	0	1	0	1	0	7	0	81542899	sp|A0A0B4J1Y9|HV372_HUMAN	sp|A0A0B4J1Y9|HV372_HUMAN	63	69	no	no	2	0.001179	114.72	By MS/MS	1	6052700	6052700			557	16
GLGEISAASEFK	RLAALNGKGLGEISAA	ISAASEFKTQPVQGEP	K	G	L	F	K	T	2	0	0	0	0	0	2	2	0	1	1	1	0	1	0	2	0	0	0	0	0	12	0	12076085	sp|P13591|NCAM1_HUMAN	sp|P13591|NCAM1_HUMAN	593	604	yes	yes	2	0.00042038	110.64	By MS/MS	1	1737700	1737700			558	121
GLGELQELYLK	SLPLGALRGLGELQEL	ELQELYLKGNELKTLP	R	G	L	L	K	G	0	0	0	0	0	1	2	2	0	0	4	1	0	0	0	0	0	0	1	0	0	11	0	12616918	sp|P07359|GP1BA_HUMAN	sp|P07359|GP1BA_HUMAN	138	148	yes	yes	2	0.0011326	109.39	By MS/MS	1	20297000	20297000			559	95
GLIDEVNQDFTNR	CPSGCRMKGLIDEVNQ	VNQDFTNRINKLKNSL	K	G	L	N	R	I	0	1	2	2	0	1	1	1	0	1	1	0	0	1	0	0	1	0	0	1	0	13	0	15197267	sp|P02671|FIBA_HUMAN	sp|P02671|FIBA_HUMAN	72	84	yes	yes	2	1.23e-46	325.68	By MS/MS	1	135950000	135950000			560	59
GLLSGWAR	HLLIPRTRGLLSGWAR	GLLSGWARNGTDLGNS	R	G	L	A	R	N	1	1	0	0	0	0	0	2	0	0	2	0	0	0	0	1	0	1	0	0	0	8	0	85847119	sp|P22891|PROZ_HUMAN	sp|P22891|PROZ_HUMAN	298	305	yes	yes	2	0.0033926	93374	By MS/MS	1	13669000	13669000			561	139
GLQDEDGYR	RQRRALERGLQDEDGY	LQDEDGYRMKFACYYP	R	G	L	Y	R	M	0	1	0	2	0	1	1	2	0	0	1	0	0	0	0	0	0	0	1	0	0	9	0	10514571	sp|P0C0L5|CO4B_HUMAN;sp|P0C0L4|CO4A_HUMAN	sp|P0C0L5|CO4B_HUMAN	1605	1613	no	no	2	0.29	144.65	By MS/MS	4	23810000	23810000			562	109;108
GLQYAAQEGLLALQSELLR	LVARITDKGLQYAAQE	ALQSELLRITLPDFTG	K	G	L	L	R	I	3	1	0	0	0	3	2	2	0	0	6	0	0	0	0	1	0	0	1	0	0	19	0	20721266	sp|P18428|LBP_HUMAN	sp|P18428|LBP_HUMAN	38	56	yes	yes	2;3	0.0306	108.45	By MS/MS	2	13633000	13633000			563	132
GLTEFVEPIIQIK	PDIQLLQKGLTEFVEP	VEPIIQIKTQAALSNL	K	G	L	I	K	T	0	0	0	0	0	1	2	1	0	3	1	1	0	1	1	0	1	0	0	1	0	13	0	14858443	sp|Q13201|MMRN1_HUMAN	sp|Q13201|MMRN1_HUMAN	962	974	yes	yes	2	0.023655	52576	By MS/MS	1	7559800	7559800			564	170
GMADQDGLKPTIDKPSEDSPPLEMLGPR	PLTSMSIRGMADQDGL	PLEMLGPRRTFVLSAL	R	G	M	P	R	R	1	1	0	4	0	1	2	3	0	1	3	2	2	0	5	2	1	0	0	0	0	28	2	29934474	sp|P19827|ITIH1_HUMAN	sp|P19827|ITIH1_HUMAN	613	640	yes	yes	3;4	1.72e-17	179.66	By MS/MS	4	369850000	369850000			565	135
GMTNINDGLLR	FVKSMEDKGMTNINDG	NINDGLLRGISMLNKA	K	G	M	L	R	G	0	1	2	1	0	0	0	2	0	1	2	0	1	0	0	0	1	0	0	0	0	11	0	12026078	sp|Q06033|ITIH3_HUMAN	sp|Q06033|ITIH3_HUMAN	358	368	yes	yes	2	1.45e-17	234.61	By MS/MS	3	186520000	186520000			566	166
GNFLAANDQELDCDILQLEYVGGISMLIVVPHK	KVSMMQTKGNFLAAND	MLIVVPHKMSGMKTLE	K	G	N	H	K	M	2	0	2	3	1	2	2	3	1	3	5	1	1	1	1	1	0	0	1	3	0	33	0	36708375	sp|P05546|HEP2_HUMAN	sp|P05546|HEP2_HUMAN	330	362	yes	yes	3;4	0.0148	93494	By MS/MS	2	1915500	1915500			567	88
GNLVSIHNFNINYR	FTCRRCYRGNLVSIHN	HNFNINYRIQCSVSAL	R	G	N	Y	R	I	0	1	4	0	0	0	0	1	1	2	1	0	0	1	0	1	0	0	1	1	0	14	0	16598481	sp|P13727|PRG2_HUMAN	sp|P13727|PRG2_HUMAN	131	144	yes	yes	3	0.0029599	76073	By MS/MS	1	3888400	3888400			568	125
GNLYWTDWNR	GIVTDSVRGNLYWTDW	LYWTDWNRDNPKIETS	R	G	N	N	R	D	0	1	2	1	0	0	0	1	0	0	1	0	0	0	0	0	1	2	1	0	0	10	0	13235996	sp|P14543|NID1_HUMAN;sp|Q14112|NID2_HUMAN	sp|P14543|NID1_HUMAN	1076	1085	yes	no	2	0.0041648	81017	By MS/MS	1	2210300	2210300			569	128
GNVATEISTER	HFTVKTRKGNVATEIS	ATEISTERDLGQCDRF	K	G	N	E	R	D	1	1	1	0	0	0	2	1	0	1	0	0	0	0	0	1	2	0	0	1	0	11	0	11755782	sp|P04114|APOB_HUMAN	sp|P04114|APOB_HUMAN	197	207	yes	yes	2	0.0048046	78705	By MS/MS	1	736820	736820			570	79
GPCGWTGGSCPQR	VTYVPGGKGPCGWTGG	TGGSCPQRSQKISNPV	K	G	P	Q	R	S	0	1	0	0	2	1	0	4	0	0	0	0	0	0	2	1	1	1	0	0	0	13	0	1418582	sp|Q13201|MMRN1_HUMAN	sp|Q13201|MMRN1_HUMAN	236	248	yes	yes	2	0.000288	177.04	By MS/MS	1	2187900	2187900			571	170
GPDFFTR	FSLGPCGRGPDFFTRV	RGPDFFTRVALFRDWI	R	G	P	T	R	V	0	1	0	1	0	0	0	1	0	0	0	0	0	2	1	0	1	0	0	0	0	7	0	83839735	sp|P20160|CAP7_HUMAN	sp|P20160|CAP7_HUMAN	225	231	yes	yes	2	0.0010644	111.04	By MS/MS	1	1271200	1271200			572	136
GPDPSSPAFR	GSGRRLVKGPDPSSPA	DPSSPAFRIEDANLIP	K	G	P	F	R	I	1	1	0	1	0	0	0	1	0	0	0	0	0	1	3	2	0	0	0	0	0	10	0	1029488	sp|P07996|TSP1_HUMAN;CON__Q28194	sp|P07996|TSP1_HUMAN	51	60	yes	no	2	0.165	147.75	By MS/MS	1	0	0		+	573	98
GPDVLTATVSGK	VAGKLQDRGPDVLTAT	LTATVSGKLPTQNITF	R	G	P	G	K	L	1	0	0	1	0	0	0	2	0	0	1	1	0	0	1	1	2	0	0	2	0	12	0	11436136	sp|Q14624|ITIH4_HUMAN	sp|Q14624|ITIH4_HUMAN	501	512	yes	yes	2	0.035434	48044	By MS/MS	1	4319800	4319800			574	175
GPEEEHLGILGPVIWAEVGDTIR	SFTNRKERGPEEEHLG	AEVGDTIRVTFHNKGA	R	G	P	I	R	V	1	1	0	1	0	0	4	4	1	3	2	0	0	0	2	0	1	1	0	2	0	23	0	24862805	sp|P00450|CERU_HUMAN	sp|P00450|CERU_HUMAN	440	462	yes	yes	3	0.039548	29576	By MS/MS	1	4152800	4152800			575	27
GPEVQLVAHSPWLK	CGLHQLLRGPEVQLVA	VAHSPWLKDSLSRTTN	R	G	P	L	K	D	1	0	0	0	0	1	1	1	1	0	2	1	0	0	2	1	0	1	0	2	0	14	0	1559846	sp|P0C0L5|CO4B_HUMAN;sp|P0C0L4|CO4A_HUMAN	sp|P0C0L5|CO4B_HUMAN	105	118	no	no	2;3	0.00345	135.86	By MS/MS	2	63636000	63636000			576	109;108
GPLDQLEK	TSAWGGSKGPLDQLEK	GPLDQLEKGGETAQSA	K	G	P	E	K	G	0	0	0	1	0	1	1	1	0	0	2	1	0	0	1	0	0	0	0	0	0	8	0	898476	sp|P05546|HEP2_HUMAN	sp|P05546|HEP2_HUMAN	23	30	yes	yes	2	0.00036386	124.98	By MS/MS	1	1508100	1508100			577	88
GPLQLER	TLPPDLLRGPLQLERL	RGPLQLERLHLEGNKL	R	G	P	E	R	L	0	1	0	0	0	1	1	1	0	0	2	0	0	0	1	0	0	0	0	0	0	7	0	8114552	sp|P02750|A2GL_HUMAN	sp|P02750|A2GL_HUMAN	210	216	yes	yes	2	0.0043001	94262	By MS/MS	1	385560	385560			578	66
GPSVFPLAPCSR	________________	FPLAPCSRSTSGGTAA	K	G	P	S	R	S	1	1	0	0	1	0	0	1	0	0	1	0	0	1	3	2	0	0	0	1	0	12	0	12866441	sp|P01860|IGHG3_HUMAN;sp|P01859|IGHG2_HUMAN;sp|P01861|IGHG4_HUMAN	sp|P01860|IGHG3_HUMAN	5	16	no	no	2	0.00010239	131.17	By MS/MS	1	36180000	36180000			579	51;52;50
GPSVFPLAPSSK	________________	FPLAPSSKSTSGGTAA	K	G	P	S	K	S	1	0	0	0	0	0	0	1	0	0	1	1	0	1	3	3	0	0	0	1	0	12	0	11856394	sp|P01857|IGHG1_HUMAN;sp|P0DOX5|IGG1_HUMAN	sp|P01857|IGHG1_HUMAN	5	16	yes	no	2	0.00431	163.45	By MS/MS	1	126570000	126570000			580	49
GQCLITQSPPYYR	CKDNPCGRGQCLITQS	TQSPPYYRCVCKHPYT	R	G	Q	Y	R	C	0	1	0	0	1	2	0	1	0	1	1	0	0	0	2	1	1	0	2	0	0	13	0	1581761	sp|Q14520|HABP2_HUMAN	sp|Q14520|HABP2_HUMAN	123	135	yes	yes	2	2.35e-05	180.84	By MS/MS	2	81416000	81416000			581	174
GQIVFMNR	YYYMILSRGQIVFMNR	GQIVFMNREPKRTLTS	R	G	Q	N	R	E	0	1	1	0	0	1	0	1	0	1	0	0	1	1	0	0	0	0	0	1	0	8	0	96349602	sp|P0C0L5|CO4B_HUMAN;sp|P0C0L4|CO4A_HUMAN	sp|P0C0L5|CO4B_HUMAN	513	520	no	no	2	0.00068042	107.29	By MS/MS	1	18905000	18905000			582	109;108
GQPSVLQVVNLPIVER	TWTANVGKGQPSVLQV	VNLPIVERPVCKDSTR	K	G	Q	E	R	P	0	1	1	0	0	2	1	1	0	1	2	0	0	0	2	1	0	0	0	4	0	16	0	17469992	sp|P00734|THRB_HUMAN	sp|P00734|THRB_HUMAN	518	533	yes	yes	2;3	2.24e-63	328.56	By MS/MS	2	97653000	97653000			583	28
GQPSVLQVVNLPIVERPVCK	TWTANVGKGQPSVLQV	IVERPVCKDSTRIRIT	K	G	Q	C	K	D	0	1	1	0	1	2	1	1	0	1	2	1	0	0	3	1	0	0	0	5	0	20	1	2231246	sp|P00734|THRB_HUMAN	sp|P00734|THRB_HUMAN	518	537	yes	yes	2;3	5.93e-15	184.66	By MS/MS	4	427560000	427560000			584	28
GQQYQGR	LEQCVPDRGQQYQGRL	RGQQYQGRLAVTTHGL	R	G	Q	G	R	L	0	1	0	0	0	3	0	2	0	0	0	0	0	0	0	0	0	0	1	0	0	7	0	83539366	sp|P00734|THRB_HUMAN	sp|P00734|THRB_HUMAN	218	224	yes	yes	2	0.0060113	88029	By MS/MS	1	204190	204190			585	28
GQWGTVCDNLWDLTDASVVCR	GRVEIFYRGQWGTVCD	TDASVVCRALGFENAT	R	G	Q	C	R	A	1	1	1	3	2	1	0	2	0	0	2	0	0	0	0	1	2	2	0	3	0	21	0	24510947	sp|Q08380|LG3BP_HUMAN	sp|Q08380|LG3BP_HUMAN	43	63	yes	yes	2;3	8.84e-32	231.39	By MS/MS	2	29213000	29213000			586	167
GQYCYELDEK	NGSLFAFRGQYCYELD	YCYELDEKAVRPGYPK	R	G	Q	E	K	A	0	0	0	1	1	1	2	1	0	0	1	1	0	0	0	0	0	0	2	0	0	10	0	13035391	sp|P04004|VTNC_HUMAN	sp|P04004|VTNC_HUMAN	177	186	yes	yes	2	0.00384	175.33	By MS/MS	1	44769000	44769000			587	77
GRFPLYNLGFGHNVDFNFLEVMSMENNGR	KNVRNAIRGRFPLYNL	MSMENNGRAQRIYEDH	R	G	R	G	R	A	0	2	5	1	0	0	2	4	1	0	3	0	2	4	1	1	0	0	1	2	0	29	1	33735761	sp|P19827|ITIH1_HUMAN	sp|P19827|ITIH1_HUMAN	426	454	yes	yes	3;4	3.7e-06	127.53	By MS/MS	4	57199000	57199000			588	135
GSAEAELMSVVPVFYVFHYLETGNHWNIFHSDPLIEK	NILTHLPKGSAEAELM	HSDPLIEKQKLKKKLK	K	G	S	E	K	Q	2	0	2	1	0	0	4	2	3	2	3	1	1	3	2	3	1	1	2	4	0	37	0	42750776	sp|P01031|CO5_HUMAN	sp|P01031|CO5_HUMAN	1006	1042	yes	yes	4	0.023031	27247	By MS/MS	1	1579000	1579000			589	41
GSAGHWTSESSVSGSTGQWHSESGSFRPDSPGSGNAR	WNPGSSERGSAGHWTS	SPGSGNARPNNPDWGT	R	G	S	A	R	P	2	2	1	1	0	1	2	7	2	0	0	0	0	1	2	11	2	2	0	1	0	37	1	37326174	sp|P02671|FIBA_HUMAN	sp|P02671|FIBA_HUMAN	368	404	yes	yes	3;4	0.00492	85715	By MS/MS	5	65973000	65973000			590	59
GSEASLSDCPSGAWGK	WLDDMGCKGSEASLSD	CPSGAWGKHNCDHEED	K	G	S	G	K	H	2	0	0	1	1	0	1	3	0	0	1	1	0	0	1	4	0	1	0	0	0	16	0	16076886	sp|A1L4H1|SRCRL_HUMAN	sp|A1L4H1|SRCRL_HUMAN	843	858	yes	yes	2	0.00072356	90853	By MS/MS	1	730070	730070			591	18
GSESGIFTNTK	FVSETESRGSESGIFT	SGIFTNTKESSSHHPG	R	G	S	T	K	E	0	0	1	0	0	0	1	2	0	1	0	1	0	1	0	2	2	0	0	0	0	11	0	11395459	sp|P02671|FIBA_HUMAN	sp|P02671|FIBA_HUMAN	548	558	yes	yes	2	1.73e-08	203.03	By MS/MS	1	66330000	66330000			592	59
GSFEFPVGDAVSK	VSLKVVARGSFEFPVG	PVGDAVSKVLQIEKEG	R	G	S	S	K	V	1	0	0	1	0	0	1	2	0	0	0	1	0	2	1	2	0	0	0	2	0	13	0	13386456	sp|P0C0L5|CO4B_HUMAN;sp|P0C0L4|CO4A_HUMAN	sp|P0C0L5|CO4B_HUMAN	917	929	no	no	2	0.01277	59796	By MS/MS	1	46331000	46331000			593	109;108
GSFPWQAK	LGGHLDAKGSFPWQAK	GSFPWQAKMVSHHNLT	K	G	S	A	K	M	1	0	0	0	0	1	0	1	0	0	0	1	0	1	1	1	0	1	0	0	0	8	0	9194552	sp|P00738|HPT_HUMAN;sp|P00739|HPTR_HUMAN	sp|P00738|HPT_HUMAN	171	178	no	no	2	0.019446	65465	By MS/MS	1	22812000	22812000			594	29;30
GSFQCGPCQPGFVGDQASGCQR	NSVCINTRGSFQCGPC	DQASGCQRRAQRFCPD	R	G	S	Q	R	R	1	1	0	1	3	4	0	5	0	0	0	0	0	2	2	2	0	0	0	1	0	22	0	23989841	sp|P49747|COMP_HUMAN	sp|P49747|COMP_HUMAN	202	223	yes	yes	2;3	2.15e-32	246.32	By MS/MS	2	10912000	10912000			595	151
GSGDSSQVTQVSPQR	EDRPLSDKGSGDSSQV	VTQVSPQRIALRLRPD	K	G	S	Q	R	I	0	1	0	1	0	3	0	2	0	0	0	0	0	0	1	4	1	0	0	2	0	15	0	15317227	sp|P05106|ITB3_HUMAN	sp|P05106|ITB3_HUMAN	99	113	yes	yes	2	0.0081479	69331	By MS/MS	1	909380	909380			596	86
GSLVQASEANLQAAQDFVR	GTRVQSWKGSLVQASE	QAAQDFVRGFSLDEAT	K	G	S	V	R	G	4	1	1	1	0	3	1	1	0	0	2	0	0	1	0	2	0	0	0	2	0	19	0	20030072	sp|P19827|ITIH1_HUMAN	sp|P19827|ITIH1_HUMAN	342	360	yes	yes	2;3	5.76e-78	340.48	By MS/MS	8	333050000	333050000			597	135
GSPAINVAVHVFR	VKVLDAVRGSPAINVA	NVAVHVFRKAADDTWE	R	G	S	F	R	K	2	1	1	0	0	0	0	1	1	1	0	0	0	1	1	1	0	0	0	3	0	13	0	13657517	sp|P02766|TTHY_HUMAN	sp|P02766|TTHY_HUMAN	42	54	yes	yes	3	0.00039	100.93	By MS/MS	1	6713400	6713400			598	71
GSSTWLTAFVLK	SYAAWLSRGSSTWLTA	WLTAFVLKVLSLAQEQ	R	G	S	L	K	V	1	0	0	0	0	0	0	1	0	0	2	1	0	1	0	2	2	1	0	1	0	12	0	13087078	sp|P0C0L5|CO4B_HUMAN	sp|P0C0L5|CO4B_HUMAN	1073	1084	yes	yes	2	0.010061	67749	By MS/MS	1	11145000	11145000			599	109
GSSTWLTAFVLKVLSLAQEQVGGSPEK	SYAAWLSRGSSTWLTA	QVGGSPEKLQETSNWL	R	G	S	E	K	L	2	0	0	0	0	2	2	3	0	0	4	2	0	1	1	4	2	1	0	3	0	27	1	28315069	sp|P0C0L5|CO4B_HUMAN	sp|P0C0L5|CO4B_HUMAN	1073	1099	yes	yes	3	0.0013151	72158	By MS/MS	1	1419300	1419300			600	109
GSWYSMR	GVVWMNWKGSWYSMRK	KGSWYSMRKMSMKIRP	K	G	S	M	R	K	0	1	0	0	0	0	0	1	0	0	0	0	1	0	0	2	0	1	1	0	0	7	0	88538032	sp|P02675|FIBB_HUMAN	sp|P02675|FIBB_HUMAN	472	478	yes	yes	2	0.0012462	116.88	By MS/MS	1	28408000	28408000			601	60
GTEAAGAMFLEAIPMSIPPEVK	AVLTIDEKGTEAAGAM	MSIPPEVKFNKPFVFL	K	G	T	V	K	F	4	0	0	0	0	0	3	2	0	2	1	1	2	1	3	1	1	0	0	1	0	22	0	22581327	sp|P01009|A1AT_HUMAN	sp|P01009|A1AT_HUMAN	368	389	yes	yes	2;3	0.000181	115.02	By MS/MS	2	22341000	22341000			602	36
GTEWVDPEDPTVIAENELLGAAAAIEAAAK	IQAAEAMKGTEWVDPE	AAIEAAAKKLEQLKPR	K	G	T	A	K	K	8	0	1	2	0	0	5	2	0	2	2	1	0	0	2	0	2	1	0	2	0	30	0	30505084	sp|Q9Y490|TLN1_HUMAN	sp|Q9Y490|TLN1_HUMAN	2292	2321	yes	yes	3	1.07e-06	107.47	By MS/MS	1	460770	460770			603	200
GTFATLSELHCDK	LAHLDNLKGTFATLSE	LSELHCDKLHVDPENF	K	G	T	D	K	L	1	0	0	1	1	0	1	1	1	0	2	1	0	1	0	1	2	0	0	0	0	13	0	14776871	sp|P68871|HBB_HUMAN	sp|P68871|HBB_HUMAN	84	96	yes	yes	2	5.15e-19	238.2	By MS/MS	1	17903000	17903000			604	164
GTFATLSELHCDKLHVDPENFR	LAHLDNLKGTFATLSE	HVDPENFRLLGNVLVC	K	G	T	F	R	L	1	1	1	2	1	0	2	1	2	0	3	1	0	2	1	1	2	0	0	1	0	22	1	25852333	sp|P68871|HBB_HUMAN	sp|P68871|HBB_HUMAN	84	105	yes	yes	3	0.978	83666	By MS/MS	1	4427800	4427800			605	164
GTLLALER	LRQMKKTRGTLLALER	GTLLALERKDHSGQVF	R	G	T	E	R	K	1	1	0	0	0	0	1	1	0	0	3	0	0	0	0	0	1	0	0	0	0	8	0	87151272	sp|P07996|TSP1_HUMAN	sp|P07996|TSP1_HUMAN	102	109	yes	yes	2	0.00028444	129.42	By MS/MS	1	29236000	29236000		+	606	98
GTSQNDPNWVVR	QMIPLDPKGTSQNDPN	NDPNWVVRHQGKELVQ	K	G	T	V	R	H	0	1	2	1	0	1	0	1	0	0	0	0	0	0	1	1	1	1	0	2	0	12	0	13716531	sp|P07996|TSP1_HUMAN;CON__Q28194	sp|P07996|TSP1_HUMAN	969	980	yes	no	2	8.13e-05	177.83	By MS/MS	1	39498000	39498000		+	607	98
GTVACGQPPVVENAK	HLTYTCKKGTVACGQP	PPVVENAKTFGKMKPR	K	G	T	A	K	T	2	0	1	0	1	1	1	2	0	0	0	1	0	0	2	0	1	0	0	3	0	15	0	15257559	sp|P13611|CSPG2_HUMAN	sp|P13611|CSPG2_HUMAN	3292	3306	yes	yes	2	0.000282	164.66	By MS/MS	1	530220	530220			608	122
GTWIHPEIDNPEYSPDPSIYAYDNFGVLGLDLWQVK	QIDNPDYKGTWIHPEI	GLDLWQVKSGTIFDNF	K	G	T	V	K	S	1	0	2	4	0	1	2	3	1	3	3	1	0	1	4	2	1	2	3	2	0	36	0	41479844	sp|P27797|CALR_HUMAN	sp|P27797|CALR_HUMAN	287	322	yes	yes	3;4	0.00013341	62831	By MS/MS	2	6344700	6344700			609	144
GVAEQQQQQGCGDPEVMQK	ESHTAVGRGVAEQQQQ	GDPEVMQKMTDQVNYQ	R	G	V	Q	K	M	1	0	0	1	1	6	2	3	0	0	0	1	1	0	1	0	0	0	0	2	0	19	0	21159314	sp|Q13201|MMRN1_HUMAN	sp|Q13201|MMRN1_HUMAN	305	323	yes	yes	2;3	3.04e-63	310.98	By MS/MS	2	5653900	5653900			610	170
GVALHRPDVYLLPPAR	KQTISRPKGVALHRPD	VYLLPPAREQLNLRES	K	G	V	A	R	E	2	2	0	1	0	0	0	1	1	0	3	0	0	0	3	0	0	0	1	2	0	16	1	1773005	sp|P01871|IGHM_HUMAN;sp|P0DOX6|IGM_HUMAN	sp|P01871|IGHM_HUMAN	323	338	yes	no	2;3;4	0.00325	139.77	By MS/MS	3	35913000	35913000			611	53
GVCEETSGAYEK	MTSTRWRKGVCEETSG	ETSGAYEKTDTDGKFL	K	G	V	E	K	T	1	0	0	0	1	0	3	2	0	0	0	1	0	0	0	1	1	0	1	1	0	12	0	13285554	sp|P02760|AMBP_HUMAN	sp|P02760|AMBP_HUMAN	89	100	yes	yes	2	6.3e-07	185.25	By MS/MS	1	1233500	1233500			612	68
GVGWSHPLPQCEIVK	SRCEVQDRGVGWSHPL	LPQCEIVKCKPPPDIR	R	G	V	V	K	C	0	0	0	0	1	1	1	2	1	1	1	1	0	0	2	1	0	1	0	2	0	15	0	1705861	sp|P04003|C4BPA_HUMAN	sp|P04003|C4BPA_HUMAN	160	174	yes	yes	2	0.00056755	96247	By MS/MS	1	7597600	7597600			613	76
GVTSVSQIFHSPDLAIR	ALKGFTTKGVTSVSQI	HSPDLAIRDTFVNASR	K	G	V	I	R	D	1	1	0	1	0	1	0	1	1	2	1	0	0	1	1	3	1	0	0	2	0	17	0	18259686	sp|P05155|IC1_HUMAN	sp|P05155|IC1_HUMAN	217	233	yes	yes	2;3	8.8e-18	213.71	By MS/MS	2	32131000	32131000			614	87
GVYSSDVFDIFPGTYQTLEMFPR	HSFQYKHRGVYSSDVF	QTLEMFPRTPGIWLLH	R	G	V	P	R	T	0	1	0	2	0	1	1	2	0	1	1	0	1	3	2	2	2	0	2	2	0	23	0	26682519	sp|P00450|CERU_HUMAN	sp|P00450|CERU_HUMAN	1009	1031	yes	yes	2	0.01379	52019	By MS/MS	1	4468900	4468900			615	27
GYILVGQAK	EIIYECDKGYILVGQA	YILVGQAKLSCSYSHW	K	G	Y	A	K	L	1	0	0	0	0	1	0	2	0	1	1	1	0	0	0	0	0	0	1	1	0	9	0	94754402	sp|P04003|C4BPA_HUMAN	sp|P04003|C4BPA_HUMAN	457	465	yes	yes	2	0.0363	141.52	By MS/MS	1	9349500	9349500			616	76
GYSIFSYATK	YTELSSTRGYSIFSYA	SIFSYATKRQDNEILI	R	G	Y	T	K	R	1	0	0	0	0	0	0	1	0	1	0	1	0	1	0	2	1	0	2	0	0	10	0	1135555	sp|P02741|CRP_HUMAN	sp|P02741|CRP_HUMAN	66	75	yes	yes	2	0.00034393	121.6	By MS/MS	1	5279400	5279400			617	63
GYTQQLAFR	GALELIKKGYTQQLAF	YTQQLAFRQPSSAFAA	K	G	Y	F	R	Q	1	1	0	0	0	2	0	1	0	0	1	0	0	1	0	0	1	0	1	0	0	9	0	10825509	sp|P01024|CO3_HUMAN;CON__Q2UVX4	sp|P01024|CO3_HUMAN	1052	1060	no	no	2	0.0037082	86898	By MS/MS	1	10254000	10254000		+	618	40;9
HADPDFTR	QDFLSKDKHADPDFTR	HADPDFTRKLWAYLTI	K	H	A	T	R	K	1	1	0	2	0	0	0	0	1	0	0	0	0	1	1	0	1	0	0	0	0	8	0	95743044	sp|P19823|ITIH2_HUMAN	sp|P19823|ITIH2_HUMAN	574	581	yes	yes	2	0.00060089	111.74	By MS/MS	1	6904000	6904000			619	134
HAEKTTDMPK	________________	EKTTDMPKPSAPKVHV	R	H	A	P	K	P	1	0	0	1	0	0	1	0	1	0	0	2	1	0	1	0	2	0	0	0	0	10	1	11565547	sp|Q8IWB9|TEX2_HUMAN	sp|Q8IWB9|TEX2_HUMAN	8	17	yes	yes	2	0.047899	44318	By MS/MS	1	0	0			620	182
HEDTLTLFPMR	HSFIYGKRHEDTLTLF	TLTLFPMRGESVTVTM	R	H	E	M	R	G	0	1	0	1	0	0	1	0	1	0	2	0	1	1	1	0	2	0	0	0	0	11	0	13586653	sp|P12259|FA5_HUMAN	sp|P12259|FA5_HUMAN	637	647	yes	yes	2	0.00015305	131.83	By MS/MS	1	2442200	2442200			621	120
HEGSFIQGAEK	TTNKLSEKHEGSFIQG	SFIQGAEKSISLIRGG	K	H	E	E	K	S	1	0	0	0	0	1	2	2	1	1	0	1	0	1	0	1	0	0	0	0	0	11	0	12015728	sp|P13671|CO6_HUMAN	sp|P13671|CO6_HUMAN	429	439	yes	yes	2	0.002704	84479	By MS/MS	1	520290	520290			622	124
HEQNIDCGGGYVK	LVVQFTVKHEQNIDCG	DCGGGYVKLFPNSLDQ	K	H	E	V	K	L	0	0	1	1	1	1	1	3	1	1	0	1	0	0	0	0	0	0	1	1	0	13	0	14756463	sp|P27797|CALR_HUMAN	sp|P27797|CALR_HUMAN	99	111	yes	yes	2;3	0.00029496	107.99	By MS/MS	2	6250200	6250200			623	144
HFCGGALIHAR	ASIQNQGRHFCGGALI	GGALIHARFVMTAASC	R	H	F	A	R	F	2	1	0	0	1	0	0	2	2	1	1	0	0	1	0	0	0	0	0	0	0	11	0	12376138	sp|P20160|CAP7_HUMAN	sp|P20160|CAP7_HUMAN	50	60	yes	yes	3	0.00027524	119.62	By MS/MS	1	2104000	2104000			624	136
HFEIEVDIFEPQGISMLDAEASFITNDLLGSALTK	VQPKQLVKHFEIEVDI	LLGSALTKSFSGKKGH	K	H	F	T	K	S	3	0	1	3	0	1	4	2	1	4	4	1	1	3	1	3	2	0	0	1	0	35	0	38499023	sp|Q06033|ITIH3_HUMAN	sp|Q06033|ITIH3_HUMAN	181	215	yes	yes	3;4	2.17e-48	234.8	By MS/MS	27	90356000	90356000			625	166
HGGLYHENMR	PCDYPDIKHGGLYHEN	GLYHENMRRPYFPVAV	K	H	G	M	R	R	0	1	1	0	0	0	1	2	2	0	1	0	1	0	0	0	0	0	1	0	0	10	0	12125458	sp|P08603|CFAH_HUMAN	sp|P08603|CFAH_HUMAN	332	341	yes	yes	3	0.0025072	82287	By MS/MS	1	514790	514790			626	104
HGSGLGHSSSHGQHGSGSGR	GHSPSRGRHGSGLGHS	QHGSGSGRSSSRGPYE	R	H	G	G	R	S	0	1	0	0	0	1	0	7	4	0	1	0	0	0	0	6	0	0	0	0	0	20	0	18848324	sp|Q86YZ3|HORN_HUMAN;CON__Q86YZ3	sp|Q86YZ3|HORN_HUMAN	1248	1267	yes	no	4	0.0030059	61477	By MS/MS	1	208330	208330		+	627	11
HGTDDGVVWMNWK	QYTWDMAKHGTDDGVV	GVVWMNWKGSWYSMRK	K	H	G	W	K	G	0	0	1	2	0	0	0	2	1	0	0	1	1	0	0	0	1	2	0	2	0	13	0	15436878	sp|P02675|FIBB_HUMAN	sp|P02675|FIBB_HUMAN	459	471	yes	yes	2;3	4.41e-15	230.59	By MS/MS	2	94820000	94820000			628	60
HIQETEWQSQEGK	ENASNVNKHIQETEWQ	EWQSQEGKTGLEAISN	K	H	I	G	K	T	0	0	0	0	0	3	3	1	1	1	0	1	0	0	0	1	1	1	0	0	0	13	0	15987325	sp|Q14515|SPRL1_HUMAN	sp|Q14515|SPRL1_HUMAN	287	299	yes	yes	2	7.24e-19	231.07	By MS/MS	1	1772900	1772900			629	173
HITSLEVIK	TTSQVRPRHITSLEVI	ITSLEVIKAGPHCPTA	R	H	I	I	K	A	0	0	0	0	0	0	1	0	1	2	1	1	0	0	0	1	1	0	0	1	0	9	0	10386073	sp|P02776|PLF4_HUMAN;sp|P10720|PF4V_HUMAN	sp|P02776|PLF4_HUMAN	54	62	yes	no	2	0.0038717	85862	By MS/MS	1	4363400	4363400			630	73
HIYYITGETK	TRMKENQKHIYYITGE	YYITGETKDQVANSAF	K	H	I	T	K	D	0	0	0	0	0	0	1	1	1	2	0	1	0	0	0	0	2	0	2	0	0	10	0	12236186	sp|P07900|HS90A_HUMAN;sp|Q58FG0|HS905_HUMAN	sp|P07900|HS90A_HUMAN	490	499	yes	no	2	0.00048493	115.23	By MS/MS	1	3066500	3066500			631	97
HKGKYEMYLK	TYEELLKRHKGKYEMY	GKYEMYLKVQPKQLVK	R	H	K	L	K	V	0	0	0	0	0	0	1	1	1	0	1	3	1	0	0	0	0	0	2	0	0	10	2	12956696	sp|Q06033|ITIH3_HUMAN;CON__Q0V8M9	sp|Q06033|ITIH3_HUMAN	163	172	yes	no	3	0.00013117	137.46	By MS/MS	1	1284600	1284600			632	166
HKVYACEVTHQGLSSPVTK	LSKADYEKHKVYACEV	GLSSPVTKSFNRGEC_	K	H	K	T	K	S	1	0	0	0	1	1	1	1	2	0	1	2	0	0	1	2	2	0	1	3	0	19	1	21400735	sp|P0DOX7|IGK_HUMAN;sp|P01834|IGKC_HUMAN	sp|P0DOX7|IGK_HUMAN	189	207	no	no	4	0.0024946	70334	By MS/MS	1	14041000	14041000			633	112;48
HLEVDVWVIEPQGLR	LQPGRLAKHLEVDVWV	VIEPQGLRFLHVPDTF	K	H	L	L	R	F	0	1	0	1	0	1	2	1	1	1	2	0	0	0	1	0	0	1	0	3	0	15	0	17889523	sp|P19823|ITIH2_HUMAN	sp|P19823|ITIH2_HUMAN	208	222	yes	yes	2;3	9.44e-15	218.68	By MS/MS	36	242610000	242610000			634	134
HLIPAANTGESK	DILDVLDKHLIPAANT	AANTGESKVFYYKMKG	K	H	L	S	K	V	2	0	1	0	0	0	1	1	1	1	1	1	0	0	1	1	1	0	0	0	0	12	0	12366463	sp|P62258|1433E_HUMAN	sp|P62258|1433E_HUMAN	107	118	yes	yes	2	0.0013625	93623	By MS/MS	1	1316500	1316500			635	160
HLSLLTTLSNR	LKERLQLKHLSLLTTL	LLTTLSNRVCSQYAAY	K	H	L	N	R	V	0	1	1	0	0	0	0	0	1	0	4	0	0	0	0	2	2	0	0	0	0	11	0	12537092	sp|P02774|VTDB_HUMAN	sp|P02774|VTDB_HUMAN	208	218	yes	yes	2	0.018105	57225	By MS/MS	1	3087000	3087000			636	72
HLSQDTGSPSGMRPWEDLPSQDTGSPSR	LLAHKVGRHLSQDTGS	QDTGSPSRMRPWKDPP	R	H	L	S	R	M	0	2	0	3	0	2	1	3	1	0	2	0	1	0	4	6	2	1	0	0	0	28	1	30243632	sp|P12259|FA5_HUMAN	sp|P12259|FA5_HUMAN	893	920	yes	yes	3	3.32e-06	129.52	By MS/MS	1	6624000	6624000			637	120
HLVPGAPFLLQALVR	LDLSKTKRHLVPGAPF	FLLQALVREMSGSPAS	R	H	L	V	R	E	2	1	0	0	0	1	0	1	1	0	4	0	0	1	2	0	0	0	0	2	0	15	0	16299719	sp|P0C0L5|CO4B_HUMAN;sp|P0C0L4|CO4A_HUMAN	sp|P0C0L5|CO4B_HUMAN	377	391	no	no	2;3	0.000242	160.52	By MS/MS	5	59301000	59301000			638	109;108
HNVYINGITYTPVSSTNEK	DNEDCINRHNVYINGI	PVSSTNEKDMYSFLED	R	H	N	E	K	D	0	0	3	0	0	0	1	1	1	2	0	1	0	0	1	2	3	0	2	2	0	19	0	21360487	sp|P01023|A2MG_HUMAN	sp|P01023|A2MG_HUMAN	646	664	yes	yes	2	5.79e-19	224.89	By MS/MS	1	2219600	2219600			639	39
HPDEAAFFDTASTGK	TLDGFRHRHPDEAAFF	FDTASTGKTFPGFFSP	R	H	P	G	K	T	3	0	0	2	0	0	1	1	1	0	0	1	0	2	1	1	2	0	0	0	0	15	0	15927107	sp|P02671|FIBA_HUMAN	sp|P02671|FIBA_HUMAN	513	527	yes	yes	2;3	0.016	152	By MS/MS	2	69898000	69898000			640	59
HPDYSVVLLLR	FLYEYARRHPDYSVVL	YSVVLLLRLAKTYETT	R	H	P	L	R	L	0	1	0	1	0	0	0	0	1	0	3	0	0	0	1	1	0	0	1	2	0	11	0	13107347	sp|P02768|ALBU_HUMAN;CON__P02768-1	sp|P02768|ALBU_HUMAN	362	372	yes	no	2;3	0.00101	177.78	By MS/MS	3	125580000	125580000		+	641	3
HPLKPDNQPFPQSVSESCPGK	SFPLPHHKHPLKPDNQ	VSESCPGKFKSGFPQV	K	H	P	G	K	F	0	0	1	1	1	2	1	1	1	0	1	2	0	1	5	3	0	0	0	1	0	21	1	23481219	sp|P04196|HRG_HUMAN	sp|P04196|HRG_HUMAN	487	507	yes	yes	3	0.338	100.97	By MS/MS	1	881180	881180			642	80
HPPEASVQIHQVSR	NIVNIHVKHPPEASVQ	VQIHQVSRIDGPTGQK	K	H	P	S	R	I	1	1	0	0	0	2	1	0	2	1	0	0	0	0	2	2	0	0	0	2	0	14	0	15838168	sp|Q14766|LTBP1_HUMAN	sp|Q14766|LTBP1_HUMAN	489	502	yes	yes	3	0.033467	59225	By MS/MS	1	932280	932280			643	176
HPYFYAPELLFFAK	YLYEIARRHPYFYAPE	PELLFFAKRYKAAFTE	R	H	P	A	K	R	2	0	0	0	0	0	1	0	1	0	2	1	0	3	2	0	0	0	2	0	0	14	0	17418868	sp|P02768|ALBU_HUMAN;CON__P02768-1	sp|P02768|ALBU_HUMAN	170	183	yes	no	2;3	2.56e-08	187.85	By MS/MS	4	400820000	400820000		+	644	3
HPYFYAPELLFFAKR	YLYEIARRHPYFYAPE	ELLFFAKRYKAAFTEC	R	H	P	K	R	Y	2	1	0	0	0	0	1	0	1	0	2	1	0	3	2	0	0	0	2	0	0	15	1	18979879	sp|P02768|ALBU_HUMAN;CON__P02768-1	sp|P02768|ALBU_HUMAN	170	184	yes	no	3	0.753	108.72	By MS/MS	1	3332800	3332800		+	645	3
HPYTGPSCSQVVPVCR	PYYRCVCKHPYTGPSC	SQVVPVCRPNPCQNGA	K	H	P	C	R	P	0	1	0	0	2	1	0	1	1	0	0	0	0	0	3	2	1	0	1	3	0	16	0	18428505	sp|Q14520|HABP2_HUMAN	sp|Q14520|HABP2_HUMAN	140	155	yes	yes	2;3	8.1e-12	203.27	By MS/MS	3	112020000	112020000			646	174
HPYTGPSCSQVVPVCRPNPCQNGATCSR	PYYRCVCKHPYTGPSC	QNGATCSRHKRRSKFT	K	H	P	S	R	H	1	2	2	0	4	2	0	2	1	0	0	0	0	0	5	3	2	0	1	3	0	28	1	31854012	sp|Q14520|HABP2_HUMAN	sp|Q14520|HABP2_HUMAN	140	167	yes	yes	3;4	0.0013762	63522	By MS/MS	2	31262000	31262000			647	174
HQCSVHAECR	RQTCANNRHQCSVHAE	CSVHAECRDYATGFCC	R	H	Q	C	R	D	1	1	0	0	2	1	1	0	2	0	0	0	0	0	0	1	0	0	0	1	0	10	0	12825295	sp|P14543|NID1_HUMAN	sp|P14543|NID1_HUMAN	395	404	yes	yes	3	0.032397	43958	By MS/MS	1	186490	186490			648	128
HQDFNSAVQLVENFCR	AQAKALSKHQDFNSAV	QLVENFCRNPDGDEEG	K	H	Q	C	R	N	1	1	2	1	1	2	1	0	1	0	1	0	0	2	0	1	0	0	0	2	0	16	0	19629006	sp|P00734|THRB_HUMAN	sp|P00734|THRB_HUMAN	248	263	yes	yes	2;3	2.33e-92	375.27	By MS/MS	5	445650000	445650000			649	28
HQFLLTGDTQGR	HLDSPAIKHQFLLTGD	LTGDTQGRYRCRSGLS	K	H	Q	G	R	Y	0	1	0	1	0	2	0	2	1	0	2	0	0	1	0	0	2	0	0	0	0	12	0	13716895	sp|P04217|A1BG_HUMAN	sp|P04217|A1BG_HUMAN	79	90	yes	yes	2	0.0043177	77894	By MS/MS	1	1154000	1154000			650	81
HQLYIDETVNSNIPTNLR	EYSSELEKHQLYIDET	SNIPTNLRVLRSILEN	K	H	Q	L	R	V	0	1	3	1	0	1	1	0	1	2	2	0	0	0	1	1	2	0	1	1	0	18	0	21260756	sp|P02675|FIBB_HUMAN	sp|P02675|FIBB_HUMAN	179	196	yes	yes	2;3	3.03e-64	329.79	By MS/MS	3	129650000	129650000			651	60
HQMDLVATLSQLGLQELFQAPDLR	RLPKLYLKHQMDLVAT	LFQAPDLRGISEQSLV	K	H	Q	L	R	G	2	1	0	2	0	4	1	1	1	0	6	0	1	1	1	1	1	0	0	1	0	24	0	27224112	sp|P08697|A2AP_HUMAN	sp|P08697|A2AP_HUMAN	343	366	yes	yes	3	0.0027601	57152	By MS/MS	1	12061000	12061000			652	105
HQPQEFPTYVEPTNDEICEAFR	KLCMAALKHQPQEFPT	DEICEAFRKDPKEYAN	K	H	Q	F	R	K	1	1	1	1	1	2	4	0	1	1	0	0	0	2	3	0	2	0	1	1	0	22	0	2706202	sp|P02774|VTDB_HUMAN;CON__Q3MHN5;CON__ENSEMBL:ENSBTAP00000018229	sp|P02774|VTDB_HUMAN	128	149	yes	no	3	0.589	82406	By MS/MS	1	9894800	9894800			653	72
HQQTVTIPPK	SLATTKRRHQQTVTIP	QTVTIPPKSSLSVPYV	R	H	Q	P	K	S	0	0	0	0	0	2	0	0	1	1	0	1	0	0	2	0	2	0	0	1	0	10	0	1147635	sp|P01024|CO3_HUMAN	sp|P01024|CO3_HUMAN	882	891	yes	yes	2	0.016909	61765	By MS/MS	1	2267000	2267000			654	40
HQTVPQNTGGK	KGDVAFVKHQTVPQNT	VPQNTGGKNPDPWAKN	K	H	Q	G	K	N	0	0	1	0	0	2	0	2	1	0	0	1	0	0	1	0	2	0	0	1	0	11	0	1165584	sp|P02787|TRFE_HUMAN	sp|P02787|TRFE_HUMAN	554	564	yes	yes	2	0.001574	96756	By MS/MS	1	292010	292010			655	74
HQTVPQNTGGKNPDPWAK	KGDVAFVKHQTVPQNT	KNPDPWAKNLNEKDYE	K	H	Q	A	K	N	1	0	2	1	0	2	0	2	1	0	0	2	0	0	3	0	2	1	0	1	0	18	1	19739708	sp|P02787|TRFE_HUMAN	sp|P02787|TRFE_HUMAN	554	571	yes	yes	3	0.018073	54004	By MS/MS	1	483150	483150			656	74
HRHPDEAAFFDTASTGK	IGTLDGFRHRHPDEAA	FDTASTGKTFPGFFSP	R	H	R	G	K	T	3	1	0	2	0	0	1	1	2	0	0	1	0	2	1	1	2	0	0	0	0	17	1	18858707	sp|P02671|FIBA_HUMAN	sp|P02671|FIBA_HUMAN	511	527	yes	yes	2;3;4	3.17e-18	229.69	By MS/MS	3	78849000	78849000			657	59
HRLEDMEQALSPSVFK	ILVPQNLKHRLEDMEQ	ALSPSVFKAIMEKLEM	K	H	R	F	K	A	1	1	0	1	0	1	2	0	1	0	2	1	1	1	1	2	0	0	0	1	0	16	1	18859356	sp|P05155|IC1_HUMAN	sp|P05155|IC1_HUMAN	365	380	yes	yes	2;3	0.0167	135.95	By MS/MS	2	11256000	11256000			658	87
HSIFTPETNPR	WAAQEPHRHSIFTPET	FTPETNPRAGLEKNYC	R	H	S	P	R	A	0	1	1	0	0	0	1	0	1	1	0	0	0	1	2	1	2	0	0	0	0	11	0	12976415	sp|P00747|PLMN_HUMAN	sp|P00747|PLMN_HUMAN	513	523	yes	yes	2	0.0049015	78548	By MS/MS	1	982750	982750			659	33
HSITNPLAVLCEFISQSIK	QYKKNKHRHSITNPLA	EFISQSIKSFDRHFEK	R	H	S	I	K	S	1	0	1	0	1	1	1	0	1	3	2	1	0	1	1	3	1	0	0	1	0	19	0	2156.13	sp|P04114|APOB_HUMAN	sp|P04114|APOB_HUMAN	3184	3202	yes	yes	3	0.198	104.45	By MS/MS	1	1320800	1320800			660	79
HSLPDIQLLQK	ATIPKWIKHSLPDIQL	PDIQLLQKGLTEFVEP	K	H	S	Q	K	G	0	0	0	1	0	2	0	0	1	1	3	1	0	0	1	1	0	0	0	0	0	11	0	12907296	sp|Q13201|MMRN1_HUMAN	sp|Q13201|MMRN1_HUMAN	951	961	yes	yes	2	0.0022634	89266	By MS/MS	1	2779500	2779500			661	170
HSTIFENLANK	AGDVAFVKHSTIFENL	IFENLANKADRDQYEL	K	H	S	N	K	A	1	0	2	0	0	0	1	0	1	1	1	1	0	1	0	1	1	0	0	0	0	11	0	12726463	sp|P02787|TRFE_HUMAN	sp|P02787|TRFE_HUMAN	226	236	yes	yes	2;3	5.65e-14	202.65	By MS/MS	2	10899000	10899000			662	74
HTFMGVVSLGSPSGEVSHPR	HRAHYDLRHTFMGVVS	SGEVSHPRKTRTVVQP	R	H	T	P	R	K	0	1	0	0	0	0	1	3	2	0	1	0	1	1	2	4	1	0	0	3	0	20	0	2080016	sp|P02765|FETUA_HUMAN	sp|P02765|FETUA_HUMAN	318	337	yes	yes	3	0.765	89344	By MS/MS	1	23705000	23705000			663	70
HTHHAPLSPR	TRKKKKEKHTHHAPLS	HHAPLSPRTFHPLRSE	K	H	T	P	R	T	1	1	0	0	0	0	0	0	3	0	1	0	0	0	2	1	1	0	0	0	0	10	0	11515948	sp|P12259|FA5_HUMAN	sp|P12259|FA5_HUMAN	1037	1046	yes	yes	2	0.019009	58592	By MS/MS	1	176410	176410			664	120
HTLNQIDEVK	QNLPWGYKHTLNQIDE	LNQIDEVKVWPQQPSG	K	H	T	V	K	V	0	0	1	1	0	1	1	0	1	1	1	1	0	0	0	0	1	0	0	1	0	10	0	11956197	sp|P02765|FETUA_HUMAN	sp|P02765|FETUA_HUMAN	58	67	yes	yes	2	0.056	145.46	By MS/MS	1	18655000	18655000			665	70
HTSLGPLEAK	QPIHEVLRHTSLGPLE	SLGPLEAKRQNLRRAL	R	H	T	A	K	R	1	0	0	0	0	0	1	1	1	0	2	1	0	0	1	1	1	0	0	0	0	10	0	10515662	sp|P07357|CO8A_HUMAN	sp|P07357|CO8A_HUMAN	470	479	yes	yes	2	0.019833	57347	By MS/MS	1	598310	598310			666	93
HTVNPNMKEDGILGPIIR	YEDESFTKHTVNPNMK	GILGPIIRAQVRDTLK	K	H	T	I	R	A	0	1	2	1	0	0	1	2	1	3	1	1	1	0	2	0	1	0	0	1	0	18	1	20030622	sp|P12259|FA5_HUMAN	sp|P12259|FA5_HUMAN	407	424	yes	yes	3	0.019111	66826	By MS/MS	1	1315100	1315100			667	120
HVEDVPAFQALGSLNDLQFFR	YIYTGLSKHVEDVPAF	LNDLQFFRYNSKDRKS	K	H	V	F	R	Y	2	1	1	2	0	2	1	1	1	0	3	0	0	3	1	1	0	0	0	2	0	21	0	24022019	sp|P25311|ZA2G_HUMAN	sp|P25311|ZA2G_HUMAN	40	60	yes	yes	3	0.03811	30863	By MS/MS	1	1987800	1987800			668	141
HVFNMLK	QAVPPRPRHVFNMLKK	RHVFNMLKKYVRAEQK	R	H	V	L	K	K	0	0	1	0	0	0	0	0	1	0	1	1	1	1	0	0	0	0	0	1	0	7	0	88746874	sp|P05067|A4_HUMAN	sp|P05067|A4_HUMAN	489	495	yes	yes	2	0.0080856	81381	By MS/MS	1	2035700	2035700			669	84
HVIILMTDGLHNMGGDPITVIDEIRDLLYIGK	PEGWNRTRHVIILMTD	RDLLYIGKDRKNPRED	R	H	V	G	K	D	0	1	1	4	0	0	1	4	2	6	4	1	2	0	1	0	2	0	1	2	0	32	1	35608735	sp|P00751|CFAB_HUMAN	sp|P00751|CFAB_HUMAN	382	413	yes	yes	4	0.021699	37428	By MS/MS	1	2086300	2086300			670	34
HVVPNEVVVQR	GGVASGFKHVVPNEVV	PNEVVVQRLFQVKGRR	K	H	V	Q	R	L	0	1	1	0	0	1	1	0	1	0	0	0	0	0	1	0	0	0	0	5	0	11	0	12747095	CON__Q3SX14;sp|P06396|GELS_HUMAN	CON__Q3SX14	177	187	yes	no	2	0.02304	54.65	By MS/MS	1	1117800	1117800		+	671	10
HYDGSYSTFGER	YQRQLNYKHYDGSYST	SYSTFGERYGRNQGNT	K	H	Y	E	R	Y	0	1	0	1	0	0	1	2	1	0	0	0	0	1	0	2	1	0	2	0	0	12	0	14175899	sp|P01023|A2MG_HUMAN	sp|P01023|A2MG_HUMAN	1020	1031	yes	yes	2;3	0.00023938	122.33	By MS/MS	2	12374000	12374000			672	39
HYEGSTVPEK	ADQDQCIRHYEGSTVP	EGSTVPEKKTPKSPVG	R	H	Y	E	K	K	0	0	0	0	0	0	2	1	1	0	0	1	0	0	1	1	1	0	1	1	0	10	0	11455353	sp|P00738|HPT_HUMAN	sp|P00738|HPT_HUMAN	312	321	yes	yes	2	0.014291	65719	By MS/MS	1	253600	253600			673	29
HYEGSTVPEKK	ADQDQCIRHYEGSTVP	GSTVPEKKTPKSPVGV	R	H	Y	K	K	T	0	0	0	0	0	0	2	1	1	0	0	2	0	0	1	1	1	0	1	1	0	11	1	12736303	sp|P00738|HPT_HUMAN	sp|P00738|HPT_HUMAN	312	322	yes	yes	3	0.02669	48998	By MS/MS	1	933270	933270			674	29
HYLMWGLSSDFWGEKPNLSYIIGK	ALKLEEKKHYLMWGLS	NLSYIIGKDTWVEHWP	K	H	Y	G	K	D	0	0	1	1	0	0	1	3	1	2	3	2	1	1	1	3	0	2	2	0	0	24	1	28403996	sp|P01024|CO3_HUMAN	sp|P01024|CO3_HUMAN	1601	1624	yes	yes	3	1.03e-05	111.57	By MS/MS	1	2975600	2975600			675	40
HYQINQQWER	PGCYDNGKHYQINQQW	QINQQWERTYLGNALV	K	H	Y	E	R	T	0	1	1	0	0	3	1	0	1	1	0	0	0	0	0	0	0	1	1	0	0	10	0	14006585	sp|P02751|FINC_HUMAN	sp|P02751|FINC_HUMAN	58	67	yes	yes	2	0.0057978	100.82	By MS/MS	1	512220	512220			676	67
HYYIAAEEIIWNYAPSGIDIFTK	NIRGKHVRHYYIAAEE	SGIDIFTKENLTAPGS	R	H	Y	T	K	E	3	0	1	1	0	0	2	1	1	5	0	1	0	1	1	1	1	1	3	0	0	23	0	27133428	sp|P00450|CERU_HUMAN	sp|P00450|CERU_HUMAN	373	395	yes	yes	3	0.046313	24207	By MS/MS	1	3103400	3103400			677	27
HYYIGIIETTWDYASDHGEK	TPAWAKEKHYYIGIIE	YASDHGEKKLISVDTE	K	H	Y	E	K	K	1	0	0	2	0	0	2	2	2	3	0	1	0	0	0	1	2	1	3	0	0	20	0	23970913	sp|P00450|CERU_HUMAN	sp|P00450|CERU_HUMAN	23	42	yes	yes	3	0.0020847	67644	By MS/MS	1	4790200	4790200			678	27
IADFELPTIIVPEQTIEIPSIK	DLNAVANKIADFELPT	TIEIPSIKFSVPAGIV	K	I	A	I	K	F	1	0	0	1	0	1	3	0	0	6	1	1	0	1	3	1	2	0	0	1	0	22	0	24653669	sp|P04114|APOB_HUMAN	sp|P04114|APOB_HUMAN	3847	3868	yes	yes	2	0.0045516	57.39	By MS/MS	1	2167400	2167400			679	79
IAHGHYK	DICNFPPKIAHGHYKQ	KIAHGHYKQSSSYSFF	K	I	A	Y	K	Q	1	0	0	0	0	0	0	1	2	1	0	1	0	0	0	0	0	0	1	0	0	7	0	82442932	sp|P04003|C4BPA_HUMAN	sp|P04003|C4BPA_HUMAN	432	438	yes	yes	2	0.021678	74517	By MS/MS	1	271970	271970			680	76
IAIANIIDEIIEK	SYDLHDLKIAIANIID	IIDEIIEKLKSLDEHY	K	I	A	E	K	L	2	0	1	1	0	0	2	0	0	6	0	1	0	0	0	0	0	0	0	0	0	13	0	14538392	sp|P04114|APOB_HUMAN	sp|P04114|APOB_HUMAN	2196	2208	yes	yes	2	0.010469	64244	By MS/MS	1	2058300	2058300			681	79
IAQWQSFQLEGGLK	IQDPKGNRIAQWQSFQ	FQLEGGLKQFSFPLSS	R	I	A	L	K	Q	1	0	0	0	0	3	1	2	0	1	2	1	0	1	0	1	0	1	0	0	0	14	0	16038358	sp|P01023|A2MG_HUMAN	sp|P01023|A2MG_HUMAN	175	188	yes	yes	2	0.0023	156.17	By MS/MS	1	11950000	11950000			682	39
IASFSQNCDIYPGK	AYIDIQLRIASFSQNC	NCDIYPGKDFVQPPTK	R	I	A	G	K	D	1	0	1	1	1	1	0	1	0	2	0	1	0	1	1	2	0	0	1	0	0	14	0	15987399	sp|P01042|KNG1_HUMAN	sp|P01042|KNG1_HUMAN	241	254	yes	yes	2	0.00017444	110.55	By MS/MS	1	8596700	8596700			683	42
IDITLSSVK	LRYFYSRRIDITLSSV	DITLSSVKCFHKLASA	R	I	D	V	K	C	0	0	0	1	0	0	0	0	0	2	1	1	0	0	0	2	1	0	0	1	0	9	0	97456481	sp|Q08380|LG3BP_HUMAN	sp|Q08380|LG3BP_HUMAN	217	225	yes	yes	2	0.0022492	96143	By MS/MS	1	7017900	7017900			684	167
IDSLLENDR	YFWMNGDRIDSLLEND	DSLLENDRQQTHMLDV	R	I	D	D	R	Q	0	1	1	2	0	0	1	0	0	1	2	0	0	0	0	1	0	0	0	0	0	9	0	10735353	sp|P10909|CLUS_HUMAN	sp|P10909|CLUS_HUMAN	159	167	yes	yes	2	0.000582	185.61	By MS/MS	1	21530000	21530000			685	117
IDSLLENDRQQTHMLDVMQDHFSR	YFWMNGDRIDSLLEND	VMQDHFSRASSIIDEL	R	I	D	S	R	A	0	2	1	4	0	3	1	0	2	1	3	0	2	1	0	2	1	0	0	1	0	24	1	29273654	sp|P10909|CLUS_HUMAN	sp|P10909|CLUS_HUMAN	159	182	yes	yes	4	0.039894	32487	By MS/MS	1	4701400	4701400			686	117
IDTINLFPATLFDAYMVAQNPGEWMLSCQNLNHLK	ALTNKNYRIDTINLFP	CQNLNHLKAGLQAFFQ	R	I	D	L	K	A	3	0	4	2	1	2	1	1	1	2	5	1	2	2	2	1	2	1	1	1	0	35	0	40639635	sp|P00450|CERU_HUMAN	sp|P00450|CERU_HUMAN	311	345	yes	yes	3;4	1.13e-06	109.44	By MS/MS	2	11320000	11320000			687	27
IDVCPENAEVTLTDFR	DADKVVDKIDVCPENA	EVTLTDFRAFQTVVLD	K	I	D	F	R	A	1	1	1	2	1	0	2	0	0	1	1	0	0	1	1	0	2	0	0	2	0	16	0	18778829	sp|P35443|TSP4_HUMAN;sp|P49747|COMP_HUMAN;CON__ENSEMBL:ENSBTAP00000006074	sp|P49747|COMP_HUMAN	517	532	no	no	2	0.0031	137.32	By MS/MS	1	13049000	13049000		+	688	151;147;0
IDYGVFAK	HNKIKSQKIDYGVFAK	IDYGVFAKLPNLLQLH	K	I	D	A	K	L	1	0	0	1	0	0	0	1	0	1	0	1	0	1	0	0	0	0	1	1	0	8	0	91147527	sp|Q99983|OMD_HUMAN	sp|Q99983|OMD_HUMAN	132	139	yes	yes	2	0.01254	73665	By MS/MS	1	1518400	1518400			689	189
IECDDKGDGSCDVR	VEGPSQAKIECDDKGD	GDGSCDVRYWPQEAGE	K	I	E	V	R	Y	0	1	0	4	2	0	1	2	0	1	0	1	0	0	0	1	0	0	0	1	0	14	1	16246457	sp|P21333|FLNA_HUMAN;sp|Q14315|FLNC_HUMAN	sp|P21333|FLNA_HUMAN	621	634	yes	no	3	0.012009	65495	By MS/MS	1	364220	364220			690	138
IECVSAETTEDCIAK	WSVNSVGKIECVSAET	TTEDCIAKIMNGEADA	K	I	E	A	K	I	2	0	0	1	2	0	3	0	0	2	0	1	0	0	0	1	2	0	0	1	0	15	0	17247597	sp|P02787|TRFE_HUMAN	sp|P02787|TRFE_HUMAN	385	399	yes	yes	2	1.14e-32	269.78	By MS/MS	1	24107000	24107000			691	74
IEDANLIPPVPDDKFQDLVDAVR	DPSSPAFRIEDANLIP	QDLVDAVRAEKGFLLL	R	I	E	V	R	A	2	1	1	5	0	1	1	0	0	2	2	1	0	1	3	0	0	0	0	3	0	23	1	25783279	sp|P07996|TSP1_HUMAN	sp|P07996|TSP1_HUMAN	61	83	yes	yes	2;3	0.000549	122.3	By MS/MS	3	116720000	116720000		+	692	98
IEGNLIFDPNNYLPK	SLDPASAKIEGNLIFD	DPNNYLPKESMLKTTL	K	I	E	P	K	E	0	0	3	1	0	0	1	1	0	2	2	1	0	1	2	0	0	0	1	0	0	15	0	17458988	sp|P04114|APOB_HUMAN;CON__ENSEMBL:ENSBTAP00000032840	sp|P04114|APOB_HUMAN	655	669	yes	no	2	0.0051117	97223	By MS/MS	1	1165100	1165100			693	79
IEISELNR	GDSVRNSKIEISELNR	IEISELNRVIQRLRSE	K	I	E	N	R	V	0	1	1	0	0	0	2	0	0	2	1	0	0	0	0	1	0	0	0	0	0	8	0	97252401	sp|P35908|K22E_HUMAN;CON__P35908;sp|P04264|K2C1_HUMAN;CON__P04264	sp|P04264|K2C1_HUMAN	396	403	no	no	2	0.030446	55064	By MS/MS	1	5904600	5904600		+	694	4;8
IETISHEDLQR	LELSTPLKIETISHED	ISHEDLQRQLAVLDKA	K	I	E	Q	R	Q	0	1	0	1	0	1	2	0	1	2	1	0	0	0	0	1	1	0	0	0	0	11	0	13396732	sp|P07225|PROS_HUMAN	sp|P07225|PROS_HUMAN	592	602	yes	yes	2;3	0.00497	169.65	By MS/MS	2	9404000	9404000			695	91
IETSYMDGTNR	DWNRDNPKIETSYMDG	SYMDGTNRRILVQDDL	K	I	E	N	R	R	0	1	1	1	0	0	1	1	0	1	0	0	1	0	0	1	2	0	1	0	0	11	0	12855609	sp|P14543|NID1_HUMAN	sp|P14543|NID1_HUMAN	1090	1100	yes	yes	2	0.00522	129	By MS/MS	3	0	0			696	128
IFEDVK	EFTGHVDRIFEDVKEL	DRIFEDVKELTGGKVA	R	I	F	V	K	E	0	0	0	1	0	0	1	0	0	1	0	1	0	1	0	0	0	0	0	1	0	6	0	74939596	sp|Q9UI32|GLSL_HUMAN	sp|Q9UI32|GLSL_HUMAN	167	172	yes	yes	1	0.0045428	91093	By MS/MS	1	1288700	1288700			697	195
IFEGNTNTK	LKSSMVDKIFEGNTNT	FEGNTNTKGHVKNFFN	K	I	F	T	K	G	0	0	2	0	0	0	1	1	0	1	0	1	0	1	0	0	2	0	0	0	0	9	0	10225033	sp|P12259|FA5_HUMAN	sp|P12259|FA5_HUMAN	2177	2185	yes	yes	2	0.00030471	120.27	By MS/MS	1	4426800	4426800			698	120
IGDTCDNNQDIDEDGHQNNLDNCPYVPNANQADHDKDGK	QLDSDSDRIGDTCDNN	ADHDKDGKGDACDHDD	R	I	G	G	K	G	2	0	7	9	2	3	1	3	2	2	1	2	0	0	2	0	1	0	1	1	0	39	1	44248167	sp|P07996|TSP1_HUMAN;CON__Q28194	sp|P07996|TSP1_HUMAN	852	890	yes	no	4	0.0061696	46618	By MS/MS	1	10398000	10398000		+	699	98
IGDTWSK	QDTRTSYRIGDTWSKK	RIGDTWSKKDNRGNLL	R	I	G	S	K	K	0	0	0	1	0	0	0	1	0	1	0	1	0	0	0	1	1	1	0	0	0	7	0	80539702	sp|P02751|FINC_HUMAN	sp|P02751|FINC_HUMAN	242	248	yes	yes	2	0.035479	56721	By MS/MS	1	658380	658380			700	67
IGQDGISTSATTNLK	GAHKATLRIGQDGIST	TSATTNLKCSLLVLEN	R	I	G	L	K	C	1	0	1	1	0	1	0	2	0	2	1	1	0	0	0	2	3	0	0	0	0	15	0	15047733	sp|P04114|APOB_HUMAN	sp|P04114|APOB_HUMAN	1647	1661	yes	yes	2	0.363	125.39	By MS/MS	1	2121500	2121500			701	79
IHLISTQSAIPYALR	EFWLGNEKIHLISTQS	SAIPYALRVELEDWNG	K	I	H	L	R	V	2	1	0	0	0	1	0	0	1	3	2	0	0	0	1	2	1	0	1	0	0	15	0	16819515	sp|P02679|FIBG_HUMAN	sp|P02679|FIBG_HUMAN	259	273	yes	yes	2;3	0.616	118.71	By MS/MS	2	79926000	79926000			702	61
IHSGSFQSQVELSNDQEK	IRWKNEVRIHSGSFQS	ELSNDQEKAHLDIAGS	R	I	H	E	K	A	0	0	1	1	0	3	2	1	1	1	1	1	0	1	0	4	0	0	0	1	0	18	0	20319498	sp|P04114|APOB_HUMAN	sp|P04114|APOB_HUMAN	3639	3656	yes	yes	3	0.0051275	62525	By MS/MS	1	1791300	1791300			703	79
IHWESASLLR	RSSKITHRIHWESASL	WESASLLRSEETKENE	R	I	H	L	R	S	1	1	0	0	0	0	1	0	1	1	2	0	0	0	0	2	0	1	0	0	0	10	0	12106459	sp|P01024|CO3_HUMAN	sp|P01024|CO3_HUMAN	1311	1320	yes	yes	2	0.00029185	123.96	By MS/MS	1	6141200	6141200			704	40
IIPHHNYNAAINK	EQKRNVIRIIPHHNYN	NYNAAINKYNHDIALL	R	I	I	N	K	Y	2	0	3	0	0	0	0	0	2	3	0	1	0	0	1	0	0	0	1	0	0	13	0	15037946	sp|P00740|FA9_HUMAN	sp|P00740|FA9_HUMAN	299	311	yes	yes	2;3	0.406	134.3	By MS/MS	3	65569000	65569000			705	31
IKDPDASKPEDWDER	WDFLPPKKIKDPDASK	KPEDWDERAKIDDPTD	K	I	K	E	R	A	1	1	0	4	0	0	2	0	0	1	0	2	0	0	2	1	0	1	0	0	0	15	2	17998326	sp|P27797|CALR_HUMAN	sp|P27797|CALR_HUMAN	208	222	yes	yes	3;4	0.0001361	108.66	By MS/MS	2	10275000	10275000			706	144
IKEDEDDKTVLDLAVVLFETATLR	LIRDMLRRIKEDEDDK	LFETATLRSGYLLPDT	R	I	K	L	R	S	2	1	0	4	0	0	3	0	0	1	4	2	0	1	0	0	3	0	0	3	0	24	2	27324484	sp|P14625|ENPL_HUMAN	sp|P14625|ENPL_HUMAN	701	724	yes	yes	3	0.000111	112.58	By MS/MS	1	1509400	1509400			707	129
ILDDLSPR	QTREALIKILDDLSPR	ILDDLSPRDQFNLIVF	K	I	L	P	R	D	0	1	0	2	0	0	0	0	0	1	2	0	0	0	1	1	0	0	0	0	0	8	0	92750255	sp|Q14624|ITIH4_HUMAN	sp|Q14624|ITIH4_HUMAN	300	307	yes	yes	2	0.0025201	97635	By MS/MS	1	4727600	4727600			708	175
ILEDMQEEDYLNFILFSGDVSTWK	QTKEALLRILEDMQEE	SGDVSTWKEHLVQATP	R	I	L	W	K	E	0	0	1	3	0	1	3	1	0	2	3	1	1	2	0	2	1	1	1	1	0	24	0	28913575	sp|Q06033|ITIH3_HUMAN	sp|Q06033|ITIH3_HUMAN	310	333	yes	yes	3	8.61e-11	131.56	By MS/MS	1	20345000	20345000			709	166
ILGDMQPGDYFDLVLFGTR	QTKEALLKILGDMQPG	DLVLFGTRVQSWKGSL	K	I	L	T	R	V	0	1	0	3	0	1	0	3	0	1	3	0	1	2	1	0	1	0	1	1	0	19	0	21560612	sp|P19827|ITIH1_HUMAN	sp|P19827|ITIH1_HUMAN	318	336	yes	yes	2;3	2.79e-37	261.63	By MS/MS	13	299850000	299850000			710	135
ILGGHLDAK	NPANPVQRILGGHLDA	LGGHLDAKGSFPWQAK	R	I	L	A	K	G	1	0	0	1	0	0	0	2	1	1	2	1	0	0	0	0	0	0	0	0	0	9	0	92252362	sp|P00738|HPT_HUMAN;sp|P00739|HPTR_HUMAN	sp|P00738|HPT_HUMAN	162	170	no	no	2	0.0012268	102.62	By MS/MS	1	23859000	23859000			711	29;30
ILGPLSYSK	FDIKSFCKILGPLSYS	LGPLSYSKIKHLRLDG	K	I	L	S	K	I	0	0	0	0	0	0	0	1	0	1	2	1	0	0	1	2	0	0	1	0	0	9	0	97655933	sp|P51884|LUM_HUMAN;CON__Q05443	sp|P51884|LUM_HUMAN	297	305	yes	no	2	0.003019	91265	By MS/MS	1	13571000	13571000			712	152
ILLQGTPVAQMTEDAVDAER	PDTESETRILLQGTPV	EDAVDAERLKHLIVTP	R	I	L	E	R	L	3	1	0	2	0	2	2	1	0	1	2	0	1	0	1	0	2	0	0	2	0	20	0	21560783	sp|P01024|CO3_HUMAN	sp|P01024|CO3_HUMAN	980	999	yes	yes	2;3	1.01e-31	235.85	By MS/MS	2	28809000	28809000			713	40
ILMTYSVQDHMETR	ILTALCHRILMTYSVQ	VQDHMETRQQMSAELW	R	I	L	T	R	Q	0	1	0	1	0	1	1	0	1	1	1	0	2	0	0	1	2	0	1	1	0	14	0	17228069	sp|Q9UIG0|BAZ1B_HUMAN	sp|Q9UIG0|BAZ1B_HUMAN	756	769	yes	yes	4	0.029086	42797	By MS/MS	1	13189000	13189000			714	196
IMADSGPIYDK	VVMYEGKKIMADSGPI	DSGPIYDKTYAGGRLG	K	I	M	D	K	T	1	0	0	2	0	0	0	1	0	2	0	1	1	0	1	1	0	0	1	0	0	11	0	12085747	sp|P07996|TSP1_HUMAN;CON__Q28194	sp|P07996|TSP1_HUMAN	1131	1141	yes	no	2	0.00388	172.17	By MS/MS	2	37590000	37590000		+	715	98
IMNGEADAMSLDGGFVYIAGK	TTEDCIAKIMNGEADA	GFVYIAGKCGLVPVLA	K	I	M	G	K	C	3	0	1	2	0	0	1	4	0	2	1	1	2	1	0	1	0	0	1	1	0	21	0	21580075	sp|P02787|TRFE_HUMAN	sp|P02787|TRFE_HUMAN	400	420	yes	yes	2	3.31e-32	246.67	By MS/MS	1	6168100	6168100			716	74
INNQLTLDSNTK	LSNGVIVKINNQLTLD	LTLDSNTKYFHKLNIP	K	I	N	T	K	Y	0	0	3	1	0	1	0	0	0	1	2	1	0	0	0	1	2	0	0	0	0	12	0	13596994	sp|P04114|APOB_HUMAN	sp|P04114|APOB_HUMAN	2877	2888	yes	yes	2	0.025684	79492	By MS/MS	1	971230	971230			717	79
IPESGGDNSVFDIFELTGAAR	MHVCGTNRIPESGGDN	FELTGAARKGSGRRLV	R	I	P	A	R	K	2	1	1	2	0	0	2	3	0	2	1	0	0	2	1	2	1	0	0	1	0	21	0	21940542	sp|P07996|TSP1_HUMAN;CON__Q28194	sp|P07996|TSP1_HUMAN	21	41	yes	no	2;3	3.87e-32	245.12	By MS/MS	2	46810000	46810000		+	718	98
IPIEDGSGEVVLSR	SLPESLKRIPIEDGSG	SGEVVLSRKVLLDGVQ	R	I	P	S	R	K	0	1	0	1	0	0	2	2	0	2	1	0	0	0	1	2	0	0	0	2	0	14	0	14697726	sp|P01024|CO3_HUMAN	sp|P01024|CO3_HUMAN	291	304	yes	yes	2	0.00015439	113.4	By MS/MS	1	15619000	15619000			719	40
IQALQQQADEAEDR	SLEAVKRKIQALQQQA	QADEAEDRAQGLQREL	K	I	Q	D	R	A	3	1	0	2	0	4	2	0	0	1	1	0	0	0	0	0	0	0	0	0	0	14	0	16137645	sp|P67936|TPM4_HUMAN	sp|P67936|TPM4_HUMAN	14	27	yes	yes	2	0.000617	163.8	By MS/MS	1	997920	997920			720	162
IQALSLCSDQQSHLEFR	VENTVIYRIQALSLCS	QQSHLEFRVNRNNLEL	R	I	Q	F	R	V	1	1	0	1	1	3	1	0	1	1	3	0	0	1	0	3	0	0	0	0	0	17	0	20309844	sp|P07225|PROS_HUMAN	sp|P07225|PROS_HUMAN	562	578	yes	yes	3	0.0096952	55975	By MS/MS	1	3067900	3067900			721	91
IQEFLSGLPEDTVLLLLNAIHFQGFWR	VKEATEGKIQEFLSGL	IHFQGFWRNKFDPSLT	K	I	Q	W	R	N	1	1	1	1	0	2	2	2	1	2	6	0	0	3	1	1	1	1	0	1	0	27	0	31556808	sp|P08697|A2AP_HUMAN	sp|P08697|A2AP_HUMAN	216	242	yes	yes	3	0.035905	30499	By MS/MS	1	2031800	2031800			722	105
IQNILTEEPK	PPASEVLRIQNILTEE	NILTEEPKVTQVYAEN	R	I	Q	P	K	V	0	0	1	0	0	1	2	0	0	2	1	1	0	0	1	0	1	0	0	0	0	10	0	11836449	sp|P27169|PON1_HUMAN	sp|P27169|PON1_HUMAN	307	316	yes	yes	2	0.0013798	100.82	By MS/MS	1	3933000	3933000			723	143
IQPSGGTNINEALLR	DAKRYIEKIQPSGGTN	NINEALLRAIFILNEA	K	I	Q	L	R	A	1	1	2	0	0	1	1	2	0	2	2	0	0	0	1	1	1	0	0	0	0	15	0	15818475	sp|P19823|ITIH2_HUMAN	sp|P19823|ITIH2_HUMAN	380	394	no	no	2	0.0001772	105	By MS/MS	1	284890000	284890000		+	724	134
IRPFFPQQ	SMRKMSMKIRPFFPQQ	IRPFFPQQ________	K	I	R	Q	Q	-	0	1	0	0	0	2	0	0	0	1	0	0	0	2	2	0	0	0	0	0	0	8	1	10315553	sp|P02675|FIBB_HUMAN	sp|P02675|FIBB_HUMAN	484	491	yes	yes	2	0.0017092	139.28	By MS/MS	1	80097000	80097000			725	60
ISETSLPPDMYECLR	HLRLDGNRISETSLPP	PDMYECLRVANEVTLN	R	I	S	L	R	V	0	1	0	1	1	0	2	0	0	1	2	0	1	0	2	2	1	0	1	0	0	15	0	18098277	sp|P51884|LUM_HUMAN	sp|P51884|LUM_HUMAN	316	330	yes	yes	2	0.00038	158.93	By MS/MS	1	15439000	15439000			726	152
ISHELDSASSEVN	EDKHLKIRISHELDSA	DSASSEVN________	R	I	S	V	N	-	1	0	1	1	0	0	2	0	1	1	1	0	0	0	0	4	0	0	0	1	0	13	0	13866263	CON__P31096;sp|P10451|OSTP_HUMAN	CON__P31096	250	262	yes	no	2	0.0007661	96604	By MS/MS	1	749080	749080		+	727	6
ISNIPDEYFK	TLYLDNNKISNIPDEY	NIPDEYFKRFNALQYL	K	I	S	F	K	R	0	0	1	1	0	0	1	0	0	2	0	1	0	1	1	1	0	0	1	0	0	10	0	12246027	sp|P51884|LUM_HUMAN;CON__Q05443	sp|P51884|LUM_HUMAN	217	226	yes	no	2	0.018636	59155	By MS/MS	1	28708000	28708000			728	152
ITAQGQYELR	LGLDNLNKITAQGQYE	AQGQYELRVDLRDHGE	K	I	T	L	R	V	1	1	0	0	0	2	1	1	0	1	1	0	0	0	0	0	1	0	1	0	0	10	0	11776091	sp|P24821|TENA_HUMAN	sp|P24821|TENA_HUMAN	2064	2073	yes	yes	2	0.00024606	126.03	By MS/MS	1	1304600	1304600			729	140
ITCQGDSLR	VALGQTVRITCQGDSL	TCQGDSLRSYYASWYQ	R	I	T	L	R	S	0	1	0	1	1	1	0	1	0	1	1	0	0	0	0	1	1	0	0	0	0	9	0	10484971	sp|P01714|LV319_HUMAN	sp|P01714|LV319_HUMAN	39	47	yes	yes	2	0.0029741	91549	By MS/MS	1	1601700	1601700			730	45
ITCSGDALPK	VSPGQTARITCSGDAL	CSGDALPKQYAYWYQQ	R	I	T	P	K	Q	1	0	0	1	1	0	0	1	0	1	1	1	0	0	1	1	1	0	0	0	0	10	0	10605223	sp|P01717|LV325_HUMAN;sp|A0A075B6K4|LV310_HUMAN	sp|P01717|LV325_HUMAN	39	48	yes	no	2	0.0023946	92538	By MS/MS	1	1339400	1339400			731	46
ITDLIKDLDSQTMMVLVNYIFFK	VKNGTRGKITDLIKDL	LVNYIFFKAKWEMPFD	K	I	T	F	K	A	0	0	1	3	0	1	0	0	0	3	3	2	2	2	0	1	2	0	1	2	0	23	1	27464325	sp|P01011|AACT_HUMAN	sp|P01011|AACT_HUMAN	192	214	yes	yes	3	0.0032813	66308	By MS/MS	1	1659200	1659200			732	37
ITDNMFCAGYKPDEGK	CKDSTRIRITDNMFCA	GYKPDEGKRGDACEGD	R	I	T	G	K	R	1	0	1	2	1	0	1	2	0	1	0	2	1	1	1	0	1	0	1	0	0	16	1	18448073	sp|P00734|THRB_HUMAN	sp|P00734|THRB_HUMAN	544	559	yes	yes	2;3	3.09e-10	184.92	By MS/MS	2	179430000	179430000			733	28
ITDNMFCAGYKPDEGKR	CKDSTRIRITDNMFCA	YKPDEGKRGDACEGDS	R	I	T	K	R	G	1	1	1	2	1	0	1	2	0	1	0	2	1	1	1	0	1	0	1	0	0	17	2	20009084	sp|P00734|THRB_HUMAN	sp|P00734|THRB_HUMAN	544	560	yes	yes	2;3;4	9.81e-12	205.28	By MS/MS	5	362550000	362550000			734	28
ITDVIPSEAINELTVLVLVNTIYFK	VSNKTEGRITDVIPSE	LVNTIYFKGLWKSKFS	R	I	T	F	K	G	1	0	2	1	0	0	2	0	0	4	3	1	0	1	1	1	3	0	1	4	0	25	0	28035623	sp|P01008|ANT3_HUMAN	sp|P01008|ANT3_HUMAN	230	254	yes	yes	3	4.22e-10	141.08	By MS/MS	1	2518900	2518900			735	35
ITHVHVHMR	SQDPLMIKITHVHVHM	THVHVHMRYDADAGEN	K	I	T	M	R	Y	0	1	0	0	0	0	0	0	3	1	0	0	1	0	0	0	1	0	0	2	0	9	0	11285975	sp|P22891|PROZ_HUMAN	sp|P22891|PROZ_HUMAN	244	252	yes	yes	2	0.00032803	119.21	By MS/MS	1	284820	284820			736	139
ITKPALLVLNHETAK	HEAGIVCRITKPALLV	VLNHETAKVIQTAFQR	R	I	T	A	K	V	2	0	1	0	0	0	1	0	1	1	3	2	0	0	1	0	2	0	0	1	0	15	1	16469719	sp|P11597|CETP_HUMAN	sp|P11597|CETP_HUMAN	32	46	yes	yes	4	0.029474	45614	By MS/MS	1	1523700	1523700			737	119
ITLLSALVETR	ASAATAVKITLLSALV	LSALVETRTIVRFNRP	K	I	T	T	R	T	1	1	0	0	0	0	1	0	0	1	3	0	0	0	0	1	2	0	0	1	0	11	0	12147234	sp|P01011|AACT_HUMAN	sp|P01011|AACT_HUMAN	380	390	yes	yes	2	0.0021394	90614	By MS/MS	1	11344000	11344000			738	37
ITPGKPYILTVPGHLDEMQLDIQAR	VLPNFEVKITPGKPYI	MQLDIQARYIYGKPVQ	K	I	T	A	R	Y	1	1	0	2	0	2	1	2	1	3	3	1	1	0	3	0	2	0	1	1	0	25	1	28044895	sp|P0C0L5|CO4B_HUMAN;sp|P0C0L4|CO4A_HUMAN	sp|P0C0L5|CO4B_HUMAN	245	269	no	no	3;4	0.212	88684	By MS/MS	2	49399000	49399000			739	109;108
ITPNLAEFAFSLYR	QDHPTFNKITPNLAEF	EFAFSLYRQLAHQSNS	K	I	T	Y	R	Q	2	1	1	0	0	0	1	0	0	1	2	0	0	2	1	1	1	0	1	0	0	14	0	16408562	sp|P01009|A1AT_HUMAN	sp|P01009|A1AT_HUMAN	50	63	yes	yes	2;3	0.242	134.37	By MS/MS	2	18241000	18241000			740	36
ITQVLHFTK	AFRLFETKITQVLHFT	TQVLHFTKDVKAAANQ	K	I	T	T	K	D	0	0	0	0	0	1	0	0	1	1	1	1	0	1	0	0	2	0	0	1	0	9	0	10856233	sp|P0C0L5|CO4B_HUMAN;CON__ENSEMBL:ENSBTAP00000007350;CON__P01030;sp|P0C0L4|CO4A_HUMAN	sp|P0C0L5|CO4B_HUMAN	1647	1655	no	no	2	0.0019498	98.04	By MS/MS	1	13916000	13916000			741	109;108
ITTGGDVINNGLWNMVSVEELEHSISIK	LKNEHTSKITTGGDVI	LEHSISIKIAKEAVMD	K	I	T	I	K	I	0	0	3	1	0	0	3	3	1	4	2	1	1	0	0	3	2	1	0	3	0	28	0	30545332	sp|P07225|PROS_HUMAN	sp|P07225|PROS_HUMAN	371	398	yes	yes	3	0.031924	32882	By MS/MS	1	6717000	6717000			742	91
ITVVAGEHNIEETEHTEQK	HCVETGVKITVVAGEH	ETEHTEQKRNVIRIIP	K	I	T	Q	K	R	1	0	1	0	0	1	5	1	2	2	0	1	0	0	0	0	3	0	0	2	0	19	0	21630444	sp|P00740|FA9_HUMAN	sp|P00740|FA9_HUMAN	275	293	yes	yes	2;3;4	4.87e-19	225.86	By MS/MS	3	80421000	80421000			743	31
ITVVAGEHNIEETEHTEQKR	HCVETGVKITVVAGEH	TEHTEQKRNVIRIIPH	K	I	T	K	R	N	1	1	1	0	0	1	5	1	2	2	0	1	0	0	0	0	3	0	0	2	0	20	1	23191455	sp|P00740|FA9_HUMAN	sp|P00740|FA9_HUMAN	275	294	yes	yes	3;4	0.00206	120.08	By MS/MS	2	79496000	79496000			744	31
ITYVPITGGTPSMVTVDGTK	TAQVESFRITYVPITG	MVTVDGTKTQTRLVKL	R	I	T	T	K	T	0	0	0	1	0	0	0	3	0	2	0	1	1	0	2	1	5	0	1	3	0	20	0	2036.05	sp|P24821|TENA_HUMAN	sp|P24821|TENA_HUMAN	1742	1761	yes	yes	2	0.00015472	82609	By MS/MS	1	1853800	1853800			745	140
IVDLFSGLDSPAILVLVNYIFFK	VKNKTQGKIVDLFSGL	LVNYIFFKGTWTQPFD	K	I	V	F	K	G	1	0	1	2	0	0	0	1	0	3	4	1	0	3	1	2	0	0	1	3	0	23	0	2582.44	sp|P08185|CBG_HUMAN	sp|P08185|CBG_HUMAN	182	204	yes	yes	3	0.154	96391	By MS/MS	1	514940	514940			746	99
IVDLVKELDRDTVFALVNYIFFK	VEKGTQGKIVDLVKEL	LVNYIFFKGKWERPFE	K	I	V	F	K	G	1	1	1	3	0	0	1	0	0	2	3	2	0	3	0	0	1	0	1	4	0	23	2	27565153	sp|P01009|A1AT_HUMAN	sp|P01009|A1AT_HUMAN	193	215	yes	yes	3;4	0.215	99407	By MS/MS	2	5665600	5665600			747	36
IVEGSDAEIGMSPWQVMLFR	LESYIDGRIVEGSDAE	PWQVMLFRKSPQELLC	R	I	V	F	R	K	1	1	0	1	0	1	2	2	0	2	1	0	2	1	1	2	0	1	0	2	0	20	0	2264097	sp|P00734|THRB_HUMAN	sp|P00734|THRB_HUMAN	364	383	yes	yes	2;3	1.27e-70	321.93	By MS/MS	12	412000000	412000000			748	28
IVLLDVPVR	NSQNPNSKIVLLDVPV	VLLDVPVRAEAQVELR	K	I	V	V	R	A	0	1	0	1	0	0	0	0	0	1	2	0	0	0	1	0	0	0	0	3	0	9	0	10226488	sp|P08514|ITA2B_HUMAN	sp|P08514|ITA2B_HUMAN	766	774	yes	yes	2	0.038108	48794	By MS/MS	1	1638700	1638700			749	102
IVNEGDPIWIK				I	V	I	K		0	0	1	1	0	0	1	1	0	3	0	1	0	0	1	0	0	1	0	1	0	11	0	12826921		REV__sp|P04626|ERBB2_HUMAN			yes	yes	2;3	0.00065332	107.45	By MS/MS	2	27513000	27513000	+		750	12
IVQILPWEQNEQVK	PSQADINKIVQILPWE	WEQNEQVKNFVASHIA	K	I	V	V	K	N	0	0	1	0	0	3	2	0	0	2	1	1	0	0	1	0	0	1	0	2	0	14	0	17229305	sp|P04114|APOB_HUMAN	sp|P04114|APOB_HUMAN	577	590	yes	yes	2	0.035533	47037	By MS/MS	1	2888700	2888700			751	79
IVSQLLTLMDGLK	THGEVERRIVSQLLTL	LTLMDGLKQRAHVIVM	R	I	V	L	K	Q	0	0	0	1	0	1	0	1	0	1	4	1	1	0	0	1	1	0	0	1	0	13	0	14298214	sp|P55072|TERA_HUMAN	sp|P55072|TERA_HUMAN	324	336	yes	yes	2	0.036412	46797	By MS/MS	1	6447300	6447300			752	155
IVSSAMEPDR	VTAPENGKIVSSAMEP	SSAMEPDREYHFGQAV	K	I	V	D	R	E	1	1	0	1	0	0	1	0	0	1	0	0	1	0	1	2	0	0	0	1	0	10	0	11035281	sp|P08603|CFAH_HUMAN	sp|P08603|CFAH_HUMAN	157	166	yes	yes	2	0.042146	46352	By MS/MS	1	1489700	1489700			753	104
IWDVVEK	KNKLTQSKIWDVVEKA	KIWDVVEKADIGCTPG	K	I	W	E	K	A	0	0	0	1	0	0	1	0	0	1	0	1	0	0	0	0	0	1	0	2	0	7	0	88747527	sp|P01024|CO3_HUMAN;CON__Q2UVX4	sp|P01024|CO3_HUMAN	616	622	no	no	2	0.038386	55531	By MS/MS	1	9355700	9355700		+	754	40;9
IYEDHDATQQLQGFYSQVAK	ENNGRAQRIYEDHDAT	GFYSQVAKPLLVDVDL	R	I	Y	A	K	P	2	0	0	2	0	4	1	1	1	1	1	1	0	1	0	1	1	0	2	1	0	20	0	23401022	sp|P19827|ITIH1_HUMAN	sp|P19827|ITIH1_HUMAN	458	477	yes	yes	2;3	5.91e-84	335.48	By MS/MS	3	324420000	324420000			755	135
IYGMHSELWGVVHGATVLSPTAVFGTLASLYLGALDHTADR	LANFLGFRIYGMHSEL	ALDHTADRLQAILGVP	R	I	Y	D	R	L	5	1	0	2	0	0	1	5	3	1	6	0	1	1	1	3	4	1	2	4	0	41	0	43251943	sp|P01019|ANGT_HUMAN	sp|P01019|ANGT_HUMAN	117	157	yes	yes	4;5	0.004307	47808	By MS/MS	2	3717300	3717300			756	38
IYGNQDTSSQLK	ENHGIAQRIYGNQDTS	QDTSSQLKKFYNQVST	R	I	Y	L	K	K	0	0	1	1	0	2	0	1	0	1	1	1	0	0	0	2	1	0	1	0	0	12	0	13526572	sp|P19823|ITIH2_HUMAN	sp|P19823|ITIH2_HUMAN	476	487	yes	yes	2	1.34e-13	220.66	By MS/MS	6	178910000	178910000			757	134
IYGNQDTSSQLKK	ENHGIAQRIYGNQDTS	DTSSQLKKFYNQVSTP	R	I	Y	K	K	F	0	0	1	1	0	2	0	1	0	1	1	2	0	0	0	2	1	0	1	0	0	13	1	14807522	sp|P19823|ITIH2_HUMAN	sp|P19823|ITIH2_HUMAN	476	488	yes	yes	2;3	2.18e-12	229.56	By MS/MS	4	174220000	174220000			758	134
IYISGMAPR	VDAAMAGRIYISGMAP	YISGMAPRPSLAKKQR	R	I	Y	P	R	P	1	1	0	0	0	0	0	1	0	2	0	0	1	0	1	1	0	0	1	0	0	9	0	1006527	sp|P04004|VTNC_HUMAN	sp|P04004|VTNC_HUMAN	354	362	yes	yes	2	0.000157	200.54	By MS/MS	1	54847000	54847000			759	77
IYLQPGR	KLGSYEHRIYLQPGRL	RIYLQPGRLAKHLEVD	R	I	Y	G	R	L	0	1	0	0	0	1	0	1	0	1	1	0	0	0	1	0	0	0	1	0	0	7	0	84547594	sp|P19823|ITIH2_HUMAN	sp|P19823|ITIH2_HUMAN	198	204	yes	yes	2	0.0011733	141.98	By MS/MS	1	141210000	141210000			760	134
IYPTVNCQPLGMISLMK	YVVPWEKKIYPTVNCQ	LGMISLMKRPPGFSPF	K	I	Y	M	K	R	0	0	1	0	1	1	0	1	0	2	2	1	2	0	2	1	1	0	1	1	0	17	0	19639933	sp|P01042|KNG1_HUMAN	sp|P01042|KNG1_HUMAN	364	380	yes	yes	2	0.00021941	100.39	By MS/MS	1	4201700	4201700			761	42
IYTSPTWSAFVTDSSWSAR	TEDTYKPRIYTSPTWS	TDSSWSARKSQLVYQS	R	I	Y	A	R	K	2	1	0	1	0	0	0	0	0	1	0	0	0	1	1	5	3	2	1	1	0	19	0	21610116	sp|Q08380|LG3BP_HUMAN	sp|Q08380|LG3BP_HUMAN	408	426	yes	yes	2;3	9.47e-13	203.56	By MS/MS	2	24587000	24587000			762	167
IYTYQWR	RDGASPSRIYTYQWRQ	RIYTYQWRQTITFQEC	R	I	Y	W	R	Q	0	1	0	0	0	1	0	0	0	1	0	0	0	0	0	0	1	1	2	0	0	7	0	1028508	sp|P14543|NID1_HUMAN	sp|P14543|NID1_HUMAN	604	610	yes	yes	2	0.041622	54205	By MS/MS	1	1481300	1481300			763	128
KADGSYAAWLSR	YMRIQQFRKADGSYAA	SYAAWLSRGSSTWLTA	R	K	A	S	R	G	3	1	0	1	0	0	0	1	0	0	1	1	0	0	0	2	0	1	1	0	0	12	1	13236571	sp|P0C0L5|CO4B_HUMAN;sp|P0C0L4|CO4A_HUMAN	sp|P0C0L5|CO4B_HUMAN	1061	1072	no	no	3	0.00094549	95273	By MS/MS	1	11389000	11389000			764	109;108
KAEEEHLGILGPQLHADVGDK	TFRVPVERKAEEEHLG	LHADVGDKVKIIFKNM	R	K	A	D	K	V	2	0	0	2	0	1	3	3	2	1	3	2	0	0	1	0	0	0	0	1	0	21	1	22551546	sp|P00450|CERU_HUMAN	sp|P00450|CERU_HUMAN	799	819	yes	yes	3;4	4.86e-23	213.03	By MS/MS	2	9828800	9828800			765	27
KAPDAGGCLHADPDLGVLCPTGCQLQEALLQQER	ATQKKVERKAPDAGGC	EALLQQERPIRNSVDE	R	K	A	E	R	P	4	1	0	3	3	4	2	4	1	0	6	1	0	0	3	0	1	0	0	1	0	34	1	37167709	sp|P02675|FIBB_HUMAN	sp|P02675|FIBB_HUMAN	88	121	yes	yes	3;4	5.23e-19	160.01	By MS/MS	2	73531000	73531000			766	60
KAPDAGGCLHADPDLGVLCPTGCQLQEALLQQERPIR	ATQKKVERKAPDAGGC	LQQERPIRNSVDELNN	R	K	A	I	R	N	4	2	0	3	3	4	2	4	1	1	6	1	0	0	4	0	1	0	0	1	0	37	2	40830088	sp|P02675|FIBB_HUMAN	sp|P02675|FIBB_HUMAN	88	124	yes	yes	3;4;5;6	7.38e-07	108.72	By MS/MS	4	355370000	355370000			767	60
KDHSGQVFSVVSNGK	GTLLALERKDHSGQVF	FSVVSNGKAGTLDLSL	R	K	D	G	K	A	0	0	1	1	0	1	0	2	1	0	0	2	0	1	0	3	0	0	0	3	0	15	1	15878005	sp|P07996|TSP1_HUMAN	sp|P07996|TSP1_HUMAN	110	124	yes	yes	2;3	5.18e-13	225.31	By MS/MS	2	26007000	26007000		+	768	98
KDNCPNLPNSGQEDYDK	ANATYHCKKDNCPNLP	SGQEDYDKDGIGDACD	K	K	D	D	K	D	0	0	3	3	1	1	1	1	0	0	1	2	0	0	2	1	0	0	1	0	0	17	1	19928483	sp|P07996|TSP1_HUMAN;CON__Q28194	sp|P07996|TSP1_HUMAN	715	731	yes	no	3	0.0821	113.11	By MS/MS	1	1616800	1616800		+	769	98
KDNCVTVPNSGQEDVDR	RCPERQCRKDNCVTVP	SGQEDVDRDGIGDACD	R	K	D	D	R	D	0	1	2	3	1	1	1	1	0	0	0	1	0	0	1	1	1	0	0	3	0	17	1	19318643	sp|P49747|COMP_HUMAN	sp|P49747|COMP_HUMAN	289	305	yes	yes	3	0.00010751	102.72	By MS/MS	1	4021200	4021200			770	151
KDSGFQMNQLR	YYAVAVVKKDSGFQMN	GFQMNQLRGKKSCHTG	K	K	D	L	R	G	0	1	1	1	0	2	0	1	0	0	1	1	1	1	0	1	0	0	0	0	0	11	1	13226401	sp|P02787|TRFE_HUMAN	sp|P02787|TRFE_HUMAN	122	132	yes	yes	3	0.0027035	80.69	By MS/MS	2	3496400	3496400			771	74
KDTVIKPLLVEPEGLEK	PSVPEHGRKDTVIKPL	VEPEGLEKETTFNSLL	R	K	D	E	K	E	0	0	0	1	0	0	3	1	0	1	3	3	0	0	2	0	1	0	0	2	0	17	2	19070979	sp|P01023|A2MG_HUMAN	sp|P01023|A2MG_HUMAN	896	912	yes	yes	3	0.043766	46892	By MS/MS	1	3364200	3364200			772	39
KEDSCQLGYSAGPCMGMTSR	QLVTEVTKKEDSCQLG	PCMGMTSRYFYNGTSM	K	K	E	S	R	Y	1	1	0	1	2	1	1	3	0	0	1	1	2	0	1	3	1	0	1	0	0	20	1	22339224	sp|P02760|AMBP_HUMAN	sp|P02760|AMBP_HUMAN	227	246	yes	yes	2;3	1.85e-22	230.62	By MS/MS	8	304100000	304100000			773	68
KEEFHEQSFR	VLGDQDLKKEEFHEQS	EFHEQSFRVEKIFKYS	K	K	E	F	R	V	0	1	0	0	0	1	3	0	1	0	0	1	0	2	0	1	0	0	0	0	0	10	1	13356208	sp|Q14520|HABP2_HUMAN	sp|Q14520|HABP2_HUMAN	382	391	yes	yes	2;3	0.0558	163.9	By MS/MS	9	151120000	151120000			774	174
KEMAINDCSK	AARMKQDKKEMAINDC	MAINDCSKAIQLNPSY	K	K	E	S	K	A	1	0	1	1	1	0	1	0	0	1	0	2	1	0	0	1	0	0	0	0	0	10	1	11945373	sp|Q99614|TTC1_HUMAN	sp|Q99614|TTC1_HUMAN	171	180	yes	yes	2	0.04288	45908	By MS/MS	1	2495200	2495200			775	187
KGDTFSCMVGHEALPLAFTQK	RVAAEDWKKGDTFSCM	LPLAFTQKTIDRLAGK	K	K	G	Q	K	T	2	0	0	1	1	1	1	2	1	0	2	2	1	2	1	1	2	0	0	1	0	21	1	23361293	sp|P01876|IGHA1_HUMAN	sp|P01876|IGHA1_HUMAN	307	327	yes	yes	2;3;4	7.49e-15	204.47	By MS/MS	3	78341000	78341000			776	54
KGGETSEMYLIQPDSSVK	KECEEIIRKGGETSEM	IQPDSSVKPYRVYCDM	R	K	G	V	K	P	0	0	0	1	0	1	2	2	0	1	1	2	1	0	1	3	1	0	1	1	0	18	1	1967951	sp|P02675|FIBB_HUMAN	sp|P02675|FIBB_HUMAN	247	264	yes	yes	3	0.041428	54964	By MS/MS	1	5254000	5254000			777	60
KGGETSEMYLIQPDSSVKPYR	KECEEIIRKGGETSEM	DSSVKPYRVYCDMNTE	R	K	G	Y	R	V	0	1	0	1	0	1	2	2	0	1	1	2	1	0	2	3	1	0	2	1	0	21	2	23841682	sp|P02675|FIBB_HUMAN	sp|P02675|FIBB_HUMAN	247	267	yes	yes	4	0.342	101.54	By MS/MS	1	89704000	89704000			778	60
KGHVLFRPTVSQQQSCPTCSTSLLNGHFK	IKKSFSGKKGHVLFRP	SLLNGHFKVTYDVSRD	K	K	G	F	K	V	0	1	1	0	2	3	0	2	2	0	3	2	0	2	2	4	3	0	0	2	0	29	2	33136448	sp|P19827|ITIH1_HUMAN	sp|P19827|ITIH1_HUMAN	229	257	yes	yes	4;5	2.28e-05	110.06	By MS/MS	2	13741000	13741000			779	135
KGHVSFKPSLDQQR	LTKSFSGKKGHVSFKP	KPSLDQQRSCPTCTDS	K	K	G	Q	R	S	0	1	0	1	0	2	0	1	1	0	1	2	0	1	1	2	0	0	0	1	0	14	2	16258638	sp|Q06033|ITIH3_HUMAN;CON__Q0V8M9	sp|Q06033|ITIH3_HUMAN	221	234	yes	no	2;3;4	0.624	147.39	By MS/MS	3	63757000	63757000			780	166
KIMADSGPIYDK	RVVMYEGKKIMADSGP	DSGPIYDKTYAGGRLG	K	K	I	D	K	T	1	0	0	2	0	0	0	1	0	2	0	2	1	0	1	1	0	0	1	0	0	12	1	13366697	sp|P07996|TSP1_HUMAN;CON__Q28194	sp|P07996|TSP1_HUMAN	1130	1141	yes	no	3	0.011764	58.04	By MS/MS	1	2864100	2864100		+	781	98
KKAELEGVAVTAPR	YQEIEEDRKKAELEGV	GVAVTAPRKGRSVEKE	R	K	K	P	R	K	3	1	0	0	0	0	2	1	0	0	1	2	0	0	1	0	1	0	0	2	0	14	2	14678409	sp|Q9Y3X0|CCDC9_HUMAN	sp|Q9Y3X0|CCDC9_HUMAN	43	56	yes	yes	3	0.041417	46378	By MS/MS	1	0	0			782	199
KLSENTDFLAPGVSSFTDSNQQESITK	DMSEPQEKKLSENTDF	NQQESITKREENQEQP	K	K	L	T	K	R	1	0	2	2	0	2	2	1	0	1	2	2	0	2	1	5	3	0	0	1	0	27	1	29424145	sp|Q14515|SPRL1_HUMAN	sp|Q14515|SPRL1_HUMAN	133	159	yes	yes	3	0.00728	105.17	By MS/MS	1	2993900	2993900			783	173
KLSSWVLLMK	MFNIQHCKKLSSWVLL	SSWVLLMKYLGNATAI	K	K	L	M	K	Y	0	0	0	0	0	0	0	0	0	0	3	2	1	0	0	2	0	1	0	1	0	10	1	1203705	sp|P01009|A1AT_HUMAN	sp|P01009|A1AT_HUMAN	258	267	yes	yes	2;3	0.029422	119.34	By MS/MS	2	12567000	12567000			784	36
KLVPFATELHER	TYAGDLQKKLVPFATE	FATELHERLAKDSEKL	K	K	L	E	R	L	1	1	0	0	0	0	2	0	1	0	2	1	0	1	1	0	1	0	0	1	0	12	1	14387932	sp|P06727|APOA4_HUMAN;CON__Q32PJ2	sp|P06727|APOA4_HUMAN	79	90	yes	no	3	0.0082426	66267	By MS/MS	1	1534600	1534600			785	89
KLWAYLTINQLLAER	HADPDFTRKLWAYLTI	INQLLAERSLAPTAAA	R	K	L	E	R	S	2	1	1	0	0	1	1	0	0	1	4	1	0	0	0	0	1	1	1	0	0	15	1	18310356	sp|P19823|ITIH2_HUMAN	sp|P19823|ITIH2_HUMAN	582	596	no	no	2;3	1.05e-12	219.53	By MS/MS	5	95522000	95522000		+	786	134
KMDLIDLEDETIDAEVMNSLAVTMDDFR	AALQAIRKKMDLIDLE	AVTMDDFRWALSQSNP	K	K	M	F	R	W	2	1	1	6	0	0	3	0	0	2	3	1	3	1	0	1	2	0	0	2	0	28	1	32284876	sp|P55072|TERA_HUMAN	sp|P55072|TERA_HUMAN	426	453	yes	yes	3	0.0005476	74408	By MS/MS	1	935120	935120			787	155
KMICCFSQENPER	EDMYGTMKKMICCFSQ	FSQENPERRPSRIPST	K	K	M	E	R	R	0	1	1	0	2	1	2	0	0	1	0	1	1	1	1	1	0	0	0	0	0	13	1	16977324	sp|Q9UBY5|LPAR3_HUMAN	sp|Q9UBY5|LPAR3_HUMAN	306	318	yes	yes	2	0.043144	40475	By MS/MS	1	0	0			788	192
KMLEEIMK	DAATLKSRKMLEEIMK	KMLEEIMKYEASILTH	R	K	M	M	K	Y	0	0	0	0	0	0	2	0	0	1	1	2	2	0	0	0	0	0	0	0	0	8	1	10205348	sp|P02679|FIBG_HUMAN	sp|P02679|FIBG_HUMAN	114	121	yes	yes	2	0.039874	137.14	By MS/MS	1	8274100	8274100			789	61
KMLEEIMKYEASILTHDSSIR	DAATLKSRKMLEEIMK	LTHDSSIRYLQEIYNS	R	K	M	I	R	Y	1	1	0	1	0	0	3	0	1	3	2	2	2	0	0	3	1	0	1	0	0	21	2	24932607	sp|P02679|FIBG_HUMAN	sp|P02679|FIBG_HUMAN	114	134	yes	yes	3	0.00424	113.49	By MS/MS	1	2143400	2143400			790	61
KMTVTDQVNCPK	TSNNIDVKKMTVTDQV	TDQVNCPKLS______	K	K	M	P	K	L	0	0	1	1	1	1	0	0	0	0	0	2	1	0	1	0	2	0	0	2	0	12	1	1419685	sp|P05090|APOD_HUMAN	sp|P05090|APOD_HUMAN	176	187	yes	yes	3	0.0088086	64945	By MS/MS	1	794320	794320			791	85
KPDVSHGEMVSGFGPIYNYK	TCEKITCRKPDVSHGE	FGPIYNYKDTIVFKCQ	R	K	P	Y	K	D	0	0	1	1	0	0	1	3	1	1	0	2	1	1	2	2	0	0	2	2	0	20	1	22240623	sp|P04003|C4BPA_HUMAN	sp|P04003|C4BPA_HUMAN	241	260	yes	yes	2;3;4	1.87e-15	203.23	By MS/MS	3	45450000	45450000			792	76
KPEDWDEEMDGEWEPPVIQNPEYK	HIPDPDAKKPEDWDEE	VIQNPEYKGEWKPRQI	K	K	P	Y	K	G	0	0	1	3	0	1	6	1	0	1	0	2	1	0	4	0	0	2	1	1	0	24	1	29592858	sp|P27797|CALR_HUMAN	sp|P27797|CALR_HUMAN	249	272	yes	yes	3	9.03e-06	128.67	By MS/MS	1	6066900	6066900			793	144
KPEDWDERPK	EIEDPEDRKPEDWDER	EDWDERPKIPDPEAVK	R	K	P	P	K	I	0	1	0	2	0	0	2	0	0	0	0	2	0	0	2	0	0	1	0	0	0	10	2	12986255	sp|P27824|CALX_HUMAN	sp|P27824|CALX_HUMAN	283	292	yes	yes	3	0.00011957	139.15	By MS/MS	1	414860	414860			794	145
KPVAFSDYIHPVCLPDR	DIALMKLKKPVAFSDY	HPVCLPDRETAASLLQ	K	K	P	D	R	E	1	1	0	2	1	0	0	0	1	1	1	1	0	1	3	1	0	0	1	2	0	17	1	20130142	sp|P00734|THRB_HUMAN	sp|P00734|THRB_HUMAN	470	486	yes	yes	2;3;4	1.04e-17	229.22	By MS/MS	7	561120000	561120000			795	28
KPVAFSDYIHPVCLPDRETAASLLQAGYK	DIALMKLKKPVAFSDY	SLLQAGYKGRVTGWGN	K	K	P	Y	K	G	4	1	0	2	1	1	1	1	1	1	3	2	0	1	3	2	1	0	2	2	0	29	2	32456543	sp|P00734|THRB_HUMAN	sp|P00734|THRB_HUMAN	470	498	yes	yes	3;4	3.49e-06	128.19	By MS/MS	2	69615000	69615000			796	28
KPVDEYKDCHLAQVPSHTVVAR	LLCLDNTRKPVDEYKD	PSHTVVARSMGGKEDL	R	K	P	A	R	S	2	1	0	2	1	1	1	0	2	0	1	2	0	0	2	1	1	0	1	4	0	22	2	25482856	sp|P02787|TRFE_HUMAN	sp|P02787|TRFE_HUMAN	252	273	yes	yes	3;4;5	4.67e-11	173.49	By MS/MS	3	61124000	61124000			797	74
KPVEEYANCHLAR	LLCLDGTRKPVEEYAN	YANCHLARAPNHAVVT	R	K	P	A	R	A	2	1	1	0	1	0	2	0	1	0	1	1	0	0	1	0	0	0	1	1	0	13	1	15857671	sp|P02787|TRFE_HUMAN	sp|P02787|TRFE_HUMAN	588	600	yes	yes	3	0.00031465	104.24	By MS/MS	2	29576000	29576000			798	74
KQELSEAEQATR	LSITVRTKKQELSEAE	SEAEQATRTMQALPYS	K	K	Q	T	R	T	2	1	0	0	0	2	3	0	0	0	1	1	0	0	0	1	1	0	0	0	0	12	1	13886896	sp|P01024|CO3_HUMAN	sp|P01024|CO3_HUMAN	428	439	yes	yes	2;3	0.0808	153.74	By MS/MS	3	14450000	14450000			799	40
KQINDYVEK	FGDTEEAKKQINDYVE	QINDYVEKGTQGKIVD	K	K	Q	E	K	G	0	0	1	1	0	1	1	0	0	1	0	2	0	0	0	0	0	0	1	1	0	9	1	11355873	sp|P01009|A1AT_HUMAN	sp|P01009|A1AT_HUMAN	179	187	yes	yes	2	0.0061925	134.84	By MS/MS	1	3513900	3513900			800	36
KQTALVELVK	SEKERQIKKQTALVEL	TALVELVKHKPKATKE	K	K	Q	V	K	H	1	0	0	0	0	1	1	0	0	0	2	2	0	0	0	0	1	0	0	2	0	10	1	11276914	sp|P02768|ALBU_HUMAN;CON__P02768-1	sp|P02768|ALBU_HUMAN	549	558	yes	no	2	0.00014096	162.26	By MS/MS	1	118730000	118730000		+	801	3
KSPQELLCGASLISDR	PWQVMLFRKSPQELLC	GASLISDRWVLTAAHC	R	K	S	D	R	W	1	1	0	1	1	1	1	1	0	1	3	1	0	0	1	3	0	0	0	0	0	16	1	17729091	sp|P00734|THRB_HUMAN;CON__P00735	sp|P00734|THRB_HUMAN	384	399	yes	no	2;3	0.000436	159.44	By MS/MS	2	162860000	162860000			802	28
KTLLSNLEEAK	IEKTNEERKTLLSNLE	LSNLEEAKKKKEDALN	R	K	T	A	K	K	1	0	1	0	0	0	2	0	0	0	3	2	0	0	0	1	1	0	0	0	0	11	1	12446976	sp|P10909|CLUS_HUMAN	sp|P10909|CLUS_HUMAN	68	78	yes	yes	3	0.00099653	99539	By MS/MS	2	29753000	29753000			803	117
KTLLSNLEEAKK	IEKTNEERKTLLSNLE	SNLEEAKKKKEDALNE	R	K	T	K	K	K	1	0	1	0	0	0	2	0	0	0	3	3	0	0	0	1	1	0	0	0	0	12	2	13727926	sp|P10909|CLUS_HUMAN	sp|P10909|CLUS_HUMAN	68	79	yes	yes	3	4.08e-12	207.95	By MS/MS	1	9522100	9522100			804	117
KVADALTNAVAHVDDMPNALSALSDLHAHK	AQVKGHGKKVADALTN	LSDLHAHKLRVDPVNF	K	K	V	H	K	L	7	0	2	4	0	0	0	0	3	0	4	2	1	0	1	2	1	0	0	3	0	30	1	31235771	sp|P69905|HBA_HUMAN	sp|P69905|HBA_HUMAN	62	91	yes	yes	4	0.0611	83755	By MS/MS	1	7558800	7558800			805	165
KVESELIKPINPR	VYFAGFPRKVESELIK	LIKPINPRLDGCIRSW	R	K	V	P	R	L	0	1	1	0	0	0	2	0	0	2	1	2	0	0	2	1	0	0	0	1	0	13	2	15218879	sp|P07225|PROS_HUMAN	sp|P07225|PROS_HUMAN	433	445	yes	yes	3	0.0035208	79492	By MS/MS	1	6464400	6464400			806	91
KVETNMAFSPFSIASLLTQVLLGAGENTK	YHAFSAMKKVETNMAF	LGAGENTKTNLESILS	K	K	V	T	K	T	3	0	2	0	0	1	2	2	0	1	4	2	1	2	1	3	3	0	0	2	0	29	1	30656107	sp|P05155|IC1_HUMAN	sp|P05155|IC1_HUMAN	162	190	yes	yes	3	0.00164	101.45	By MS/MS	1	3542900	3542900			807	87
KVPLDSSPATCHNNIMK	SSQCADTRKVPLDSSP	TCHNNIMKQTMVDSSC	R	K	V	M	K	Q	1	0	2	1	1	0	0	0	1	1	1	2	1	0	2	2	1	0	0	1	0	17	1	19109343	sp|P04275|VWF_HUMAN	sp|P04275|VWF_HUMAN	1036	1052	yes	yes	3	0.0063473	65528	By MS/MS	1	617080	617080			808	82
KVPQVSTPTLVEVSR	ALLVRYTKKVPQVSTP	PTLVEVSRNLGKVGSK	K	K	V	S	R	N	0	1	0	0	0	1	1	0	0	0	1	1	0	0	2	2	2	0	0	4	0	15	1	16389305	sp|P02768|ALBU_HUMAN;CON__P02768-1;CON__P02769	sp|P02768|ALBU_HUMAN	438	452	yes	no	2;3	1.57e-08	184.87	By MS/MS	2	612230000	612230000		+	809	3
KVTEENKELANELR	TTLQDSIRKVTEENKE	KELANELRRPPLCYHN	R	K	V	L	R	R	1	1	2	0	0	0	4	0	0	0	2	2	0	0	0	0	1	0	0	1	0	14	2	16718792	sp|P07996|TSP1_HUMAN;CON__Q28194	sp|P07996|TSP1_HUMAN	300	313	yes	no	2;3;4	2.18e-13	209.53	By MS/MS	4	36393000	36393000		+	810	98
KWQEEMELYR	PYLDDFQKKWQEEMEL	QEEMELYRQKVEPLRA	K	K	W	Y	R	Q	0	1	0	0	0	1	3	0	0	0	1	1	1	0	0	0	0	1	1	0	0	10	1	14106602	sp|P02647|APOA1_HUMAN	sp|P02647|APOA1_HUMAN	131	140	yes	yes	3	0.0020322	90149	By MS/MS	1	3698200	3698200			811	56
KYFPETWIWDLVVVNSAGVAEVGVTVPDTITEWK	EPHTETVRKYFPETWI	PDTITEWKAGAFCLSE	R	K	Y	W	K	A	2	0	1	2	0	0	3	2	0	2	1	2	0	1	2	1	4	3	1	7	0	34	1	38479713	sp|P01023|A2MG_HUMAN	sp|P01023|A2MG_HUMAN	733	766	yes	yes	3	0.028387	28119	By MS/MS	1	681310	681310			812	39
KYPVAHFIDQTLK	KVPMMNSKKYPVAHFI	HFIDQTLKAKVGQLQL	K	K	Y	L	K	A	1	0	0	1	0	1	0	0	1	1	1	2	0	1	1	0	1	0	1	1	0	13	1	15588508	sp|P05155|IC1_HUMAN	sp|P05155|IC1_HUMAN	329	341	yes	yes	3	0.019745	51463	By MS/MS	1	2273600	2273600			813	87
KYSDASDCHGEDSQAFCEK	HVTVSICRKYSDASDC	DSQAFCEKFSGQLNSH	R	K	Y	E	K	F	2	0	0	3	2	1	2	1	1	0	0	2	0	1	0	3	0	0	1	0	0	19	1	22328688	sp|P01023|A2MG_HUMAN	sp|P01023|A2MG_HUMAN	271	289	yes	yes	3;4	0.000227	142.23	By MS/MS	3	11219000	11219000			814	39
KYVLPNFEVK	SSTQFEVKKYVLPNFE	VLPNFEVKITPGKPYI	K	K	Y	V	K	I	0	0	1	0	0	0	1	0	0	0	1	2	0	1	1	0	0	0	1	2	0	10	1	12356914	sp|P0C0L5|CO4B_HUMAN;CON__ENSEMBL:ENSBTAP00000007350;CON__P01030;sp|P0C0L4|CO4A_HUMAN	sp|P0C0L5|CO4B_HUMAN	235	244	no	no	3	0.010638	66056	By MS/MS	1	5724100	5724100			815	109;108
LAACLEGNCAEGLGTNYR	TARTPRDKLAACLEGN	EGLGTNYRGHVNITRS	K	L	A	Y	R	G	3	1	2	0	2	0	2	3	0	0	3	0	0	0	0	0	1	0	1	0	0	18	0	19678829	sp|P00734|THRB_HUMAN	sp|P00734|THRB_HUMAN	100	117	yes	yes	2;3	7.88e-49	281.49	By MS/MS	4	88560000	88560000			816	28
LAADDFR	LLQIDNARLAADDFRL	RLAADDFRLKYENEVA	R	L	A	F	R	L	2	1	0	2	0	0	0	0	0	0	1	0	0	1	0	0	0	0	0	0	0	7	0	80639227	sp|P13645|K1C10_HUMAN;CON__P13645;CON__P02535-1;CON__A2A4G1;sp|Q7Z3Y7|K1C28_HUMAN;CON__Q148H6;CON__Q9Z2K1;sp|P02533|K1C14_HUMAN;CON__P02533;sp|P08779|K1C16_HUMAN;CON__P08779;CON__Q3ZAW8;CON__Q7Z3Y7;sp|P08727|K1C19_HUMAN;CON__P08727;CON__P19001;sp|Q14525|KT33B_HUMAN;CON__Q14525;sp|Q15323|K1H1_HUMAN;CON__Q9UE12;CON__Q15323;CON__A2A5Y0;CON__ENSEMBL:ENSP00000377550;CON__P05784;CON__Q92764;sp|P05783|K…	sp|P13645|K1C10_HUMAN	229	235	yes	no	2	0.024625	66429	By MS/MS	1	4323000	4323000		+	817	5
LAAEFASK	YNAWSVEKLAAEFASK	LAAEFASKPWIQVDMQ	K	L	A	S	K	P	3	0	0	0	0	0	1	0	0	0	1	1	0	1	0	1	0	0	0	0	0	8	0	83544397	sp|P12259|FA5_HUMAN	sp|P12259|FA5_HUMAN	1953	1960	yes	yes	2	0.0023262	98582	By MS/MS	1	2102100	2102100			818	120
LAAEFASKPWIQVDMQK	YNAWSVEKLAAEFASK	WIQVDMQKEVIITGIQ	K	L	A	Q	K	E	3	0	0	1	0	2	1	0	0	1	1	2	1	1	1	1	0	1	0	1	0	17	1	19610081	sp|P12259|FA5_HUMAN	sp|P12259|FA5_HUMAN	1953	1969	yes	yes	3	2.7e-06	161.82	By MS/MS	1	11659000	11659000			819	120
LAEYHAK	LKENGGARLAEYHAKA	RLAEYHAKATEHLSTL	R	L	A	A	K	A	2	0	0	0	0	0	1	0	1	0	1	1	0	0	0	0	0	0	1	0	0	7	0	83042865	sp|P02647|APOA1_HUMAN	sp|P02647|APOA1_HUMAN	213	219	yes	yes	2	0.046566	65672	By MS/MS	1	0	0			820	56
LAKTYETTLEK	YSVVLLLRLAKTYETT	TYETTLEKCCAAADPH	R	L	A	E	K	C	1	0	0	0	0	0	2	0	0	0	2	2	0	0	0	0	3	0	1	0	0	11	1	12956973	sp|P02768|ALBU_HUMAN;CON__P02768-1	sp|P02768|ALBU_HUMAN	373	383	yes	no	2	0.040707	73.36	By MS/MS	1	487310	487310		+	821	3
LAQKVPTADLEDVLPLAEDITNILSK	SRLSNLIKLAQKVPTA	DITNILSKCCESASED	K	L	A	S	K	C	3	0	1	3	0	1	2	0	0	2	5	2	0	0	2	1	2	0	0	2	0	26	1	28055375	sp|P02774|VTDB_HUMAN	sp|P02774|VTDB_HUMAN	239	264	yes	yes	3	0.0022679	67217	By MS/MS	1	1156500	1156500			822	72
LAVNMVPFPR	QLNADLRKLAVNMVPF	VNMVPFPRLHFFMPGF	K	L	A	P	R	L	1	1	1	0	0	0	0	0	0	0	1	0	1	1	2	0	0	0	0	2	0	10	0	1142627	sp|P07437|TBB5_HUMAN;sp|Q9BVA1|TBB2B_HUMAN;sp|Q13885|TBB2A_HUMAN;sp|P68371|TBB4B_HUMAN;sp|Q3ZCM7|TBB8_HUMAN;sp|P04350|TBB4A_HUMAN;sp|A6NNZ2|TBB8L_HUMAN;sp|Q9BUF5|TBB6_HUMAN;sp|Q13509|TBB3_HUMAN;sp|Q9H4B7|TBB1_HUMAN;CON__ENSEMBL:ENSBTAP00000025008	sp|P07437|TBB5_HUMAN	253	262	yes	no	2	0.031277	51528	By MS/MS	1	1992300	1992300		+	823	96
LAVTTHGLPCLAWASAQAK	RGQQYQGRLAVTTHGL	AWASAQAKALSKHQDF	R	L	A	A	K	A	5	0	0	0	1	1	0	1	1	0	3	1	0	0	1	1	2	1	0	1	0	19	0	19940408	sp|P00734|THRB_HUMAN	sp|P00734|THRB_HUMAN	225	243	yes	yes	2;3	1.18e-18	218.64	By MS/MS	5	370510000	370510000			824	28
LAVYQAGAR	DADDLQKRLAVYQAGA	AVYQAGAREGAERGLS	R	L	A	A	R	E	3	1	0	0	0	1	0	1	0	0	1	0	0	0	0	0	0	0	1	1	0	9	0	94751886	sp|P02649|APOE_HUMAN	sp|P02649|APOE_HUMAN	177	185	yes	yes	2	0.279	145.16	By MS/MS	2	8053100	8053100			825	57
LCDNLSTK	ELPEHTVKLCDNLSTK	LCDNLSTKNSKFEDCC	K	L	C	T	K	N	0	0	1	1	1	0	0	0	0	0	2	1	0	0	0	1	1	0	0	0	0	8	0	94945388	sp|P02774|VTDB_HUMAN;CON__Q3MHN5;CON__ENSEMBL:ENSBTAP00000018229	sp|P02774|VTDB_HUMAN	285	292	yes	no	2	0.0070186	80219	By MS/MS	1	1138500	1138500			826	72
LCENGNMNNVVTR	EVYLTELKLCENGNMN	NMNNVVTRRFSKADTI	K	L	C	T	R	R	0	1	4	0	1	0	1	1	0	0	1	0	1	0	0	0	1	0	0	2	0	13	0	15196871	sp|Q9Y4E8|UBP15_HUMAN	sp|Q9Y4E8|UBP15_HUMAN	138	150	yes	yes	2	0.018346	73881	By MS/MS	1	80257000	80257000			827	201
LCLQFLAWNFEALTQAEAWPSVPTDLLQLLLPR	TGDALLEKLCLQFLAW	LLQLLLPRSDLAVPSE	K	L	C	P	R	S	4	1	1	1	1	3	2	0	0	0	9	0	0	2	3	1	2	2	0	1	0	33	0	38530277	sp|Q08380|LG3BP_HUMAN	sp|Q08380|LG3BP_HUMAN	278	310	yes	yes	3	0.046229	16471	By MS/MS	1	2217400	2217400			828	167
LCMAALK	TKEGLERKLCMAALKH	KLCMAALKHQPQEFPT	K	L	C	L	K	H	2	0	0	0	1	0	0	0	0	0	2	1	1	0	0	0	0	0	0	0	0	7	0	80541902	sp|P02774|VTDB_HUMAN;CON__Q3MHN5;CON__ENSEMBL:ENSBTAP00000018229	sp|P02774|VTDB_HUMAN	121	127	yes	no	2	0.0085627	82263	By MS/MS	1	2323600	2323600			829	72
LCMGSGLNLCEPNNKEGYYGYTGAFR	KKDSSLCKLCMGSGLN	YGYTGAFRCLVEKGDV	K	L	C	F	R	C	1	1	3	0	2	0	2	5	0	0	3	1	1	1	1	1	1	0	3	0	0	26	1	29703099	sp|P02787|TRFE_HUMAN	sp|P02787|TRFE_HUMAN	516	541	yes	yes	3	0.13	93633	By MS/MS	1	2748900	2748900			830	74
LCNNPTPQFGGK	GGVQKRSRLCNNPTPQ	PTPQFGGKDCVGDVTE	R	L	C	G	K	D	0	0	2	0	1	1	0	2	0	0	1	1	0	1	2	0	1	0	0	0	0	12	0	13316292	sp|P07996|TSP1_HUMAN;CON__Q28194	sp|P07996|TSP1_HUMAN	518	529	yes	no	2	3.16e-18	246.56	By MS/MS	1	43487000	43487000		+	831	98
LCNNPTPQFGGKDCVGDVTENQICNK	GGVQKRSRLCNNPTPQ	TENQICNKQDCPIDGC	R	L	C	N	K	Q	0	0	4	2	3	2	1	3	0	1	1	2	0	1	2	0	2	0	0	2	0	26	1	29643164	sp|P07996|TSP1_HUMAN	sp|P07996|TSP1_HUMAN	518	543	yes	yes	3	4.79e-16	165.41	By MS/MS	1	3759600	3759600		+	832	98
LCNSPSPQMNGK	DGVITRIRLCNSPSPQ	PSPQMNGKPCEGEARE	R	L	C	G	K	P	0	0	2	0	1	1	0	1	0	0	1	1	1	0	2	2	0	0	0	0	0	12	0	13315962	sp|P07996|TSP1_HUMAN;CON__Q28194	sp|P07996|TSP1_HUMAN	461	472	yes	no	2	0.00057215	105.25	By MS/MS	1	844300	844300		+	833	98
LCNSPSPQMNGKPCEGEAR	DGVITRIRLCNSPSPQ	KPCEGEARETKACKKD	R	L	C	A	R	E	1	1	2	0	2	1	2	2	0	0	1	1	1	0	3	2	0	0	0	0	0	19	1	21309245	sp|P07996|TSP1_HUMAN	sp|P07996|TSP1_HUMAN	461	479	yes	yes	2;3	1.09e-06	171.25	By MS/MS	4	1896900	1896900		+	834	98
LCTVATLR	LHTLFGDKLCTVATLR	LCTVATLRETYGEMAD	K	L	C	L	R	E	1	1	0	0	1	0	0	0	0	0	2	0	0	0	0	0	2	0	0	1	0	8	0	93251134	sp|P02768|ALBU_HUMAN;CON__P02768-1	sp|P02768|ALBU_HUMAN	98	105	yes	no	2	0.00047554	118.74	By MS/MS	1	318400000	318400000		+	835	3
LDAPSQIEVK	LKRVTTTRLDAPSQIE	APSQIEVKDVTDTTAL	R	L	D	V	K	D	1	0	0	1	0	1	1	0	0	1	1	1	0	0	1	1	0	0	0	1	0	10	0	10985921	sp|P24821|TENA_HUMAN	sp|P24821|TENA_HUMAN	803	812	yes	yes	2	0.0091407	73499	By MS/MS	1	1527500	1527500			836	140
LDAQASFLPK	FEPQGISKLDAQASFL	AQASFLPKELAAQTIK	K	L	D	P	K	E	2	0	0	1	0	1	0	0	0	0	2	1	0	1	1	1	0	0	0	0	0	10	0	10885866	sp|P19827|ITIH1_HUMAN	sp|P19827|ITIH1_HUMAN	205	214	yes	yes	2	1.39e-07	218.07	By MS/MS	2	150290000	150290000			837	135
LDELRDEGK	KAACLLPKLDELRDEG	DELRDEGKASSAKQRL	K	L	D	G	K	A	0	1	0	2	0	0	2	1	0	0	2	1	0	0	0	0	0	0	0	0	0	9	1	10735353	sp|P02768|ALBU_HUMAN;CON__P02768-1	sp|P02768|ALBU_HUMAN	206	214	yes	no	2	0.00159	194.94	By MS/MS	3	120360000	120360000		+	838	3
LDELRDEGKASSAK	KAACLLPKLDELRDEG	EGKASSAKQRLKCASL	K	L	D	A	K	Q	2	1	0	2	0	0	2	1	0	0	2	2	0	0	0	2	0	0	0	0	0	14	2	15177686	sp|P02768|ALBU_HUMAN;CON__P02768-1	sp|P02768|ALBU_HUMAN	206	219	yes	no	3	0.0013802	88224	By MS/MS	1	2949300	2949300		+	839	3
LDELRDEGKASSAKQR	KAACLLPKLDELRDEG	KASSAKQRLKCASLQK	K	L	D	Q	R	L	2	2	0	2	0	1	2	1	0	0	2	2	0	0	0	2	0	0	0	0	0	16	3	18019282	sp|P02768|ALBU_HUMAN;CON__P02768-1	sp|P02768|ALBU_HUMAN	206	221	yes	no	4	0.04061	44252	By MS/MS	1	470270	470270		+	840	3
LDEVKEQVAEVR	MGSRTRDRLDEVKEQV	KEQVAEVRAKLEEQAQ	R	L	D	V	R	A	1	1	0	1	0	1	3	0	0	0	1	1	0	0	0	0	0	0	0	3	0	12	1	14137464	sp|P02649|APOE_HUMAN	sp|P02649|APOE_HUMAN	247	258	yes	yes	3	0.0021624	87216	By MS/MS	1	991490	991490			841	57
LDGSVDFK	GWTVFQKRLDGSVDFK	LDGSVDFKKNWIQYKE	R	L	D	F	K	K	0	0	0	2	0	0	0	1	0	0	1	1	0	1	0	1	0	0	0	1	0	8	0	8794338	sp|P02679|FIBG_HUMAN	sp|P02679|FIBG_HUMAN	224	231	yes	yes	2	0.00028444	141.52	By MS/MS	2	41351000	41351000			842	61
LDNIYSSDK	LSLDFSSKLDNIYSSD	DNIYSSDKFYKQTVNL	K	L	D	D	K	F	0	0	1	2	0	0	0	0	0	1	1	1	0	0	0	2	0	0	1	0	0	9	0	10534979	sp|P04114|APOB_HUMAN	sp|P04114|APOB_HUMAN	1770	1778	yes	yes	2	0.027139	54259	By MS/MS	1	1074200	1074200			843	79
LDNLQQEIDFLTALYQAELSQMQTQISETNVILSMDNNR	TKVDLQAKLDNLQQEI	ILSMDNNRSLDLDSII	K	L	D	N	R	S	2	1	4	3	0	6	3	0	0	3	6	0	2	1	0	3	3	0	1	1	0	39	0	45261945	sp|P04264|K2C1_HUMAN;CON__P04264	sp|P04264|K2C1_HUMAN	305	343	yes	no	4	0.042047	14836	By MS/MS	1	2573000	2573000		+	844	4
LDQIESVITATSANTQLVLETLAQMDDLQDFLSK	AGKFDPAKLDQIESVI	DLQDFLSKDKHADPDF	K	L	D	S	K	D	3	0	1	4	0	4	2	0	0	2	6	1	1	1	0	3	4	0	0	2	0	34	0	37498921	sp|P19823|ITIH2_HUMAN	sp|P19823|ITIH2_HUMAN	538	571	yes	yes	3;4	2.13e-05	106.27	By MS/MS	22	226760000	226760000			845	134
LDQIESVITATSANTQLVLETLAQMDDLQDFLSKDK	AGKFDPAKLDQIESVI	QDFLSKDKHADPDFTR	K	L	D	D	K	H	3	0	1	5	0	4	2	0	0	2	6	2	1	1	0	3	4	0	0	2	0	36	1	3993014	sp|P19823|ITIH2_HUMAN	sp|P19823|ITIH2_HUMAN	538	573	yes	yes	3;4	0.242	79782	By MS/MS	2	10546000	10546000			846	134
LDTEDKLR	QLVLVAAKLDTEDKLR	LDTEDKLRAAMVGMLA	K	L	D	L	R	A	0	1	0	2	0	0	1	0	0	0	2	1	0	0	0	0	1	0	0	0	0	8	1	98851892	sp|P01019|ANGT_HUMAN	sp|P01019|ANGT_HUMAN	95	102	yes	yes	2	0.019868	90601	By MS/MS	1	791110	791110			847	38
LEAGDHPVELLAR	KIHENEKRLEAGDHPV	HPVELLARDFEKNYNM	R	L	E	A	R	D	2	1	0	1	0	0	2	1	1	0	3	0	0	0	1	0	0	0	0	1	0	13	0	14187518	sp|P09486|SPRC_HUMAN	sp|P09486|SPRC_HUMAN	206	218	yes	yes	3	0.041373	36	By MS/MS	1	5375300	5375300			848	106
LEDSVTYHCSR	RKVGSQYRLEDSVTYH	SVTYHCSRGLTLRGSQ	R	L	E	S	R	G	0	1	0	1	1	0	1	0	1	0	1	0	0	0	0	2	1	0	1	1	0	11	0	13655983	sp|P00751|CFAB_HUMAN	sp|P00751|CFAB_HUMAN	183	193	yes	yes	2;3	0.00041557	118.9	By MS/MS	2	4302000	4302000			849	34
LEEQAQQIR	QVAEVRAKLEEQAQQI	EEQAQQIRLQAEAFQA	K	L	E	I	R	L	1	1	0	0	0	3	2	0	0	1	1	0	0	0	0	0	0	0	0	0	0	9	0	11135778	sp|P02649|APOE_HUMAN	sp|P02649|APOE_HUMAN	261	269	yes	yes	2	0.000637	183.67	By MS/MS	1	9161100	9161100			850	57
LEGQEEEEDNRDSSMK	KELTAEKRLEGQEEEE	DNRDSSMKLSFRARAY	R	L	E	M	K	L	0	1	1	2	0	1	5	1	0	0	1	1	1	0	0	2	0	0	0	0	0	16	1	18947851	sp|P10645|CMGA_HUMAN	sp|P10645|CMGA_HUMAN	358	373	yes	yes	3	0.021356	55724	By MS/MS	1	301650	301650			851	116
LEGQMGEDGNSIK	QGEPSAPKLEGQMGED	GEDGNSIKVNLIKQDD	K	L	E	I	K	V	0	0	1	1	0	1	2	3	0	1	1	1	1	0	0	1	0	0	0	0	0	13	0	13766242	sp|P13591|NCAM1_HUMAN	sp|P13591|NCAM1_HUMAN	617	629	yes	yes	2	1.09e-07	185.95	By MS/MS	1	1478600	1478600			852	121
LEIQSQVDSQHVGHSVLTAK	SGSLNFSKLEIQSQVD	GHSVLTAKGMALFGEG	K	L	E	A	K	G	1	0	0	1	0	3	1	1	2	1	2	1	0	0	0	3	1	0	0	3	0	20	0	21751284	sp|P04114|APOB_HUMAN	sp|P04114|APOB_HUMAN	2986	3005	yes	yes	3	0.0021785	66977	By MS/MS	1	1736200	1736200			853	79
LESDVSAQMEYCR	NLRSKIQKLESDVSAQ	SAQMEYCRTPCTVSCN	K	L	E	C	R	T	1	1	0	1	1	1	2	0	0	0	1	0	1	0	0	2	0	0	1	1	0	13	0	15866705	sp|P02675|FIBB_HUMAN	sp|P02675|FIBB_HUMAN	212	224	yes	yes	2	7.1e-27	276.97	By MS/MS	6	24430000	24430000			854	60
LESEETMVLEAHDAQGDVPVTVTVHDFPGK	IITPNILRLESEETMV	TVHDFPGKKLVLSSEK	R	L	E	G	K	K	2	0	0	3	0	1	4	2	2	0	2	1	1	1	2	1	3	0	0	5	0	30	0	3249.55	sp|P01024|CO3_HUMAN	sp|P01024|CO3_HUMAN	36	65	yes	yes	3;4	1.52e-18	163.74	By MS/MS	2	25193000	25193000			855	40
LESEETMVLEAHDAQGDVPVTVTVHDFPGKK	IITPNILRLESEETMV	VHDFPGKKLVLSSEKT	R	L	E	K	K	L	2	0	0	3	0	1	4	2	2	0	2	2	1	1	2	1	3	0	0	5	0	31	1	33776449	sp|P01024|CO3_HUMAN	sp|P01024|CO3_HUMAN	36	66	yes	yes	5	0.02909	27787	By MS/MS	1	9391700	9391700			856	40
LFDSDPITVTVPVEVSR	GVTEVVVKLFDSDPIT	TVPVEVSRKNPKFMET	K	L	F	S	R	K	0	1	0	2	0	0	1	0	0	1	1	0	0	1	2	2	2	0	0	4	0	17	0	18729833	sp|P10909|CLUS_HUMAN	sp|P10909|CLUS_HUMAN	409	425	yes	yes	2	3.39e-26	234.57	By MS/MS	2	76797000	76797000			857	117
LFPNSLDQTDMHGDSEYNIMFGPDICGPGTK	DCGGGYVKLFPNSLDQ	DICGPGTKKVHVIFNY	K	L	F	T	K	K	0	0	2	4	1	1	1	4	1	2	2	1	2	2	3	2	2	0	1	0	0	31	0	34555108	sp|P27797|CALR_HUMAN	sp|P27797|CALR_HUMAN	112	142	yes	yes	3	0.015038	43451	By MS/MS	1	3104300	3104300			858	144
LGADMEDVCGR	ELQAAQARLGADMEDV	DMEDVCGRLVQYRGEV	R	L	G	G	R	L	1	1	0	2	1	0	1	2	0	0	1	0	1	0	0	0	0	0	0	1	0	11	0	12215118	sp|P02649|APOE_HUMAN	sp|P02649|APOE_HUMAN	122	132	yes	yes	2	0.0025813	85813	By MS/MS	1	10887000	10887000			859	57
LGDVISIQPCPDVK	VRNNLRVRLGDVISIQ	IQPCPDVKYGKRIHVL	R	L	G	V	K	Y	0	0	0	2	1	1	0	1	0	2	1	1	0	0	2	1	0	0	0	2	0	14	0	15397967	sp|P55072|TERA_HUMAN	sp|P55072|TERA_HUMAN	96	109	yes	yes	2	0.00011059	119.62	By MS/MS	1	3737300	3737300			860	155
LGEDHKQCVPHDQCACGVLTSEK	CSCAQGYRLGEDHKQC	CGVLTSEKRAPDLQDL	R	L	G	E	K	R	1	0	0	2	3	2	2	2	2	0	2	2	0	0	1	1	1	0	0	2	0	23	1	2667184	sp|P22891|PROZ_HUMAN	sp|P22891|PROZ_HUMAN	158	180	yes	yes	3;4	0.000738	119.16	By MS/MS	2	8394900	8394900			861	139
LGEDHKQCVPHDQCACGVLTSEKR	CSCAQGYRLGEDHKQC	GVLTSEKRAPDLQDLP	R	L	G	K	R	A	1	1	0	2	3	2	2	2	2	0	2	2	0	0	1	1	1	0	0	2	0	24	2	28232851	sp|P22891|PROZ_HUMAN	sp|P22891|PROZ_HUMAN	158	181	yes	yes	4;5	0.013056	53964	By MS/MS	2	4448500	4448500			862	139
LGLALNYSVFYYEIQNAPEQACHLAK	MQPTHPIRLGLALNYS	EQACHLAKTAFDDAIA	R	L	G	A	K	T	4	0	2	0	1	2	2	1	1	1	4	1	0	1	1	1	0	0	3	1	0	26	0	30114851	sp|P61981|1433G_HUMAN	sp|P61981|1433G_HUMAN	173	198	yes	yes	3	0.023326	40626	By MS/MS	1	943110	943110			863	159
LGLFVFSQEMVFFSDLK	DKTYAGGRLGLFVFSQ	MVFFSDLKYECRDP__	R	L	G	L	K	Y	0	0	0	1	0	1	1	1	0	0	3	1	1	4	0	2	0	0	0	2	0	17	0	20060223	sp|P07996|TSP1_HUMAN;CON__Q28194	sp|P07996|TSP1_HUMAN	1148	1164	yes	no	2;3	1.74e-27	254.71	By MS/MS	5	13863000	13863000		+	864	98
LGLFVFSQEMVFFSDLKYECR	DKTYAGGRLGLFVFSQ	SDLKYECRDP______	R	L	G	C	R	D	0	1	0	1	1	1	2	1	0	0	3	1	1	4	0	2	0	0	1	2	0	21	1	2614.26	sp|P07996|TSP1_HUMAN;CON__Q28194	sp|P07996|TSP1_HUMAN	1148	1168	yes	no	3	0.00311	116.51	By MS/MS	1	1466100	1466100		+	865	98
LGLFVFSQEMVFFSDLKYECRDP	DKTYAGGRLGLFVFSQ	LKYECRDP________	R	L	G	D	P	-	0	1	0	2	1	1	2	1	0	0	3	1	1	4	1	2	0	0	1	2	0	23	2	28263397	sp|P07996|TSP1_HUMAN	sp|P07996|TSP1_HUMAN	1148	1170	yes	yes	3	0.0448	91.64	By MS/MS	1	3582100	3582100		+	866	98
LGMFNIQHCK	VKVPMMKRLGMFNIQH	MFNIQHCKKLSSWVLL	R	L	G	C	K	K	0	0	1	0	1	1	0	1	1	1	1	1	1	1	0	0	0	0	0	0	0	10	0	12465951	sp|P01009|A1AT_HUMAN	sp|P01009|A1AT_HUMAN	248	257	yes	yes	2;3	0.000171	191.17	By MS/MS	2	87864000	87864000			867	36
LGNQEPGGQTALK	VSPLTLLKLGNQEPGG	PGGQTALKSPPGVCSR	K	L	G	L	K	S	1	0	1	0	0	2	1	3	0	0	2	1	0	0	1	0	1	0	0	0	0	13	0	13116783	sp|P08697|A2AP_HUMAN	sp|P08697|A2AP_HUMAN	52	64	yes	yes	2	0.311	139.48	By MS/MS	1	4392800	4392800			868	105
LGPHAGDVEGHLSFLEK	QMEQLRQKLGPHAGDV	GHLSFLEKDLRDKVNS	K	L	G	E	K	D	1	0	0	1	0	0	2	3	2	0	3	1	0	1	1	1	0	0	0	1	0	17	0	18049108	sp|P06727|APOA4_HUMAN	sp|P06727|APOA4_HUMAN	329	345	yes	yes	4	0.00031962	93243	By MS/MS	1	3565900	3565900			869	89
LGPLVEQGR	GLSAIRERLGPLVEQG	GPLVEQGRVRAATVGS	R	L	G	G	R	V	0	1	0	0	0	1	1	2	0	0	2	0	0	0	1	0	0	0	0	1	0	9	0	96754508	sp|P02649|APOE_HUMAN	sp|P02649|APOE_HUMAN	199	207	yes	yes	2	0.004184	83883	By MS/MS	1	14089000	14089000			870	57
LGQSLDCNAEVYVVPWEK	TESCETKKLGQSLDCN	VYVVPWEKKIYPTVNC	K	L	G	E	K	K	1	0	1	1	1	1	2	1	0	0	2	1	0	0	1	1	0	1	1	3	0	18	0	21060092	sp|P01042|KNG1_HUMAN	sp|P01042|KNG1_HUMAN	345	362	yes	yes	2	1.53e-06	158.58	By MS/MS	1	6498600	6498600			871	42
LGQYASPTAK	FQKAINEKLGQYASPT	QYASPTAKRCCQDGVT	K	L	G	A	K	R	2	0	0	0	0	1	0	1	0	0	1	1	0	0	1	1	1	0	1	0	0	10	0	10345397	sp|P0C0L5|CO4B_HUMAN;sp|P0C0L4|CO4A_HUMAN	sp|P0C0L5|CO4B_HUMAN	691	700	no	no	2	0.04764	70412	By MS/MS	1	11160000	11160000			872	109;108
LGSLGAACEQTQTEGAK	TSCRCQCRLGSLGAAC	QTQTEGAKADGSWSCW	R	L	G	A	K	A	3	0	0	0	1	2	2	3	0	0	2	1	0	0	0	1	2	0	0	0	0	17	0	17198098	sp|P07357|CO8A_HUMAN	sp|P07357|CO8A_HUMAN	521	537	yes	yes	2	0.14	107.63	By MS/MS	1	992320	992320			873	93
LGSYEHR	YQEVKWRKLGSYEHRI	KLGSYEHRIYLQPGRL	K	L	G	H	R	I	0	1	0	0	0	0	1	1	1	0	1	0	0	0	0	1	0	0	1	0	0	7	0	86041407	sp|P19823|ITIH2_HUMAN	sp|P19823|ITIH2_HUMAN	191	197	no	no	2	0.0056635	89296	By MS/MS	1	246530	246530		+	874	134
LGVFCFSQENIIWSNLK	DTTMRGGRLGVFCFSQ	NIIWSNLKYRCNDTIP	R	L	G	L	K	Y	0	0	2	0	1	1	1	1	0	2	2	1	0	2	0	2	0	1	0	1	0	17	0	20540295	sp|P35443|TSP4_HUMAN	sp|P35443|TSP4_HUMAN	921	937	yes	yes	2	9.99e-27	249.54	By MS/MS	1	5741100	5741100			875	147
LGVIEDHSNR	KEFGTNIKLGVIEDHS	VIEDHSNRTRLAKLLR	K	L	G	N	R	T	0	1	1	1	0	0	1	1	1	1	1	0	0	0	0	1	0	0	0	1	0	10	0	11385731	sp|P14625|ENPL_HUMAN;sp|Q58FF3|ENPLL_HUMAN	sp|P14625|ENPL_HUMAN	494	503	yes	no	2	1.43e-07	217.66	By MS/MS	1	1188000	1188000			876	129
LGVRPSQGGEAPR	PAPRIGFKLGVRPSQG	SQGGEAPREVTSDSGS	K	L	G	P	R	E	1	2	0	0	0	1	1	3	0	0	1	0	0	0	2	1	0	0	0	1	0	13	1	13227055	sp|P02751|FINC_HUMAN	sp|P02751|FINC_HUMAN	1117	1129	yes	yes	3	0.013932	62088	By MS/MS	1	624740	624740			877	67
LGVYELLLK	YEELLKRRLGVYELLL	GVYELLLKVRPQQLVK	R	L	G	L	K	V	0	0	0	0	0	0	1	1	0	0	4	1	0	0	0	0	0	0	1	1	0	9	0	10466376	sp|Q14624|ITIH4_HUMAN	sp|Q14624|ITIH4_HUMAN	154	162	yes	yes	2	0.032621	51528	By MS/MS	1	7458100	7458100			878	175
LHELQEK	LQEGARQKLHELQEKL	KLHELQEKLSPLGEEM	K	L	H	E	K	L	0	0	0	0	0	1	2	0	1	0	2	1	0	0	0	0	0	0	0	0	0	7	0	89547633	sp|P02647|APOA1_HUMAN	sp|P02647|APOA1_HUMAN	158	164	yes	yes	2	0.036942	56122	By MS/MS	1	72524	72524			879	56
LHLDYIGPCK	EGTKKGHKLHLDYIGP	LDYIGPCKYIPPCLDS	K	L	H	C	K	Y	0	0	0	1	1	0	0	1	1	1	2	1	0	0	1	0	0	0	1	0	0	10	0	12146118	sp|P09486|SPRC_HUMAN	sp|P09486|SPRC_HUMAN	141	150	yes	yes	2	0.010856	70908	By MS/MS	1	2734400	2734400			880	106
LHLETDSLALVALGALDTALYAAGSK	YRNGESVKLHLETDSL	ALYAAGSKSHKPLNMG	K	L	H	S	K	S	6	0	0	2	0	0	1	2	1	0	7	1	0	0	0	2	2	0	1	1	0	26	0	26124061	sp|P0C0L5|CO4B_HUMAN;sp|P0C0L4|CO4A_HUMAN	sp|P0C0L5|CO4B_HUMAN	589	614	no	no	2;3;4	1.46e-22	199.28	By MS/MS	7	132480000	132480000			881	109;108
LIALTLLGMGLALFR	________________	GMGLALFRNHQSSYQT	K	L	I	F	R	N	2	1	0	0	0	0	0	2	0	1	6	0	1	1	0	0	1	0	0	0	0	15	0	16009739	sp|P27169|PON1_HUMAN	sp|P27169|PON1_HUMAN	4	18	yes	yes	3	0.012706	55196	By MS/MS	1	119610	119610			882	143
LIANTLCNSR	QLLDAKVKLIANTLCN	ANTLCNSRQLYDHMID	K	L	I	S	R	Q	1	1	2	0	1	0	0	0	0	1	2	0	0	0	0	1	1	0	0	0	0	10	0	11605972	sp|Q14520|HABP2_HUMAN	sp|Q14520|HABP2_HUMAN	471	480	yes	yes	2	2.64e-07	206.49	By MS/MS	2	133680000	133680000			883	174
LICQATGFSPR	FGNPRKSKLICQATGF	QATGFSPRQIQVSWLR	K	L	I	P	R	Q	1	1	0	0	1	1	0	1	0	1	1	0	0	1	1	1	1	0	0	0	0	11	0	12486285	sp|P01871|IGHM_HUMAN;sp|P0DOX6|IGM_HUMAN	sp|P01871|IGHM_HUMAN	132	142	yes	no	2	3.78e-18	250.26	By MS/MS	3	42193000	42193000			884	53
LIPGVEYLVSIIAMK	KTQTRLVKLIPGVEYL	LVSIIAMKGFEESEPV	K	L	I	M	K	G	1	0	0	0	0	0	1	1	0	3	2	1	1	0	1	1	0	0	1	2	0	15	0	16449525	sp|P24821|TENA_HUMAN	sp|P24821|TENA_HUMAN	1769	1783	yes	yes	2	0.00072252	92773	By MS/MS	1	985260	985260			885	140
LIQEAPKPECEK	SSALPVCKLIQEAPKP	APKPECEKALLAFQES	K	L	I	E	K	A	1	0	0	0	1	1	3	0	0	1	1	2	0	0	2	0	0	0	0	0	0	12	1	14407283	sp|P20851|C4BPB_HUMAN	sp|P20851|C4BPB_HUMAN	193	204	yes	yes	3	0.036068	52247	By MS/MS	1	4174400	4174400			886	137
LIVDEAINEDNSVVSLSQPK	KQKNRPNRLIVDEAIN	VVSLSQPKMDELQLFR	R	L	I	P	K	M	1	0	2	2	0	1	2	0	0	2	2	1	0	0	1	3	0	0	0	3	0	20	0	21691165	sp|P55072|TERA_HUMAN	sp|P55072|TERA_HUMAN	26	45	yes	yes	2	1.23e-31	231.4	By MS/MS	1	2489700	2489700			887	155
LKECCEKPLLEK	NQDSISSKLKECCEKP	CEKPLLEKSHCIAEVE	K	L	K	E	K	S	0	0	0	0	2	0	3	0	0	0	3	3	0	0	1	0	0	0	0	0	0	12	2	15457895	sp|P02768|ALBU_HUMAN;CON__P02768-1	sp|P02768|ALBU_HUMAN	299	310	yes	no	2;3	0.00034959	142.39	By MS/MS	2	224300000	224300000		+	888	3
LKEDAVSAAFK	FIHLQHNRLKEDAVSA	DAVSAAFKGLKSLEYL	R	L	K	F	K	G	3	0	0	1	0	0	1	0	0	0	1	2	0	1	0	1	0	0	0	1	0	11	1	11776343	sp|P51884|LUM_HUMAN	sp|P51884|LUM_HUMAN	171	181	yes	yes	2	0.047	159.44	By MS/MS	1	23882000	23882000			889	152
LKEPPVDICLSK	DEGKATVRLKEPPVDI	PVDICLSKAISSSLKG	R	L	K	S	K	A	0	0	0	1	1	0	1	0	0	1	2	2	0	0	2	1	0	0	0	1	0	12	1	13977588	sp|Q96L50|LLR1_HUMAN	sp|Q96L50|LLR1_HUMAN	83	94	yes	yes	3	0.0013026	97734	By MS/MS	1	1091200	1091200			890	185
LKEVHEQLLSTEQVSDQK	SLNKTLSKLKEVHEQL	TEQVSDQKNAPAAESV	K	L	K	Q	K	N	0	0	0	1	0	3	3	0	1	0	3	2	0	0	0	2	1	0	0	2	0	18	1	21100906	sp|Q13201|MMRN1_HUMAN	sp|Q13201|MMRN1_HUMAN	513	530	yes	yes	3	2.47e-11	188.58	By MS/MS	1	2707000	2707000			891	170
LKKPVAFSDYIHPVCLPDR	DRDIALMKLKKPVAFS	HPVCLPDRETAASLLQ	K	L	K	D	R	E	1	1	0	2	1	0	0	0	1	1	2	2	0	1	3	1	0	0	1	2	0	19	2	22541932	sp|P00734|THRB_HUMAN	sp|P00734|THRB_HUMAN	468	486	yes	yes	3;4	0.029	115.57	By MS/MS	2	110950000	110950000			892	28
LKKPVAFSDYIHPVCLPDRETAASLLQAGYK	DRDIALMKLKKPVAFS	SLLQAGYKGRVTGWGN	K	L	K	Y	K	G	4	1	0	2	1	1	1	1	1	1	4	3	0	1	3	2	1	0	2	2	0	31	3	34868333	sp|P00734|THRB_HUMAN	sp|P00734|THRB_HUMAN	468	498	yes	yes	4;5	0.012058	46.63	By MS/MS	2	59200000	59200000			893	28
LKPVDGHCALESK	HNDIALLKLKPVDGHC	GHCALESKYVKTVCLP	K	L	K	S	K	Y	1	0	0	1	1	0	1	1	1	0	2	2	0	0	1	1	0	0	0	1	0	13	1	14527395	sp|Q14520|HABP2_HUMAN	sp|Q14520|HABP2_HUMAN	417	429	yes	yes	2;3	0.00194	175.6	By MS/MS	5	184180000	184180000			894	174
LKYENEVALR	RLAADDFRLKYENEVA	YENEVALRQSVEADIN	R	L	K	L	R	Q	1	1	1	0	0	0	2	0	0	0	2	1	0	0	0	0	0	0	1	1	0	10	1	12336717	sp|P13645|K1C10_HUMAN;CON__P13645	sp|P13645|K1C10_HUMAN	236	245	yes	no	2	0.041001	74962	By MS/MS	1	854880	854880		+	895	5
LLAQTTLR	TNADSATRLLAQTTLR	LLAQTTLRNVLGTKNL	R	L	L	L	R	N	1	1	0	0	0	1	0	0	0	0	3	0	0	0	0	0	2	0	0	0	0	8	0	91455492	sp|P27105|STOM_HUMAN	sp|P27105|STOM_HUMAN	145	152	yes	yes	2	0.0044173	88.37	By MS/MS	1	547310	547310			896	142
LLATLCSAEVCQCAEGK	YGAPSKSRLLATLCSA	VCQCAEGKCPRQRRAL	R	L	L	G	K	C	3	0	0	0	3	1	2	1	0	0	3	1	0	0	0	1	1	0	0	1	0	17	0	19088744	sp|P0C0L5|CO4B_HUMAN;sp|P0C0L4|CO4A_HUMAN	sp|P0C0L5|CO4B_HUMAN	1578	1594	no	no	2	1.04e-49	287.03	By MS/MS	1	34134000	34134000			897	109;108
LLDNWDSVTSTFSK	LGKQLNLKLLDNWDSV	SVTSTFSKLREQLGPV	K	L	L	S	K	L	0	0	1	2	0	0	0	0	0	0	2	1	0	1	0	3	2	1	0	1	0	14	0	16117781	sp|P02647|APOA1_HUMAN	sp|P02647|APOA1_HUMAN	70	83	yes	yes	2	1.25e-22	247.17	By MS/MS	1	83076000	83076000			898	56
LLEVPEGR	VFIHPGWKLLEVPEGR	LLEVPEGRTNFDNDIA	K	L	L	G	R	T	0	1	0	0	0	0	2	1	0	0	2	0	0	0	1	0	0	0	0	1	0	8	0	91150763	sp|P09871|C1S_HUMAN	sp|P09871|C1S_HUMAN	516	523	yes	yes	2	0.01017	76478	By MS/MS	1	1156400	1156400			899	107
LLGNVLVCVLAHHFGK	HVDPENFRLLGNVLVC	VLAHHFGKEFTPPVQA	R	L	L	G	K	E	1	0	1	0	1	0	0	2	2	0	4	1	0	1	0	0	0	0	0	3	0	16	0	17759869	sp|P68871|HBB_HUMAN	sp|P68871|HBB_HUMAN	106	121	yes	yes	3;4	0.000225	136.24	By MS/MS	2	34764000	34764000			900	164
LLIYAVLPTGDVIGDSAK	SDIAPVARLLIYAVLP	DVIGDSAKYDVENCLA	R	L	L	A	K	Y	2	0	0	2	0	0	0	2	0	2	3	1	0	0	1	1	1	0	1	2	0	18	0	18440295	sp|P01023|A2MG_HUMAN	sp|P01023|A2MG_HUMAN	540	557	yes	yes	2	0.00030445	93342	By MS/MS	1	35642000	35642000			901	39
LLIYGASSR	QKPGQAPRLLIYGASS	LIYGASSRATGIPDRF	R	L	L	S	R	A	1	1	0	0	0	0	0	1	0	1	2	0	0	0	0	2	0	0	1	0	0	9	0	97854983	sp|P01619|KV320_HUMAN	sp|P01619|KV320_HUMAN	67	75	yes	yes	2	0.04622	44753	By MS/MS	1	10450000	10450000			902	44
LLLQQVSLPELPGEYSMK	FQVDNNNRLLLQQVSL	LPGEYSMKVTGEGCVY	R	L	L	M	K	V	0	0	0	0	0	2	2	1	0	0	5	1	1	0	2	2	0	0	1	1	0	18	0	20440915	sp|P01023|A2MG_HUMAN	sp|P01023|A2MG_HUMAN	1298	1315	yes	yes	2;3	2.15e-11	187.75	By MS/MS	2	44151000	44151000			903	39
LLPHANEVSQK	ELEELRARLLPHANEV	HANEVSQKIGDNLREL	R	L	L	Q	K	I	1	0	1	0	0	1	1	0	1	0	2	1	0	0	1	1	0	0	0	1	0	11	0	1234667	sp|P06727|APOA4_HUMAN	sp|P06727|APOA4_HUMAN	113	123	yes	yes	2;3	0.0087696	65842	By MS/MS	2	5304500	5304500			904	89
LLQDEFPGIPSPLDAAVECHR	KKEKGYPKLLQDEFPG	DAAVECHRGECQAEGV	K	L	L	H	R	G	2	1	0	2	1	1	2	1	1	1	3	0	0	1	3	1	0	0	0	1	0	21	0	2363158	sp|P02790|HEMO_HUMAN	sp|P02790|HEMO_HUMAN	131	151	yes	yes	3	0.00206	114.1	By MS/MS	1	30219000	30219000			905	75
LLSHCLLVTLAAHLPAEFTPAVHASLDK	RVDPVNFKLLSHCLLV	AVHASLDKFLASVSTV	K	L	L	D	K	F	5	0	0	1	1	0	1	0	3	0	7	1	0	1	2	2	2	0	0	2	0	28	0	30236266	sp|P69905|HBA_HUMAN	sp|P69905|HBA_HUMAN	101	128	yes	yes	3;4	4.18e-06	127.3	By MS/MS	2	22221000	22221000			906	165
LLSLGAGEFK	QPDVTGIRLLSLGAGE	SLGAGEFKSQEHAKHK	R	L	L	F	K	S	1	0	0	0	0	0	1	2	0	0	3	1	0	1	0	1	0	0	0	0	0	10	0	10335808	sp|P12259|FA5_HUMAN	sp|P12259|FA5_HUMAN	849	858	yes	yes	2	0.00023805	126.39	By MS/MS	1	6630300	6630300			907	120
LLVVYPWTQR	VGGEALGRLLVVYPWT	VVYPWTQRFFESFGDL	R	L	L	Q	R	F	0	1	0	0	0	1	0	0	0	0	2	0	0	0	1	0	1	1	1	2	0	10	0	12737183	sp|P68871|HBB_HUMAN;sp|P02042|HBD_HUMAN;CON__P02070;sp|P69892|HBG2_HUMAN;sp|P69891|HBG1_HUMAN;sp|P02100|HBE_HUMAN;CON__Q3SX09	sp|P68871|HBB_HUMAN	32	41	yes	no	2	0.0014835	99973	By MS/MS	1	43445000	43445000			908	164
LMFDHNGK	ASAKVGTRLMFDHNGK	LMFDHNGKIIQKTPYP	R	L	M	G	K	I	0	0	1	1	0	0	0	1	1	0	1	1	1	1	0	0	0	0	0	0	0	8	0	96044874	sp|P54278|PMS2_HUMAN	sp|P54278|PMS2_HUMAN	135	142	yes	yes	2	0.025049	58815	By MS/MS	1	26856000	26856000			909	153
LMQCLPNPEDVK	EQVLTGKRLMQCLPNP	LPNPEDVKMALEVYKL	R	L	M	V	K	M	0	0	1	1	1	1	1	0	0	0	2	1	1	0	2	0	0	0	0	1	0	12	0	14426898	sp|P04003|C4BPA_HUMAN	sp|P04003|C4BPA_HUMAN	555	566	yes	yes	2	0.00152	174.9	By MS/MS	1	12937000	12937000			910	76
LNDLEDALQQAK	ALKDAKNKLNDLEDAL	EDALQQAKEDLARLLR	K	L	N	A	K	E	2	0	1	2	0	2	1	0	0	0	3	1	0	0	0	0	0	0	0	0	0	12	0	13566885	sp|P04264|K2C1_HUMAN;CON__P04264	sp|P04264|K2C1_HUMAN	444	455	yes	no	2	0.039457	46206	By MS/MS	1	4711600	4711600		+	911	4
LNHQLEGLTFQMK	YAQDTQEKLNHQLEGL	EGLTFQMKKNAEELKA	K	L	N	M	K	K	0	0	1	0	0	2	1	1	1	0	3	1	1	1	0	0	1	0	0	0	0	13	0	15577973	sp|P06727|APOA4_HUMAN	sp|P06727|APOA4_HUMAN	234	246	yes	yes	3	0.017534	51726	By MS/MS	1	3666500	3666500			912	89
LNMGITDLQGLR	EFQDALEKLNMGITDL	ITDLQGLRLYVAAAII	K	L	N	L	R	L	0	1	1	1	0	1	0	2	0	1	3	0	1	0	0	0	1	0	0	0	0	12	0	13297075	sp|P0C0L5|CO4B_HUMAN;sp|P0C0L4|CO4A_HUMAN	sp|P0C0L5|CO4B_HUMAN	326	337	no	no	2	0.875	109.15	By MS/MS	2	0	0			913	109;108
LNNGGSYNAWSVEK	YWEPRLARLNNGGSYN	YNAWSVEKLAAEFASK	R	L	N	E	K	L	1	0	3	0	0	0	1	2	0	0	1	1	0	0	0	2	0	1	1	1	0	14	0	15377161	sp|P12259|FA5_HUMAN	sp|P12259|FA5_HUMAN	1939	1952	yes	yes	2	0.0078444	69485	By MS/MS	1	6476900	6476900			914	120
LNPGALLPVLTDPALNDLYVISTFK	LLPSSSQRLNPGALLP	LYVISTFKLQTKSSAT	R	L	N	F	K	L	2	0	2	2	0	0	0	1	0	1	6	1	0	1	3	1	2	0	1	2	0	25	0	26834837	sp|P35443|TSP4_HUMAN	sp|P35443|TSP4_HUMAN	41	65	yes	yes	3	0.0016645	65189	By MS/MS	1	796440	796440			915	147
LNTDIAGLASAIDMSTNYNSDSLHFSNVFR	QGVEFSHRLNTDIAGL	LHFSNVFRSVMAPFTM	R	L	N	F	R	S	3	1	4	3	0	0	0	1	1	2	3	0	1	2	0	5	2	0	1	1	0	30	0	32725408	sp|P04114|APOB_HUMAN	sp|P04114|APOB_HUMAN	1868	1897	yes	yes	3	0.00011753	79382	By MS/MS	1	2268100	2268100			916	79
LPECEADDGCPKPPEIAHGYVEHSVR	INKAVGDKLPECEADD	GYVEHSVRYQCKNYYK	K	L	P	V	R	Y	2	1	0	2	2	0	4	2	2	1	1	1	0	0	4	1	0	0	1	2	0	26	1	29613385	sp|P00738|HPT_HUMAN	sp|P00738|HPT_HUMAN	83	108	yes	yes	3;4;5	1.53e-06	130.98	By MS/MS	3	22490000	22490000			917	29
LPECEAVCGK	INKAVGDKLPECEAVC	ECEAVCGKPKNPANPV	K	L	P	G	K	P	1	0	0	0	2	0	2	1	0	0	1	1	0	0	1	0	0	0	0	1	0	10	0	11615158	sp|P00738|HPT_HUMAN;sp|P00739|HPTR_HUMAN	sp|P00738|HPT_HUMAN	142	151	no	no	2	0.0108	163.88	By MS/MS	1	5415100	5415100			918	29;30
LPECEAVCGKPK	INKAVGDKLPECEAVC	EAVCGKPKNPANPVQR	K	L	P	P	K	N	1	0	0	0	2	0	2	1	0	0	1	2	0	0	2	0	0	0	0	1	0	12	1	13866636	sp|P00738|HPT_HUMAN;sp|P00739|HPTR_HUMAN	sp|P00738|HPT_HUMAN	142	153	no	no	2;3	0.00046274	112.94	By MS/MS	2	26656000	26656000			919	29;30
LPGFDSCGK	SPTEPSTKLPGFDSCG	PGFDSCGKTEIAERKI	K	L	P	G	K	T	0	0	0	1	1	0	0	2	0	0	1	1	0	1	1	1	0	0	0	0	0	9	0	97944332	sp|Q14520|HABP2_HUMAN	sp|Q14520|HABP2_HUMAN	295	303	yes	yes	2	0.595	131.5	By MS/MS	1	64532000	64532000			920	174
LPGIVAEGR	LFSPEKSKLPGIVAEG	PGIVAEGRDDLYVSDA	K	L	P	G	R	D	1	1	0	0	0	0	1	2	0	1	1	0	0	0	1	0	0	0	0	1	0	9	0	91052362	sp|P01008|ANT3_HUMAN;CON__P41361	sp|P01008|ANT3_HUMAN	383	391	yes	no	2	0.038294	49.06	By MS/MS	1	0	0			921	35
LPPNVVEESAR	VSEELSLKLPPNVVEE	NVVEESARASVSVLGD	K	L	P	A	R	A	1	1	1	0	0	0	2	0	0	0	1	0	0	0	2	1	0	0	0	2	0	11	0	12096354	sp|P01023|A2MG_HUMAN;CON__ENSEMBL:ENSBTAP00000024146	sp|P01023|A2MG_HUMAN	935	945	yes	no	2	0.000987	158.3	By MS/MS	1	7237200	7237200			922	39
LPQQANDYLNSFNWER	KYRAALGKLPQQANDY	LNSFNWERQVSHAKEK	K	L	P	E	R	Q	1	1	3	1	0	2	1	0	0	0	2	0	0	1	1	1	0	1	1	0	0	16	0	19939282	sp|P04114|APOB_HUMAN	sp|P04114|APOB_HUMAN	2118	2133	yes	yes	2	1.47e-06	172.42	By MS/MS	1	3101100	3101100			923	79
LPSGLPVSLLTLYLDNNK	LSFNQIARLPSGLPVS	TLYLDNNKISNIPDEY	R	L	P	N	K	I	0	0	2	1	0	0	0	1	0	0	6	1	0	0	2	2	1	0	1	1	0	18	0	19560932	sp|P51884|LUM_HUMAN;CON__Q05443	sp|P51884|LUM_HUMAN	199	216	yes	no	2;3	1.93e-26	235.02	By MS/MS	9	44797000	44797000			924	152
LPSGSDHVMLK	SEWKPEIRLPSGSDHV	GSDHVMLKSLDWNAEY	R	L	P	L	K	S	0	0	0	1	0	0	0	1	1	0	2	1	1	0	1	2	0	0	0	1	0	11	0	11826067	sp|P13591|NCAM1_HUMAN	sp|P13591|NCAM1_HUMAN	662	672	yes	yes	2	0.0078856	68786	By MS/MS	1	0	0			925	121
LPYSVVR	QDFFIDLRLPYSVVRN	RLPYSVVRNEQVEIRA	R	L	P	V	R	N	0	1	0	0	0	0	0	0	0	0	1	0	0	0	1	1	0	0	1	2	0	7	0	83248069	sp|P01024|CO3_HUMAN;CON__Q2UVX4	sp|P01024|CO3_HUMAN	835	841	no	no	2	0.0093601	80229	By MS/MS	1	6882200	6882200		+	926	40;9
LQAEAFQAR	EEQAQQIRLQAEAFQA	QAEAFQARLKSWFEPL	R	L	Q	A	R	L	3	1	0	0	0	2	1	0	0	0	1	0	0	1	0	0	0	0	0	0	0	9	0	10325352	sp|P02649|APOE_HUMAN;CON__Q03247	sp|P02649|APOE_HUMAN	270	278	yes	no	2	0.0037108	86882	By MS/MS	1	7146300	7146300			927	57
LQDFSDQLSDYYEK	YHQQFRYKLQDFSDQL	QLSDYYEKFIAESKRL	K	L	Q	E	K	F	0	0	0	3	0	2	1	0	0	0	2	1	0	1	0	2	0	0	2	0	0	14	0	17497734	sp|P04114|APOB_HUMAN	sp|P04114|APOB_HUMAN	4499	4512	yes	yes	2	0.00082858	92.38	By MS/MS	1	2081500	2081500			928	79
LQDIPYNIFNLPNIVELSVGHNK	TLRMSHNKLQDIPYNI	ELSVGHNKLKQAFYIP	K	L	Q	N	K	L	0	0	4	1	0	1	1	1	1	3	3	1	0	1	2	1	0	0	1	2	0	23	0	26363962	sp|Q99983|OMD_HUMAN	sp|Q99983|OMD_HUMAN	269	291	yes	yes	3	1.55e-08	135.21	By MS/MS	1	6230700	6230700			929	189
LQETSNWLLSQQQADGSFQDLSPVIHR	QVGGSPEKLQETSNWL	DLSPVIHRSMQGGLVG	K	L	Q	H	R	S	1	1	1	2	0	5	1	1	1	1	4	0	0	1	1	4	1	1	0	1	0	27	0	30965265	sp|P0C0L5|CO4B_HUMAN	sp|P0C0L5|CO4B_HUMAN	1100	1126	yes	yes	3;4	2.73e-17	178.79	By MS/MS	2	79128000	79128000			930	109
LQHLENELTHDIITK	FFLPDEGKLQHLENEL	LTHDIITKFLENEDRR	K	L	Q	T	K	F	0	0	1	1	0	1	2	0	2	2	3	1	0	0	0	0	2	0	0	0	0	15	0	18029527	sp|P01009|A1AT_HUMAN	sp|P01009|A1AT_HUMAN	284	298	yes	yes	2;4	1.24e-42	283.1	By MS/MS	4	90447000	90447000			931	36
LREQLGPVTQEFWDNLEK	SVTSTFSKLREQLGPV	EFWDNLEKETEGLRQE	K	L	R	E	K	E	0	1	1	1	0	2	3	1	0	0	3	1	0	1	1	0	1	1	0	1	0	18	1	22011117	sp|P02647|APOA1_HUMAN	sp|P02647|APOA1_HUMAN	84	101	yes	yes	2;3	9.03e-07	170.09	By MS/MS	2	17376000	17376000			932	56
LREQLGPVTQEFWDNLEKETEGLRQEMSK	SVTSTFSKLREQLGPV	GLRQEMSKDLEEVKAK	K	L	R	S	K	D	0	2	1	1	0	3	6	2	0	0	4	2	1	1	1	1	2	1	0	1	0	29	3	34897198	sp|P02647|APOA1_HUMAN	sp|P02647|APOA1_HUMAN	84	112	yes	yes	4	0.0002669	78583	By MS/MS	1	5284300	5284300			933	56
LRTEGDGVYTLNDK	YQCKNYYKLRTEGDGV	GVYTLNDKKQWINKAV	K	L	R	D	K	K	0	1	1	2	0	0	1	2	0	0	2	1	0	0	0	0	2	0	1	1	0	14	1	15797842	sp|P00738|HPT_HUMAN;sp|P00739|HPTR_HUMAN	sp|P00738|HPT_HUMAN	58	71	no	no	2	0.367	113.52	By MS/MS	1	0	0			934	29;30
LRTEGDGVYTLNNEK	YQCKNYYKLRTEGDGV	VYTLNNEKQWINKAVG	K	L	R	E	K	Q	0	1	2	1	0	0	2	2	0	0	2	1	0	0	0	0	2	0	1	1	0	15	1	17078428	sp|P00738|HPT_HUMAN	sp|P00738|HPT_HUMAN	117	131	yes	yes	2;3	0.00157	162.81	By MS/MS	2	4761700	4761700			935	29
LSCSYSHWSAPAPQCK	YILVGQAKLSCSYSHW	SAPAPQCKALCRKPEL	K	L	S	C	K	A	2	0	0	0	2	1	0	0	1	0	1	1	0	0	2	4	0	1	1	0	0	16	0	18778189	sp|P04003|C4BPA_HUMAN	sp|P04003|C4BPA_HUMAN	466	481	yes	yes	2	2.52e-05	156.17	By MS/MS	1	3378200	3378200			936	76
LSEGASYLDHTFPAEK	PQGIRYSKLSEGASYL	DHTFPAEKMDDAVAPG	K	L	S	E	K	M	2	0	0	1	0	0	2	1	1	0	2	1	0	1	1	2	1	0	1	0	0	16	0	17638366	sp|P12259|FA5_HUMAN	sp|P12259|FA5_HUMAN	122	137	yes	yes	2;3	2.64e-37	278.33	By MS/MS	2	18188000	18188000			937	120
LSFYYLIMAK	GTLLGLKKLSFYYLIM	FYYLIMAKGGIVRTGT	K	L	S	A	K	G	1	0	0	0	0	0	0	0	0	1	2	1	1	1	0	1	0	0	2	0	0	10	0	12476624	sp|P01023|A2MG_HUMAN	sp|P01023|A2MG_HUMAN	493	502	yes	yes	2	0.00084358	105.2	By MS/MS	1	6611400	6611400			938	39
LSINTHPSQKPLSITVR	TQGDGVAKLSINTHPS	KPLSITVRTKKQELSE	K	L	S	V	R	T	0	1	1	0	0	1	0	0	1	2	2	1	0	0	2	3	2	0	0	1	0	17	1	18900687	sp|P01024|CO3_HUMAN	sp|P01024|CO3_HUMAN	409	425	yes	yes	3;4	0.0833	119.92	By MS/MS	2	30437000	30437000			939	40
LSITGTYDLK	SASLHLPKLSITGTYD	ITGTYDLKSVLGQLGI	K	L	S	L	K	S	0	0	0	1	0	0	0	1	0	1	2	1	0	0	0	1	2	0	1	0	0	10	0	11095968	sp|P01009|A1AT_HUMAN	sp|P01009|A1AT_HUMAN	315	324	yes	yes	2	0.00010423	135.86	By MS/MS	1	56577000	56577000			940	36
LSLEIEQLELQR	KMALEVYKLSLEIEQL	IEQLELQRDSARQSTL	K	L	S	Q	R	D	0	1	0	0	0	2	3	0	0	1	4	0	0	0	0	1	0	0	0	0	0	12	0	1469809	sp|P04003|C4BPA_HUMAN	sp|P04003|C4BPA_HUMAN	574	585	yes	yes	2	0.034139	75088	By MS/MS	1	31271000	31271000			941	76
LSNENHGIAQR	VDYDFLKRLSNENHGI	ENHGIAQRIYGNQDTS	R	L	S	Q	R	I	1	1	2	0	0	1	1	1	1	1	1	0	0	0	0	1	0	0	0	0	0	11	0	12376163	sp|P19823|ITIH2_HUMAN	sp|P19823|ITIH2_HUMAN	465	475	yes	yes	2;3	0.0071201	69721	By MS/MS	2	2537700	2537700			942	134
LSPIYNLVPVK	APVLISQKLSPIYNLV	IYNLVPVKMKNAHLKK	K	L	S	V	K	M	0	0	1	0	0	0	0	0	0	1	2	1	0	0	2	1	0	0	1	2	0	11	0	12417384	sp|P02748|CO9_HUMAN	sp|P02748|CO9_HUMAN	473	483	yes	yes	2	0.021601	55314	By MS/MS	1	5432400	5432400			943	64
LSPLGEEMR	KLHELQEKLSPLGEEM	SPLGEEMRDRARAHVD	K	L	S	M	R	D	0	1	0	0	0	0	2	1	0	0	2	0	1	0	1	1	0	0	0	0	0	9	0	10305117	sp|P02647|APOA1_HUMAN	sp|P02647|APOA1_HUMAN	165	173	yes	yes	2	0.00048384	130.66	By MS/MS	1	0	0			944	56
LSPTVILDNQVTYVPGGK	WCAYVHTRLSPTVILD	VTYVPGGKGPCGWTGG	R	L	S	G	K	G	0	0	1	1	0	1	0	2	0	1	2	1	0	0	2	1	2	0	1	3	0	18	0	19000306	sp|Q13201|MMRN1_HUMAN	sp|Q13201|MMRN1_HUMAN	218	235	yes	yes	2	0.0081807	60542	By MS/MS	1	2333500	2333500			945	170
LSSPATLNSR	DNDIMLIKLSSPATLN	SPATLNSRVATVSLPR	K	L	S	S	R	V	1	1	1	0	0	0	0	0	0	0	2	0	0	0	1	3	1	0	0	0	0	10	0	10445564	CON__P00761	CON__P00761	98	107	yes	yes	2	0.00711	169.93	By MS/MS	1	53765000	53765000		+	946	1
LSSSFIITQNMFCAGYDTK	YVDRNSCKLSSSFIIT	FCAGYDTKQEDACQGD	K	L	S	T	K	Q	1	0	1	1	1	1	0	1	0	2	1	1	1	2	0	3	2	0	1	0	0	19	0	21820075	sp|P00742|FA10_HUMAN	sp|P00742|FA10_HUMAN	392	410	yes	yes	2	1.64e-37	269.49	By MS/MS	1	9663000	9663000			947	32
LSSSFIITQNMFCAGYDTKQEDACQGDSGGPHVTR	YVDRNSCKLSSSFIIT	SGGPHVTRFKDTYFVT	K	L	S	T	R	F	2	1	1	3	2	3	1	4	1	2	1	1	1	2	1	4	3	0	1	1	0	35	1	38767142	sp|P00742|FA10_HUMAN	sp|P00742|FA10_HUMAN	392	426	yes	yes	4	0.00016404	67675	By MS/MS	1	7463300	7463300			948	32
LSSWVLLMK	FNIQHCKKLSSWVLLM	SSWVLLMKYLGNATAI	K	L	S	M	K	Y	0	0	0	0	0	0	0	0	0	0	3	1	1	0	0	2	0	1	0	1	0	9	0	1075.61	sp|P01009|A1AT_HUMAN	sp|P01009|A1AT_HUMAN	259	267	yes	yes	2	0.176	149.57	By MS/MS	1	46246000	46246000			949	36
LTDQVMQNPR	KNASNTEKLTDQVMQN	DQVMQNPRVLAALQER	K	L	T	P	R	V	0	1	1	1	0	2	0	0	0	0	1	0	1	0	1	0	1	0	0	1	0	10	0	12005921	sp|Q99733|NP1L4_HUMAN	sp|Q99733|NP1L4_HUMAN	27	36	yes	yes	2	0.00058218	110.84	By MS/MS	1	707460	707460			950	188
LTDVAPVSFFLVLDVVYLVYESK	LEMSRGVKLTDVAPVS	VYLVYESKHLHEGAKS	K	L	T	S	K	H	1	0	0	2	0	0	1	0	0	0	4	1	0	2	1	2	1	0	2	6	0	23	0	26154138	sp|O14791|APOL1_HUMAN	sp|O14791|APOL1_HUMAN	335	357	yes	yes	3	0.000318	122.16	By MS/MS	1	1663800	1663800			951	22
LTISEQNIQR	KTLQELKKLTISEQNI	ISEQNIQRANLFNKLV	K	L	T	Q	R	A	0	1	1	0	0	2	1	0	0	2	1	0	0	0	0	1	1	0	0	0	0	10	0	12006463	sp|P04114|APOB_HUMAN	sp|P04114|APOB_HUMAN	335	344	yes	yes	2	0.048306	43419	By MS/MS	1	1168900	1168900			952	79
LTLDIQNK	TEGKTSYRLTLDIQNK	LTLDIQNKKITEVALM	R	L	T	N	K	K	0	0	1	1	0	1	0	0	0	1	2	1	0	0	0	0	1	0	0	0	0	8	0	94353385	sp|P04114|APOB_HUMAN	sp|P04114|APOB_HUMAN	1092	1099	yes	yes	2	0.025541	58.23	By MS/MS	1	1266700	1266700			953	79
LTQLNLDR	ATLMPYTRLTQLNLDR	LTQLNLDRCELTKLQV	R	L	T	D	R	C	0	1	1	1	0	1	0	0	0	0	3	0	0	0	0	0	1	0	0	0	0	8	0	97153999	sp|P07359|GP1BA_HUMAN	sp|P07359|GP1BA_HUMAN	73	80	yes	yes	2	0.00043535	120.99	By MS/MS	1	15098000	15098000			954	95
LTQVVEQER	DVGGQLQRLTQVVEQE	TQVVEQERQERQALLL	R	L	T	E	R	Q	0	1	0	0	0	2	2	0	0	0	1	0	0	0	0	0	1	0	0	2	0	9	0	11005826	sp|A1L4H1|SRCRL_HUMAN	sp|A1L4H1|SRCRL_HUMAN	1507	1515	yes	yes	2	0.00027538	121.61	By MS/MS	1	773470	773470			955	18
LTVAAPPSGGPGFLSIER	SPHPAIARLTVAAPPS	PGFLSIERPDSRPPRV	R	L	T	E	R	P	2	1	0	0	0	0	1	3	0	1	2	0	0	1	3	2	1	0	0	1	0	18	0	17679519	sp|P0C0L5|CO4B_HUMAN;sp|P0C0L4|CO4A_HUMAN	sp|P0C0L5|CO4B_HUMAN	460	477	no	no	2	0.000702	145.69	By MS/MS	1	8736300	8736300			956	109;108
LTVAAPPSGGPGFLSIERPDSRPPR	SPHPAIARLTVAAPPS	RPDSRPPRVGDTLNLN	R	L	T	P	R	V	2	3	0	1	0	0	1	3	0	1	2	0	0	1	6	3	1	0	0	1	0	25	2	25733714	sp|P0C0L5|CO4B_HUMAN;sp|P0C0L4|CO4A_HUMAN	sp|P0C0L5|CO4B_HUMAN	460	484	no	no	3	0.0016869	73346	By MS/MS	1	14639000	14639000			957	109;108
LTYAYFAGGDAGDAFDGFDFGDDPSDK	GPEADKYRLTYAYFAG	FGDDPSDKFFTSHNGM	R	L	T	D	K	F	4	0	0	7	0	0	0	5	0	0	1	1	0	4	1	1	1	0	2	0	0	27	0	28331668	sp|P02679|FIBG_HUMAN	sp|P02679|FIBG_HUMAN	302	328	yes	yes	2	0.01638	49559	By MS/MS	1	2473700	2473700			958	61
LVAASQAALGL	CFAEEGKKLVAASQAA	ASQAALGL________	K	L	V	G	L	-	4	0	0	0	0	1	0	1	0	0	3	0	0	0	0	1	0	0	0	1	0	11	0	10125917	sp|P02768|ALBU_HUMAN;CON__P02768-1	sp|P02768|ALBU_HUMAN	599	609	yes	no	2	1.96e-12	223.31	By MS/MS	2	200390000	200390000		+	959	3
LVDEDMNSFK	SEIVVAGRLVDEDMNS	DEDMNSFKADVKGHGA	R	L	V	F	K	A	0	0	1	2	0	0	1	0	0	0	1	1	1	1	0	1	0	0	0	1	0	10	0	11965383	sp|Q06033|ITIH3_HUMAN	sp|Q06033|ITIH3_HUMAN	507	516	yes	yes	2	6.15e-08	225.22	By MS/MS	2	213120000	213120000			960	166
LVDKFLEDVKK	LFLSEGLKLVDKFLED	KFLEDVKKLYHSEAFT	K	L	V	K	K	L	0	0	0	2	0	0	1	0	0	0	2	3	0	1	0	0	0	0	0	2	0	11	2	13327653	sp|P01009|A1AT_HUMAN	sp|P01009|A1AT_HUMAN	150	160	yes	yes	2;3	0.00061804	117.09	By MS/MS	2	12152000	12152000			961	36
LVHVEEPHTETVR	VMGRGHARLVHVEEPH	EPHTETVRKYFPETWI	R	L	V	V	R	K	0	1	0	0	0	0	3	0	2	0	1	0	0	0	1	0	2	0	0	3	0	13	0	15447947	sp|P01023|A2MG_HUMAN	sp|P01023|A2MG_HUMAN	720	732	yes	yes	2	0.0013997	82774	By MS/MS	1	1694600	1694600			962	39
LVHVEEPHTETVRK	VMGRGHARLVHVEEPH	PHTETVRKYFPETWIW	R	L	V	R	K	Y	0	1	0	0	0	0	3	0	2	0	1	1	0	0	1	0	2	0	0	3	0	14	1	16728897	sp|P01023|A2MG_HUMAN	sp|P01023|A2MG_HUMAN	720	733	yes	yes	3	0.0065355	67997	By MS/MS	1	572820	572820			963	39
LVNEVTEFAK	CPFEDHVKLVNEVTEF	NEVTEFAKTCVADESA	K	L	V	A	K	T	1	0	1	0	0	0	2	0	0	0	1	1	0	1	0	0	1	0	0	2	0	10	0	11486077	sp|P02768|ALBU_HUMAN;CON__P02768-1	sp|P02768|ALBU_HUMAN	66	75	yes	no	2	7.35e-06	199.68	By MS/MS	1	387070000	387070000		+	964	3
LVNGQSHISLSK	RGLESQTKLVNGQSHI	QSHISLSKAEFQDALE	K	L	V	S	K	A	0	0	1	0	0	1	0	1	1	1	2	1	0	0	0	3	0	0	0	1	0	12	0	12817041	sp|P0C0L5|CO4B_HUMAN;sp|P0C0L4|CO4A_HUMAN	sp|P0C0L5|CO4B_HUMAN	305	316	no	no	2	3.13e-07	195.72	By MS/MS	2	5462300	5462300			965	109;108
LVPNPAQEDSNSDGVGDICESDFDQDQVIDR	PPGPDNCRLVPNPAQE	DQDQVIDRIDVCPENA	R	L	V	D	R	I	1	1	2	7	1	3	2	2	0	2	1	0	0	1	2	3	0	0	0	3	0	31	0	34334852	sp|P35443|TSP4_HUMAN	sp|P35443|TSP4_HUMAN	685	715	yes	yes	3	0.0044011	53578	By MS/MS	1	6678800	6678800			966	147
LVPNPDQK	PDDKDNCRLVPNPDQK	LVPNPDQKDSDGDGRG	R	L	V	Q	K	D	0	0	1	1	0	1	0	0	0	0	1	1	0	0	2	0	0	0	0	1	0	8	0	90949198	sp|P07996|TSP1_HUMAN;CON__Q28194	sp|P07996|TSP1_HUMAN	912	919	yes	no	2	0.00059716	111.95	By MS/MS	1	11989000	11989000		+	967	98
LVPNPGQEDADR	PDSRDNCRLVPNPGQE	PGQEDADRDGVGDVCQ	R	L	V	D	R	D	1	1	1	2	0	1	1	1	0	0	1	0	0	0	2	0	0	0	0	1	0	12	0	13096262	sp|P49747|COMP_HUMAN	sp|P49747|COMP_HUMAN	486	497	yes	yes	2	0.0052542	76.24	By MS/MS	1	3981000	3981000			968	151
LVPNPGQEDADRDGVGDVCQDDFDADK	PDSRDNCRLVPNPGQE	QDDFDADKVVDKIDVC	R	L	V	D	K	V	2	1	1	8	1	2	1	3	0	0	1	1	0	1	2	0	0	0	0	3	0	27	1	29462574	sp|P49747|COMP_HUMAN	sp|P49747|COMP_HUMAN	486	512	yes	yes	3	0.041974	39654	By MS/MS	1	3244400	3244400			969	151
LVRPEVDVMCTAFHDNEETFLK	DDNPNLPRLVRPEVDV	DNEETFLKKYLYEIAR	R	L	V	L	K	K	1	1	1	2	1	0	3	0	1	0	2	1	1	2	1	0	2	0	0	3	0	22	1	26492567	sp|P02768|ALBU_HUMAN;CON__P02768-1	sp|P02768|ALBU_HUMAN	139	160	yes	no	2;3;4	1.21e-32	251.38	By MS/MS	6	882560000	882560000		+	970	3
LVRPEVDVMCTAFHDNEETFLKK	DDNPNLPRLVRPEVDV	NEETFLKKYLYEIARR	R	L	V	K	K	Y	1	1	1	2	1	0	3	0	1	0	2	2	1	2	1	0	2	0	0	3	0	23	2	27773517	sp|P02768|ALBU_HUMAN;CON__P02768-1	sp|P02768|ALBU_HUMAN	139	161	yes	no	2;3;4;5	0.000795	119.66	By MS/MS	6	734000000	734000000		+	971	3
LVRPEVDVMCTAFHDNEETFLKKYLYEIAR	DDNPNLPRLVRPEVDV	KYLYEIARRHPYFYAP	R	L	V	A	R	R	2	2	1	2	1	0	4	0	1	1	3	2	1	2	1	0	2	0	2	3	0	30	3	36858273	sp|P02768|ALBU_HUMAN;CON__P02768-1	sp|P02768|ALBU_HUMAN	139	168	yes	no	4	0.0015695	59555	By MS/MS	1	1741500	1741500		+	972	3
LWAYLTIEQLLEK	IFGNYIERLWAYLTIE	TIEQLLEKRKNAHGEE	R	L	W	E	K	R	1	0	0	0	0	1	2	0	0	1	4	1	0	0	0	0	1	1	1	0	0	13	0	1618897	sp|Q06033|ITIH3_HUMAN	sp|Q06033|ITIH3_HUMAN	557	569	yes	yes	2;3	1.7e-58	336.8	By MS/MS	6	190180000	190180000			973	166
LWAYLTINQLLAER	ADPDFTRKLWAYLTIN	INQLLAERSLAPTAAA	K	L	W	E	R	S	2	1	1	0	0	1	1	0	0	1	4	0	0	0	0	0	1	1	1	0	0	14	0	17029406	sp|P19823|ITIH2_HUMAN	sp|P19823|ITIH2_HUMAN	583	596	no	no	2;3	1.04e-23	255.08	By MS/MS	9	83510000	83510000		+	974	134
LWAYLTIQELLAK	MLENHVERLWAYLTIQ	TIQELLAKRMKVDREE	R	L	W	A	K	R	2	0	0	0	0	1	1	0	0	1	4	1	0	0	0	0	1	1	1	0	0	13	0	15608916	sp|P19827|ITIH1_HUMAN;CON__Q0VCM5	sp|P19827|ITIH1_HUMAN	565	577	yes	no	2	2.56e-26	267.37	By MS/MS	22	295720000	295720000			975	135
LWAYLTIQELLAKR	MLENHVERLWAYLTIQ	IQELLAKRMKVDREER	R	L	W	K	R	M	2	1	0	0	0	1	1	0	0	1	4	1	0	0	0	0	1	1	1	0	0	14	1	17169927	sp|P19827|ITIH1_HUMAN;CON__Q0VCM5	sp|P19827|ITIH1_HUMAN	565	578	yes	no	2;3	0.977	151.7	By MS/MS	2	12166000	12166000			976	135
LWAYLTIQQLLEQTVSASDADQQALR	IFHNFMERLWAYLTIQ	DADQQALRNQALNLSL	R	L	W	L	R	N	4	1	0	2	0	5	1	0	0	1	5	0	0	0	0	2	2	1	1	1	0	26	0	29605244	sp|Q14624|ITIH4_HUMAN	sp|Q14624|ITIH4_HUMAN	547	572	yes	yes	3	7.98e-11	152.48	By MS/MS	1	4801800	4801800			977	175
LWEEQLAAAK	EAKEQHQKLWEEQLAA	EEQLAAAKAQQEQELA	K	L	W	A	K	A	3	0	0	0	0	1	2	0	0	0	2	1	0	0	0	0	0	1	0	0	0	10	0	11576081	sp|P14314|GLU2B_HUMAN	sp|P14314|GLU2B_HUMAN	197	206	yes	yes	2	0.015879	63.32	By MS/MS	1	2216300	2216300			978	127
LYDYCDVPQCAAPSFDCGKPQVEPK	CYTTNPRKLYDYCDVP	GKPQVEPKKCPGRVVG	K	L	Y	P	K	K	2	0	0	3	3	2	1	1	0	0	1	2	0	1	4	1	0	0	2	2	0	25	1	29432878	sp|P00747|PLMN_HUMAN	sp|P00747|PLMN_HUMAN	551	575	yes	yes	3	5.56e-05	118.46	By MS/MS	1	4218300	4218300			979	33
LYGSEAFATDFQDSAAAK	RFTEDAKRLYGSEAFA	FQDSAAAKKLINDYVK	R	L	Y	A	K	K	5	0	0	2	0	1	1	1	0	0	1	1	0	2	0	2	1	0	1	0	0	18	0	18908636	sp|P01011|AACT_HUMAN	sp|P01011|AACT_HUMAN	160	177	yes	yes	2	1.2e-26	242.9	By MS/MS	1	7715400	7715400			980	37
LYHSEAFTVNFGDTEEAK	KFLEDVKKLYHSEAFT	FGDTEEAKKQINDYVE	K	L	Y	A	K	K	2	0	1	1	0	0	3	1	1	0	1	1	0	2	0	1	2	0	1	1	0	18	0	20569378	sp|P01009|A1AT_HUMAN	sp|P01009|A1AT_HUMAN	161	178	yes	yes	2	2.79e-11	182.31	By MS/MS	1	1164000	1164000			981	36
LYHSEAFTVNFGDTEEAKK	KFLEDVKKLYHSEAFT	GDTEEAKKQINDYVEK	K	L	Y	K	K	Q	2	0	1	1	0	0	3	1	1	0	1	2	0	2	0	1	2	0	1	1	0	19	1	21850328	sp|P01009|A1AT_HUMAN	sp|P01009|A1AT_HUMAN	161	179	yes	yes	2;3;4	7.79e-10	188.9	By MS/MS	3	52672000	52672000			982	36
MADEAGSEADHEGTHSTK	TFESKSYKMADEAGSE	HEGTHSTKRGHAKSRP	K	M	A	T	K	R	3	0	0	2	0	0	3	2	2	0	0	1	1	0	0	2	2	0	0	0	0	18	0	18717592	sp|P02671|FIBA_HUMAN	sp|P02671|FIBA_HUMAN	603	620	yes	yes	2;3;4	0.0263	120.9	By MS/MS	3	49994000	49994000			983	59
MADEAGSEADHEGTHSTKR	TFESKSYKMADEAGSE	EGTHSTKRGHAKSRPV	K	M	A	K	R	G	3	1	0	2	0	0	3	2	2	0	0	1	1	0	0	2	2	0	0	0	0	19	1	20278603	sp|P02671|FIBA_HUMAN	sp|P02671|FIBA_HUMAN	603	621	yes	yes	3	0.036517	35473	By MS/MS	1	52056	52056			984	59
MALEVYK	LPNPEDVKMALEVYKL	KMALEVYKLSLEIEQL	K	M	A	Y	K	L	1	0	0	0	0	0	1	0	0	0	1	1	1	0	0	0	0	0	1	1	0	7	0	85244153	sp|P04003|C4BPA_HUMAN	sp|P04003|C4BPA_HUMAN	567	573	yes	yes	2	0.016675	73616	By MS/MS	1	17312000	17312000			985	76
MATTMIQSK	VQSTITSRMATTMIQS	ATTMIQSKVVNNSPQP	R	M	A	S	K	V	1	0	0	0	0	1	0	0	0	1	0	1	2	0	0	1	2	0	0	0	0	9	0	10094936	sp|P19823|ITIH2_HUMAN	sp|P19823|ITIH2_HUMAN	85	93	yes	yes	2	0.0192	157.75	By MS/MS	1	107120000	107120000			986	134
MCPQLQQYEMHGPEGLR	NSKIRKPKMCPQLQQY	MHGPEGLRVGFYESDV	K	M	C	L	R	V	0	1	0	0	1	3	2	2	1	0	2	0	2	0	2	0	0	0	1	0	0	17	0	2072923	sp|P01023|A2MG_HUMAN	sp|P01023|A2MG_HUMAN	688	704	yes	yes	3	0.0144	108.14	By MS/MS	1	0	0			987	39
MDATANDVPSDR	QKGLVIAKMDATANDV	ANDVPSDRYKVEGFPT	K	M	D	D	R	Y	2	1	1	3	0	0	0	0	0	0	0	0	1	0	1	1	1	0	0	1	0	12	0	1290551	sp|P13667|PDIA4_HUMAN	sp|P13667|PDIA4_HUMAN	583	594	yes	yes	2	0.0047084	77204	By MS/MS	1	348130	348130			988	123
MDDAVAPGR	DHTFPAEKMDDAVAPG	DDAVAPGREYTYEWSI	K	M	D	G	R	E	2	1	0	2	0	0	0	1	0	0	0	0	1	0	1	0	0	0	0	1	0	9	0	93042292	sp|P12259|FA5_HUMAN	sp|P12259|FA5_HUMAN	138	146	yes	yes	2	0.595	131.5	By MS/MS	2	3939700	3939700			989	120
MDELQLFR	VVSLSQPKMDELQLFR	MDELQLFRGDTVLLKG	K	M	D	F	R	G	0	1	0	1	0	1	1	0	0	0	2	0	1	1	0	0	0	0	0	0	0	8	0	10505168	sp|P55072|TERA_HUMAN	sp|P55072|TERA_HUMAN	46	53	yes	yes	2	0.042199	49536	By MS/MS	1	2456000	2456000			990	155
MDSTANEVEAVK	HENIVIAKMDSTANEV	ANEVEAVKVHSFPTLK	K	M	D	V	K	V	2	0	1	1	0	0	2	0	0	0	0	1	1	0	0	1	1	0	0	2	0	12	0	12925918	sp|P07237|PDIA1_HUMAN	sp|P07237|PDIA1_HUMAN	425	436	yes	yes	2	0.0013893	93228	By MS/MS	1	933620	933620			991	92
MDWLVPATCEPIQSVFFFSGDK	ANNYDDYRMDWLVPAT	VFFFSGDKYYRVNLRT	R	M	D	D	K	Y	1	0	0	2	1	1	1	1	0	1	1	1	1	3	2	2	1	1	0	2	0	22	0	25731971	sp|P04004|VTNC_HUMAN	sp|P04004|VTNC_HUMAN	422	443	yes	yes	2	4.48e-11	171.13	By MS/MS	1	39500000	39500000			992	77
MEEVEAMLLPETLKR	FILPDQDKMEEVEAML	LLPETLKRWRDSLEFR	K	M	E	K	R	W	1	1	0	0	0	0	4	0	0	0	3	1	2	0	1	0	1	0	0	1	0	15	1	17879161	sp|P01011|AACT_HUMAN	sp|P01011|AACT_HUMAN	284	298	yes	yes	3	0.0042108	73927	By MS/MS	1	3847200	3847200			993	37
MELERPGGNEITR	LTDMPQMRMELERPGG	PGGNEITRGGSTSYGT	R	M	E	T	R	G	0	2	1	0	0	0	3	2	0	1	1	0	1	0	1	0	1	0	0	0	0	13	1	15007355	sp|P02671|FIBA_HUMAN	sp|P02671|FIBA_HUMAN	259	271	yes	yes	2;3	0.974	145.83	By MS/MS	2	149970000	149970000			994	59
MENAELDVPIQSVFTR	QLYIDCEKMENAELDV	PIQSVFTRDLASIARL	K	M	E	T	R	D	1	1	1	1	0	1	2	0	0	1	1	0	1	1	1	1	1	0	0	2	0	16	0	18479087	sp|P07996|TSP1_HUMAN	sp|P07996|TSP1_HUMAN	174	189	yes	yes	2;3	3.34e-12	204.9	By MS/MS	2	35418000	35418000		+	995	98
MEQEMTRLHRR	DSQDKCHKMEQEMTRL	EMTRLHRRVSEVEAVL	K	M	E	R	R	V	0	3	0	0	0	1	2	0	1	0	1	0	2	0	0	0	1	0	0	0	0	11	2	14857293	sp|O14578|CTRO_HUMAN	sp|O14578|CTRO_HUMAN	468	478	yes	yes	2	0.022032	69672	By MS/MS	1	2501000	2501000			996	21
MEVKSYTK	NSFISIPKMEVKSYTK	MEVKSYTKNNTIAPKK	K	M	E	T	K	N	0	0	0	0	0	0	1	0	0	0	0	2	1	0	0	1	1	0	1	1	0	8	1	98449502	sp|Q6UB99|ANR11_HUMAN	sp|Q6UB99|ANR11_HUMAN	386	393	yes	yes	2	0.042221	62546	By MS/MS	1	9431300	9431300			997	179
MFLSFPTTK	YGAEALERMFLSFPTT	FLSFPTTKTYFPHFDL	R	M	F	T	K	T	0	0	0	0	0	0	0	0	0	0	1	1	1	2	1	1	2	0	0	0	0	9	0	10705471	CON__P01966;sp|P69905|HBA_HUMAN	sp|P69905|HBA_HUMAN	33	41	no	no	2	0.0021324	90.15	By MS/MS	4	0	0		+	998	165;2
MGPTELLIEMEDWK	DKISQLTRMGPTELLI	LIEMEDWKGDKVKAHY	R	M	G	W	K	G	0	0	0	1	0	0	3	1	0	1	2	1	2	0	1	0	1	1	0	0	0	14	0	16907946	sp|P02675|FIBB_HUMAN	sp|P02675|FIBB_HUMAN	335	348	yes	yes	2;3	1.32e-23	254.89	By MS/MS	2	122020000	122020000			999	60
MGPTELLIEMEDWKGDK	DKISQLTRMGPTELLI	MEDWKGDKVKAHYGGF	R	M	G	D	K	V	0	0	0	2	0	0	3	2	0	1	2	2	2	0	1	0	1	1	0	0	0	17	1	1990938	sp|P02675|FIBB_HUMAN	sp|P02675|FIBB_HUMAN	335	351	yes	yes	2;3	2.16e-12	203.92	By MS/MS	3	56940000	56940000			1000	60
MGPTELLIEMEDWKGDKVK	DKISQLTRMGPTELLI	DWKGDKVKAHYGGFTV	R	M	G	V	K	A	0	0	0	2	0	0	3	2	0	1	2	3	2	0	1	0	1	1	0	1	0	19	2	22181014	sp|P02675|FIBB_HUMAN	sp|P02675|FIBB_HUMAN	335	353	yes	yes	4	0.00035426	85176	By MS/MS	1	14951000	14951000			1001	60
MHSMNGFMYGNQPGLTMCK	EDFQESNKMHSMNGFM	QPGLTMCKGDSVVWYL	K	M	H	C	K	G	0	0	2	0	1	1	0	3	1	0	1	1	4	1	1	1	1	0	1	0	0	19	0	22029141	sp|P00450|CERU_HUMAN	sp|P00450|CERU_HUMAN	620	638	yes	yes	3	0.00011958	92439	By MS/MS	1	2755500	2755500			1002	27
MKPVPDLVPGNFK	RQHLPLIKMKPVPDLV	DLVPGNFKSQLQKVPP	K	M	K	F	K	S	0	0	1	1	0	0	0	1	0	0	1	2	1	1	3	0	0	0	0	2	0	13	1	14407799	sp|P02671|FIBA_HUMAN	sp|P02671|FIBA_HUMAN	226	238	yes	yes	2;3	2.68e-07	196.15	By MS/MS	2	117600000	117600000			1003	59
MKRFNQTLSTNK	LLLQDTSKMKRFNQTL	NQTLSTNKSGYTSRNP	K	M	K	N	K	S	0	1	2	0	0	1	0	0	0	0	1	2	1	1	0	1	2	0	0	0	0	12	2	14667664	sp|Q0P651|ABD18_HUMAN	sp|Q0P651|ABD18_HUMAN	303	314	yes	yes	2	0.042559	41.48	By MS/MS	1	599520	599520			1004	169
MLADAPPQDPSCCSGALYYGSK	ENEAGDERMLADAPPQ	GALYYGSKVVPDSTPS	R	M	L	S	K	V	3	0	0	2	2	1	0	2	0	0	2	1	1	0	3	3	0	0	2	0	0	22	0	23870232	sp|P19823|ITIH2_HUMAN	sp|P19823|ITIH2_HUMAN	639	660	yes	yes	2;3	1.15e-23	225.83	By MS/MS	4	230350000	230350000			1005	134
MLEEIMK	AATLKSRKMLEEIMKY	KMLEEIMKYEASILTH	K	M	L	M	K	Y	0	0	0	0	0	0	2	0	0	1	1	1	2	0	0	0	0	0	0	0	0	7	0	89243981	sp|P02679|FIBG_HUMAN	sp|P02679|FIBG_HUMAN	115	121	yes	yes	2	0.0012462	139.28	By MS/MS	1	69074000	69074000			1006	61
MLEEIMKYEASILTHDSSIR	AATLKSRKMLEEIMKY	LTHDSSIRYLQEIYNS	K	M	L	I	R	Y	1	1	0	1	0	0	3	0	1	3	2	1	2	0	0	3	1	0	1	0	0	20	1	23651658	sp|P02679|FIBG_HUMAN	sp|P02679|FIBG_HUMAN	115	134	yes	yes	3	2.04e-11	164.01	By MS/MS	1	6657300	6657300			1007	61
MLEVPYVDR	GRQSTRLKMLEVPYVD	LEVPYVDRNSCKLSSS	K	M	L	D	R	N	0	1	0	1	0	0	1	0	0	0	1	0	1	0	1	0	0	0	1	2	0	9	0	11205587	sp|P00742|FA10_HUMAN	sp|P00742|FA10_HUMAN	379	387	yes	yes	2	0.00047994	112.3	By MS/MS	1	35125000	35125000			1008	32
MNFRPGVLSSR	QAGAAGSRMNFRPGVL	RPGVLSSRQLGLPGPP	R	M	N	S	R	Q	0	2	1	0	0	0	0	1	0	0	1	0	1	1	1	2	0	0	0	1	0	11	1	12626554	sp|Q14624|ITIH4_HUMAN	sp|Q14624|ITIH4_HUMAN	658	668	yes	yes	2	0.0029251	110.84	By MS/MS	1	1062100	1062100			1009	175
MNVAPACLPER	LKTPITFRMNVAPACL	APACLPERDWAESTLM	R	M	N	E	R	D	2	1	1	0	1	0	1	0	0	0	1	0	1	0	2	0	0	0	0	1	0	11	0	12566006	sp|P00742|FA10_HUMAN	sp|P00742|FA10_HUMAN	336	346	yes	yes	2	0.843	142.89	By MS/MS	1	37588000	37588000			1010	32
MPCAEDYLSVVLNQLCVLHEK	CKHPEAKRMPCAEDYL	QLCVLHEKTPVSDRVT	R	M	P	E	K	T	1	0	1	1	2	1	2	0	1	0	4	1	1	0	1	1	0	0	1	3	0	21	0	25172066	sp|P02768|ALBU_HUMAN;CON__P02768-1	sp|P02768|ALBU_HUMAN	470	490	yes	no	2;3;4	2.42e-43	274.16	By MS/MS	21	943790000	943790000		+	1011	3
MPCAEDYLSVVLNQLCVLHEKTPVSDR	CKHPEAKRMPCAEDYL	EKTPVSDRVTKCCTES	R	M	P	D	R	V	1	1	1	2	2	1	2	0	1	0	4	1	1	0	2	2	1	0	1	4	0	27	1	31725355	sp|P02768|ALBU_HUMAN;CON__P02768-1	sp|P02768|ALBU_HUMAN	470	496	yes	no	4	3.67e-05	108.96	By MS/MS	1	11003000	11003000		+	1012	3
MPCAEDYLSVVLNQLCVLHEKTPVSDRVTK	CKHPEAKRMPCAEDYL	PVSDRVTKCCTESLVN	R	M	P	T	K	C	1	1	1	2	2	1	2	0	1	0	4	2	1	0	2	2	2	0	1	5	0	30	2	35007466	sp|P02768|ALBU_HUMAN;CON__P02768-1	sp|P02768|ALBU_HUMAN	470	499	yes	no	4	0.0046849	55789	By MS/MS	1	3004200	3004200		+	1013	3
MPMGLSTGIISDSQIK	LIMDRDCRMPMGLSTG	IISDSQIKASEFLGYW	R	M	P	I	K	A	0	0	0	1	0	1	0	2	0	3	1	1	2	0	1	3	1	0	0	0	0	16	0	16768477	sp|P12259|FA5_HUMAN	sp|P12259|FA5_HUMAN	1909	1924	yes	yes	2	2.26e-06	167.69	By MS/MS	1	14141000	14141000			1014	120
MQINDAKKTEK	SKLQDQVKMQINDAKK	NDAKKTEKKKKKRQDI	K	M	Q	E	K	K	1	0	1	1	0	1	1	0	0	1	0	3	1	0	0	0	1	0	0	0	0	11	2	13046758	sp|O00566|MPP10_HUMAN	sp|O00566|MPP10_HUMAN	656	666	yes	yes	2	0.041016	47844	By MS/MS	1	648150	648150			1015	20
MRPSTDTITVMVENSHGLR	RVFALDQKMRPSTDTI	VENSHGLRVRKKEVYM	K	M	R	L	R	V	0	2	1	1	0	0	1	1	1	1	1	0	2	0	1	2	3	0	0	2	0	19	1	21430514	sp|P0C0L5|CO4B_HUMAN;sp|P0C0L4|CO4A_HUMAN	sp|P0C0L5|CO4B_HUMAN	167	185	no	no	2;3;4	5.13e-20	230.48	By MS/MS	4	114850000	114850000			1016	109;108
MSEQLNDLTYDMEILQPLLEQGASLR	PMDNKMDKMSEQLNDL	LEQGASLRQTMTYEQP	K	M	S	L	R	Q	1	1	1	2	0	3	3	1	0	1	6	0	2	0	1	2	1	0	1	0	0	26	0	30064678	sp|Q13201|MMRN1_HUMAN	sp|Q13201|MMRN1_HUMAN	635	660	yes	yes	3	0.001505	64845	By MS/MS	1	6861900	6861900			1017	170
MSLSSFSVNRPFLFFIFEDTTGLPLFVGSVR	ATSIAMSRMSLSSFSV	PLFVGSVRNPNPSAPR	R	M	S	V	R	N	0	2	1	1	0	0	1	2	0	1	4	0	1	6	2	5	2	0	0	3	0	31	1	35098057	sp|P08697|A2AP_HUMAN	sp|P08697|A2AP_HUMAN	404	434	yes	yes	3	0.017637	48.18	By MS/MS	1	1465300	1465300			1018	105
MTDQVNYQAMK	GDPEVMQKMTDQVNYQ	QVNYQAMKLTLLQKKI	K	M	T	M	K	L	1	0	1	1	0	2	0	0	0	0	0	1	2	0	0	0	1	0	1	1	0	11	0	13275901	sp|Q13201|MMRN1_HUMAN	sp|Q13201|MMRN1_HUMAN	324	334	yes	yes	2	0.00054557	112.64	By MS/MS	1	3627200	3627200			1019	170
MTQLSKK	EDKWSFERMTQLSKKA	RMTQLSKKAASILSDT	R	M	T	K	K	A	0	0	0	0	0	1	0	0	0	0	1	2	1	0	0	1	1	0	0	0	0	7	1	83446332	sp|Q6P461|ACSM6_HUMAN	sp|Q6P461|ACSM6_HUMAN	91	97	yes	yes	2	0.031097	54205	By MS/MS	1	70319000	70319000			1020	178
MTVTDQVNCPK	SNNIDVKKMTVTDQVN	TDQVNCPKLS______	K	M	T	P	K	L	0	0	1	1	1	1	0	0	0	0	0	1	1	0	1	0	2	0	0	2	0	11	0	12915901	sp|P05090|APOD_HUMAN	sp|P05090|APOD_HUMAN	177	187	yes	yes	2	3.18e-12	218.55	By MS/MS	1	5648700	5648700			1021	85
MVNEAR	________________	________________	-	M	V	A	R	G	1	1	1	0	0	0	1	0	0	0	0	0	1	0	0	0	0	0	0	1	0	6	0	71834321	sp|P42898|MTHR_HUMAN	sp|P42898|MTHR_HUMAN	1	6	yes	yes	1	0.047823	44945	By MS/MS	1	878580	878580			1022	148
MVSGFIPLKPTVK	NMAIVDVKMVSGFIPL	IPLKPTVKMLERSNHV	K	M	V	V	K	M	0	0	0	0	0	0	0	1	0	1	1	2	1	1	2	1	1	0	0	2	0	13	1	1415821	sp|P01023|A2MG_HUMAN;sp|P20742|PZP_HUMAN;CON__ENSEMBL:ENSBTAP00000024146	sp|P01023|A2MG_HUMAN	1385	1397	yes	no	2;3	0.0083194	81278	By MS/MS	2	26228000	26228000			1023	39
MYEQEWVR	IYSLPGLKMYEQEWVR	MYEQEWVRLHLLNIGG	K	M	Y	V	R	L	0	1	0	0	0	1	2	0	0	0	0	0	1	0	0	0	0	1	1	1	0	8	0	1139507	sp|P12259|FA5_HUMAN	sp|P12259|FA5_HUMAN	1820	1827	no	no	2	0.019258	79474	By MS/MS	1	6122300	6122300		+	1024	120
MYLGYEYVTAIR	VPPRMDAKMYLGYEYV	YEYVTAIRNLREGTCP	K	M	Y	I	R	N	1	1	0	0	0	0	1	1	0	1	1	0	1	0	0	0	1	0	3	1	0	12	0	14777275	sp|P02787|TRFE_HUMAN	sp|P02787|TRFE_HUMAN	332	343	yes	yes	2	0.708	138.45	By MS/MS	1	18711000	18711000			1025	74
MYYSAVDPTK	ADPVCLAKMYYSAVDP	YSAVDPTKDIFTGLIG	K	M	Y	T	K	D	1	0	0	1	0	0	0	0	0	0	0	1	1	0	1	1	1	0	2	1	0	10	0	11735376	sp|P00450|CERU_HUMAN;CON__ENSEMBL:ENSBTAP00000031900	sp|P00450|CERU_HUMAN	538	547	yes	no	2	0.0027269	89827	By MS/MS	1	3723900	3723900			1026	27
NAIGGKFPLYNLGFGNNLNYNFLENMALENHGFAR	EKIQENVRNAIGGKFP	LENHGFARRIYEDSDA	R	N	A	A	R	R	3	1	8	0	0	0	2	5	1	1	5	1	1	4	1	0	0	0	2	0	0	35	1	39289108	sp|Q06033|ITIH3_HUMAN	sp|Q06033|ITIH3_HUMAN	414	448	yes	yes	3	0.0136	82986	By MS/MS	1	7951400	7951400			1027	166
NALWHTGDTESQVR	TGPGEQLRNALWHTGD	GDTESQVRLLWKDPRN	R	N	A	V	R	L	1	1	1	1	0	1	1	1	1	0	1	0	0	0	0	1	2	1	0	1	0	14	0	16127594	sp|P49747|COMP_HUMAN	sp|P49747|COMP_HUMAN	652	665	yes	yes	2;3	0.000715	161.04	By MS/MS	2	12855000	12855000			1028	151
NALWHTGNTPGQVR	TGPGEHLRNALWHTGN	GNTPGQVRTLWHDPRH	R	N	A	V	R	T	1	1	2	0	0	1	0	2	1	0	1	0	0	0	1	0	2	1	0	1	0	14	0	1549775	sp|P07996|TSP1_HUMAN;sp|P35442|TSP2_HUMAN	sp|P07996|TSP1_HUMAN	1078	1091	yes	no	2;3	2.17e-14	217.46	By MS/MS	2	89810000	89810000		+	1029	98
NAPAIIFIDELDAIAPK	KAFEEAEKNAPAIIFI	ELDAIAPKREKTHGEV	K	N	A	P	K	R	4	0	1	2	0	0	1	0	0	4	1	1	0	1	2	0	0	0	0	0	0	17	0	18099877	sp|P55072|TERA_HUMAN	sp|P55072|TERA_HUMAN	296	312	yes	yes	2	0.0032513	76526	By MS/MS	1	1708500	1708500			1030	155
NCELDVTCNIK	CPFGFEGKNCELDVTC	LDVTCNIKNGRCEQFC	K	N	C	I	K	N	0	0	2	1	2	0	1	0	0	1	1	1	0	0	0	0	1	0	0	1	0	11	0	13646064	sp|P00740|FA9_HUMAN	sp|P00740|FA9_HUMAN	127	137	yes	yes	2	2.45e-18	252.21	By MS/MS	1	41118000	41118000			1031	31
NCELFTR	CLEGFEGKNCELFTRK	KNCELFTRKLCSLDNG	K	N	C	T	R	K	0	1	1	0	1	0	1	0	0	0	1	0	0	1	0	0	1	0	0	0	0	7	0	938428	sp|P00742|FA10_HUMAN	sp|P00742|FA10_HUMAN	120	126	yes	yes	2	0.0026762	139.97	By MS/MS	1	31719000	31719000			1032	32
NDLISATK	NQNIRTWRNDLISATK	NDLISATKTQVADAKR	R	N	D	T	K	T	1	0	1	1	0	0	0	0	0	1	1	1	0	0	0	1	1	0	0	0	0	8	0	86046035	sp|P19823|ITIH2_HUMAN	sp|P19823|ITIH2_HUMAN	360	367	yes	yes	2	0.00028655	153.97	By MS/MS	1	141980000	141980000			1033	134
NECFLQHKDDNPNLPR	CAKQEPERNECFLQHK	DDNPNLPRLVRPEVDV	R	N	E	P	R	L	0	1	3	2	1	1	1	0	1	0	2	1	0	1	2	0	0	0	0	0	0	16	1	19959221	sp|P02768|ALBU_HUMAN;CON__P02768-1	sp|P02768|ALBU_HUMAN	123	138	yes	no	2;3;4	7.23e-26	249.54	By MS/MS	6	122310000	122310000		+	1034	3
NEDDCVVR	DAVNCTYKNEDDCVVR	NEDDCVVRFQYYEDSS	K	N	E	V	R	F	0	1	1	2	1	0	1	0	0	0	0	0	0	0	0	0	0	0	0	2	0	8	0	10054186	sp|P05106|ITB3_HUMAN	sp|P05106|ITB3_HUMAN	685	692	yes	yes	2	0.0054746	76064	By MS/MS	1	275310	275310			1035	86
NEDSLVFVQTDK	KRTTVMVKNEDSLVFV	LVFVQTDKSIYKPGQT	K	N	E	D	K	S	0	0	1	2	0	1	1	0	0	0	1	1	0	1	0	1	1	0	0	2	0	12	0	13936725	sp|P01023|A2MG_HUMAN	sp|P01023|A2MG_HUMAN	124	135	yes	yes	2	0.016176	74133	By MS/MS	1	19245000	19245000			1036	39
NEQVEIR	RLPYSVVRNEQVEIRA	RNEQVEIRAVLYNYRQ	R	N	E	I	R	A	0	1	1	0	0	1	2	0	0	1	0	0	0	0	0	0	0	0	0	1	0	7	0	88645084	sp|P01024|CO3_HUMAN;CON__Q2UVX4	sp|P01024|CO3_HUMAN	842	848	no	no	2	0.0016921	131.22	By MS/MS	1	1151500	1151500		+	1037	40;9
NFFNPPIISR	TNTKGHVKNFFNPPII	FNPPIISRFIRVIPKT	K	N	F	S	R	F	0	1	2	0	0	0	0	0	0	2	0	0	0	2	2	1	0	0	0	0	0	10	0	1203.64	sp|P12259|FA5_HUMAN	sp|P12259|FA5_HUMAN	2190	2199	no	no	2	0.010001	72.2	By MS/MS	1	13250000	13250000		+	1038	120
NFPPSQDASGDLYTTSSQLTLPATQCLAGK	SGQGVTARNFPPSQDA	ATQCLAGKSVTCHVKH	R	N	F	G	K	S	3	0	1	2	1	3	0	2	0	0	4	1	0	1	3	4	4	0	1	0	0	30	0	31675081	sp|P01876|IGHA1_HUMAN	sp|P01876|IGHA1_HUMAN	52	81	yes	yes	3	0.020437	40044	By MS/MS	2	15508000	15508000			1039	54
NGESVKLHLETDSLALVALGALDTALYAAGSK	VDGAKQYRNGESVKLH	ALYAAGSKSHKPLNMG	R	N	G	S	K	S	6	0	1	2	0	0	2	3	1	0	7	2	0	0	0	3	2	0	1	2	0	32	1	32267085	sp|P0C0L5|CO4B_HUMAN;sp|P0C0L4|CO4A_HUMAN	sp|P0C0L5|CO4B_HUMAN	583	614	no	no	4	0.00071179	62291	By MS/MS	1	613540	613540			1040	109;108
NGFVMLSNK	GSYHCSCKNGFVMLSN	GFVMLSNKKDCKDVDE	K	N	G	N	K	K	0	0	2	0	0	0	0	1	0	0	1	1	1	1	0	1	0	0	0	1	0	9	0	10085063	sp|P07225|PROS_HUMAN;CON__P07224	sp|P07225|PROS_HUMAN	188	196	yes	no	2	0.014361	67704	By MS/MS	1	3101400	3101400			1041	91
NGNMAGISDQR	GIRMLFDKNGNMAGIS	MAGISDQRIAIDLFKH	K	N	G	Q	R	I	1	1	2	1	0	1	0	2	0	1	0	0	1	0	0	1	0	0	0	0	0	11	0	11615197	sp|P05546|HEP2_HUMAN	sp|P05546|HEP2_HUMAN	421	431	yes	yes	2	0.0017906	94402	By MS/MS	1	1253700	1253700			1042	88
NHEEEMKDLR	EELAYLKKNHEEEMKD	EEEMKDLRNVSTGDVN	K	N	H	L	R	N	0	1	1	1	0	0	3	0	1	0	1	1	1	0	0	0	0	0	0	0	0	10	1	12995877	sp|P13645|K1C10_HUMAN;CON__P13645	sp|P13645|K1C10_HUMAN	286	295	yes	no	3	0.0087782	76282	By MS/MS	1	1176500	1176500		+	1043	5
NHGVDDDGDDDGDDGGTDGPR	DDGNTTPRNHGVDDDG	DGGTDGPRHSASDDYF	R	N	H	P	R	H	0	1	1	9	0	0	0	6	1	0	0	0	0	0	1	0	1	0	0	1	0	21	0	20997536	sp|Q14515|SPRL1_HUMAN	sp|Q14515|SPRL1_HUMAN	334	354	yes	yes	3	7.31e-11	166.21	By MS/MS	2	2009900	2009900			1044	173
NHMQYEIVIK	TYEEVLKRNHMQYEIV	MQYEIVIKVKPKQLVH	R	N	H	I	K	V	0	0	1	0	0	1	1	0	1	2	0	1	1	0	0	0	0	0	1	1	0	10	0	12736489	sp|P19827|ITIH1_HUMAN	sp|P19827|ITIH1_HUMAN	171	180	yes	yes	2;3	6.21e-06	205.53	By MS/MS	4	141680000	141680000			1045	135
NIEKISMLEK	HSRTRYERNIEKISML	EKISMLEKIYIHPRYN	R	N	I	E	K	I	0	0	1	0	0	0	2	0	0	2	1	2	1	0	0	1	0	0	0	0	0	10	1	12036533	sp|P00734|THRB_HUMAN	sp|P00734|THRB_HUMAN	437	446	yes	yes	3	0.038251	51276	By MS/MS	1	672380	672380			1046	28
NIFISPVSISMALAMLSLGTCGHTR	LVALSPKKNIFISPVS	LGTCGHTRAQLLQGLG	K	N	I	T	R	A	2	1	1	0	1	0	0	2	1	3	3	0	2	1	1	4	2	0	0	1	0	25	0	26753597	sp|P08185|CBG_HUMAN	sp|P08185|CBG_HUMAN	62	86	yes	yes	3	0.034668	32548	By MS/MS	1	684760	684760			1047	99
NILFVIDVSGSMWGVK	DNLDPIPKNILFVIDV	SGSMWGVKMKQTVEAM	K	N	I	V	K	M	0	0	1	1	0	0	0	2	0	2	1	1	1	1	0	2	0	1	0	3	0	16	0	1763928	sp|P19823|ITIH2_HUMAN	sp|P19823|ITIH2_HUMAN	310	325	yes	yes	2;3	1.61e-26	248.81	By MS/MS	52	33447000	33447000			1048	134
NIPTVNENLENYYLEVNQLEK	DLSYNKLKNIPTVNEN	LEVNQLEKFDIKSFCK	K	N	I	E	K	F	0	0	5	0	0	1	4	0	0	1	3	1	0	0	1	0	1	0	2	2	0	21	0	25352493	sp|P51884|LUM_HUMAN	sp|P51884|LUM_HUMAN	268	288	yes	yes	2;3	2.65e-13	180.8	By MS/MS	3	75568000	75568000			1049	152
NKYEDEINKR	QDMVEDYRNKYEDEIN	YEDEINKRTNAENEFV	R	N	K	K	R	T	0	1	2	1	0	0	2	0	0	1	0	2	0	0	0	0	0	0	1	0	0	10	2	1307647	sp|P04264|K2C1_HUMAN;CON__P04264	sp|P04264|K2C1_HUMAN	268	277	no	no	3	0.0073177	79201	By MS/MS	1	3237500	3237500		+	1050	4
NLCEAMENFMQQLK	LLAFQESKNLCEAMEN	ENFMQQLKESGMTMEE	K	N	L	L	K	E	1	0	2	0	1	2	2	0	0	0	2	1	2	1	0	0	0	0	0	0	0	14	0	1754779	sp|P20851|C4BPB_HUMAN	sp|P20851|C4BPB_HUMAN	214	227	yes	yes	2	0.0011009	86214	By MS/MS	1	3275800	3275800			1051	137
NLDLDSIIAEVK	ILSMDNSRNLDLDSII	DSIIAEVKAQYEEIAQ	R	N	L	V	K	A	1	0	1	2	0	0	1	0	0	2	2	1	0	0	0	1	0	0	0	1	0	12	0	13287187	sp|P35908|K22E_HUMAN;CON__P35908;sp|Q5XKE5|K2C79_HUMAN;CON__Q5XKE5;sp|O95678|K2C75_HUMAN;CON__O95678	sp|P35908|K22E_HUMAN	342	353	no	no	2	0.0018917	85837	By MS/MS	1	4693000	4693000		+	1052	8
NLNEKDYELLCLDGTR	KNPDPWAKNLNEKDYE	LLCLDGTRKPVEEYAN	K	N	L	T	R	K	0	1	2	2	1	0	2	1	0	0	4	1	0	0	0	0	1	0	1	0	0	16	1	19519309	sp|P02787|TRFE_HUMAN	sp|P02787|TRFE_HUMAN	572	587	yes	yes	2;3	8.83e-17	207.05	By MS/MS	2	13588000	13588000			1053	74
NLQDLLQFIFQLIEDNIK	LKTTEVLRNLQDLLQF	QLIEDNIKQLKEMKFT	R	N	L	I	K	Q	0	0	2	2	0	3	1	0	0	3	4	1	0	2	0	0	0	0	0	0	0	18	0	22031889	sp|P04114|APOB_HUMAN	sp|P04114|APOB_HUMAN	4298	4315	yes	yes	3	0.0062409	58024	By MS/MS	1	206510	206510			1054	79
NLTDFAEQYSIQDWAK	DWWTLAAKNLTDFAEQ	YSIQDWAKRMKALVEQ	K	N	L	A	K	R	2	0	1	2	0	2	1	0	0	1	1	1	0	1	0	1	1	1	1	0	0	16	0	19278952	sp|P04114|APOB_HUMAN	sp|P04114|APOB_HUMAN	2560	2575	yes	yes	2	5.21e-11	188.16	By MS/MS	1	1962300	1962300			1055	79
NMQDMVEDYR	SRLDSELKNMQDMVED	QDMVEDYRNKYEDEIN	K	N	M	Y	R	N	0	1	1	2	0	1	1	0	0	0	0	0	2	0	0	0	0	0	1	1	0	10	0	12995224	sp|P04264|K2C1_HUMAN;CON__P04264	sp|P04264|K2C1_HUMAN	258	267	yes	no	2	0.041038	46.88	By MS/MS	1	3216100	3216100		+	1056	4
NNEEWTVDSCTECHCQNSVTICK	YHNGVQYRNNEEWTVD	QNSVTICKKVSCPIMP	R	N	N	C	K	K	0	0	3	1	4	1	3	0	1	1	0	1	0	0	0	2	3	1	0	2	0	23	0	28701364	sp|P07996|TSP1_HUMAN	sp|P07996|TSP1_HUMAN	327	349	yes	yes	3	0.000295	122.83	By MS/MS	1	7145400	7145400		+	1057	98
NNEGTYYSPNYNPQSR	PIGVRFNKNNEGTYYS	PNYNPQSRSVPPSASH	K	N	N	S	R	S	0	1	4	0	0	1	1	1	0	0	0	0	0	0	2	2	1	0	3	0	0	16	0	19028133	sp|P00450|CERU_HUMAN	sp|P00450|CERU_HUMAN	485	500	yes	yes	2	1.14e-06	174.4	By MS/MS	1	1985200	1985200			1058	27
NNQIDHIDEK	GIKYLYLRNNQIDHID	QIDHIDEKAFENVTDL	R	N	N	E	K	A	0	0	2	2	0	1	1	0	1	2	0	1	0	0	0	0	0	0	0	0	0	10	0	12245735	sp|P51884|LUM_HUMAN	sp|P51884|LUM_HUMAN	75	84	yes	yes	2;3	0.000255	183.85	By MS/MS	3	37876000	37876000			1059	152
NPCTDGTHDCNK	NKQVCKPRNPCTDGTH	DGTHDCNKNAKCNYLG	R	N	P	N	K	N	0	0	2	2	2	0	0	1	1	0	0	1	0	0	1	0	2	0	0	0	0	12	0	14175351	sp|P07996|TSP1_HUMAN;CON__Q28194	sp|P07996|TSP1_HUMAN	648	659	yes	no	3	0.039479	37968	By MS/MS	1	140590	140590		+	1060	98
NPDADEKPWCFIK	IGEHNFCRNPDADEKP	EKPWCFIKVTNDKVKW	R	N	P	I	K	V	1	0	1	2	1	0	1	0	0	1	0	2	0	1	2	0	0	1	0	0	0	13	1	1618745	sp|Q14520|HABP2_HUMAN	sp|Q14520|HABP2_HUMAN	248	260	yes	yes	2;3	2.75e-18	237.07	By MS/MS	3	127160000	127160000			1061	174
NPDAVAAPYCYTR	GLIMNYCRNPDAVAAP	AAPYCYTRDPGVRWEY	R	N	P	T	R	D	3	1	1	1	1	0	0	0	0	0	0	0	0	0	2	0	1	0	2	1	0	13	0	14966718	sp|P08519|APOA_HUMAN	sp|P08519|APOA_HUMAN	79	91	yes	no	2	0.000934	92939	By MS/MS	1	3277800	3277800			1062	103
NPDDITNEEYGEFYK	KTKPIWTRNPDDITNE	EEYGEFYKSLTNDWED	R	N	P	Y	K	S	0	0	2	2	0	0	3	1	0	1	0	1	0	1	1	0	1	0	2	0	0	15	0	18327741	sp|P07900|HS90A_HUMAN	sp|P07900|HS90A_HUMAN	300	314	yes	yes	2	1.32e-32	268.13	By MS/MS	1	4219600	4219600			1063	97
NPDGDEEGVWCYVAGK	QLVENFCRNPDGDEEG	VWCYVAGKPGDFGYCD	R	N	P	G	K	P	1	0	1	2	1	0	2	3	0	0	0	1	0	0	1	0	0	1	1	2	0	16	0	17947519	sp|P00734|THRB_HUMAN	sp|P00734|THRB_HUMAN	264	279	yes	yes	2	1.8e-18	228.49	By MS/MS	1	68101000	68101000			1064	28
NPDPWAK	VPQNTGGKNPDPWAKN	KNPDPWAKNLNEKDYE	K	N	P	A	K	N	1	0	1	1	0	0	0	0	0	0	0	1	0	0	2	0	0	1	0	0	0	7	0	82639735	sp|P02787|TRFE_HUMAN	sp|P02787|TRFE_HUMAN	565	571	yes	yes	2	0.0049485	91.9	By MS/MS	1	9896100	9896100			1065	74
NPDSSTTGPWCYTTDPTVR	DLQENFCRNPDSSTTG	YTTDPTVRRQECSIPV	R	N	P	V	R	R	0	1	1	2	1	0	0	1	0	0	0	0	0	0	3	2	5	1	1	1	0	19	0	21539324	sp|P00734|THRB_HUMAN	sp|P00734|THRB_HUMAN	159	177	yes	yes	2;3	9.65e-28	252.58	By MS/MS	3	206450000	206450000			1066	28
NPELNPCSVNAQCIEER	CKAERNCRNPELNPCS	NAQCIEERQGDVTCVC	R	N	P	E	R	Q	1	1	3	0	2	1	3	0	0	1	1	0	0	0	2	1	0	0	0	1	0	17	0	20288993	sp|P35443|TSP4_HUMAN	sp|P35443|TSP4_HUMAN	426	442	yes	yes	2	7.51e-49	292.2	By MS/MS	1	4395400	4395400			1067	147
NPFVFAPTLLTVAVHFEEVAK	FLYEVARRNPFVFAPT	VHFEEVAKSCCEEQNK	R	N	P	A	K	S	3	0	1	0	0	0	2	0	1	0	2	1	0	3	2	0	2	0	0	4	0	21	0	23282518	sp|P43652|AFAM_HUMAN	sp|P43652|AFAM_HUMAN	170	190	yes	yes	3	0.0018854	68168	By MS/MS	1	697330	697330			1068	149
NPGSSGTGGTATWK	GPGSTGNRNPGSSGTG	TGGTATWKPGSSGPGS	R	N	P	W	K	P	1	0	1	0	0	0	0	4	0	0	0	1	0	0	1	2	3	1	0	0	0	14	0	13196106	sp|P02671|FIBA_HUMAN	sp|P02671|FIBA_HUMAN	309	322	yes	yes	2	0.00010882	119.87	By MS/MS	1	1784500	1784500			1069	59
NPGSSGTGGTATWKPGSSGPGSTGSWNSGSSGTGSTGNQNPGSPR	GPGSTGNRNPGSSGTG	NQNPGSPRPGSTGTWN	R	N	P	P	R	P	1	1	4	0	0	1	0	13	0	0	0	1	0	0	5	11	6	2	0	0	0	45	1	41198139	sp|P02671|FIBA_HUMAN	sp|P02671|FIBA_HUMAN	309	353	yes	yes	3	0.105	77.15	By MS/MS	2	71038000	71038000			1070	59
NPLVWVHASPEHVVVTR	SWIEVTFKNPLVWVHA	PEHVVVTRNRRSSAYK	K	N	P	T	R	N	1	1	1	0	0	0	1	0	2	0	1	0	0	0	2	1	1	1	0	5	0	17	0	19390428	sp|Q14624|ITIH4_HUMAN	sp|Q14624|ITIH4_HUMAN	789	805	yes	yes	3	0.00035102	91616	By MS/MS	1	6356000	6356000			1071	175
NPSDPMPQAPALWIETTAYALLHLLLHEGK	VSPTPAPRNPSDPMPQ	HLLLHEGKAEMADQAA	R	N	P	G	K	A	4	0	1	1	0	1	2	1	2	1	6	1	1	0	4	1	2	1	1	0	0	30	0	33257169	sp|P0C0L5|CO4B_HUMAN;sp|P0C0L4|CO4A_HUMAN	sp|P0C0L5|CO4B_HUMAN	1249	1278	no	no	3;4	3.25e-11	135.12	By MS/MS	15	96889000	96889000			1072	109;108
NPSSAGSWNSGSSGPGSTGNR	GSETESPRNPSSAGSW	GPGSTGNRNPGSSGTG	R	N	P	N	R	N	1	1	3	0	0	0	0	5	0	0	0	0	0	0	2	7	1	1	0	0	0	21	0	19628416	sp|P02671|FIBA_HUMAN	sp|P02671|FIBA_HUMAN	288	308	yes	yes	2;3	2.48e-84	343.72	By MS/MS	3	46024000	46024000			1073	59
NQDVHSINLPFFETLQEYFER	VAFVKYDKNQDVHSIN	TLQEYFERNRQTIIVV	K	N	Q	E	R	N	0	1	2	1	0	2	3	0	1	1	2	0	0	3	1	1	1	0	1	1	0	21	0	2625.25	sp|P04114|APOB_HUMAN	sp|P04114|APOB_HUMAN	2063	2083	yes	yes	3	0.447	93.5	By MS/MS	1	1313900	1313900			1074	79
NQGNTWLTAFVLK	TFGERYGRNQGNTWLT	WLTAFVLKTFAQARAY	R	N	Q	L	K	T	1	0	2	0	0	1	0	1	0	0	2	1	0	1	0	0	2	1	0	1	0	13	0	14907882	sp|P01023|A2MG_HUMAN;sp|P20742|PZP_HUMAN	sp|P01023|A2MG_HUMAN	1035	1047	yes	no	2	0.032593	48527	By MS/MS	1	10312000	10312000			1075	39
NQILNLTTDNANILLQIDNAR	YKTIDDLKNQILNLTT	LLQIDNARLAADDFRL	K	N	Q	A	R	L	2	1	5	2	0	2	0	0	0	3	4	0	0	0	0	0	2	0	0	0	0	21	0	23662554	sp|P13645|K1C10_HUMAN;CON__P13645	sp|P13645|K1C10_HUMAN	208	228	yes	no	3	0.0033247	57366	By MS/MS	1	2620200	2620200		+	1076	5
NQVSLTCLVK	PSRDELTKNQVSLTCL	VSLTCLVKGFYPSDIA	K	N	Q	V	K	G	0	0	1	0	1	1	0	0	0	0	2	1	0	0	0	1	1	0	0	2	0	10	0	11606223	sp|P01860|IGHG3_HUMAN;sp|P01857|IGHG1_HUMAN;sp|P0DOX5|IGG1_HUMAN;sp|P01859|IGHG2_HUMAN;sp|P01861|IGHG4_HUMAN	sp|P01857|IGHG1_HUMAN	244	253	no	no	2	7.74e-05	199.33	By MS/MS	2	155250000	155250000			1077	49;51;52;50
NRPPLEEDDEEGE	WKVGFFKRNRPPLEED	EEDDEEGE________	R	N	R	G	E	-	0	1	1	2	0	0	5	1	0	0	1	0	0	0	2	0	0	0	0	0	0	13	1	15276325	sp|P08514|ITA2B_HUMAN	sp|P08514|ITA2B_HUMAN	1027	1039	yes	yes	2	0.0012772	111.79	By MS/MS	1	480700	480700			1078	102
NSADNKVVCSCTEGYR	GRCEQFCKNSADNKVV	CSCTEGYRLAENQKSC	K	N	S	Y	R	L	1	1	2	1	2	0	1	1	0	0	0	1	0	0	0	2	1	0	1	2	0	16	1	18587938	sp|P00740|FA9_HUMAN	sp|P00740|FA9_HUMAN	147	162	yes	yes	2;3	0.13	118.71	By MS/MS	2	4417600	4417600			1079	31
NSDKDIFGDACDNCLSVLNNDQK	LIHNVDQRNSDKDIFG	SVLNNDQKDTDGDGRG	R	N	S	Q	K	D	1	0	4	5	2	1	0	1	0	1	2	2	0	1	0	2	0	0	0	1	0	23	1	26411384	sp|P35443|TSP4_HUMAN	sp|P35443|TSP4_HUMAN	533	555	yes	yes	3	3.14e-16	181.64	By MS/MS	1	6522700	6522700			1080	147
NSLFEYQK	TNRINKLKNSLFEYQK	NSLFEYQKNNKDSHSL	K	N	S	Q	K	N	0	0	1	0	0	1	1	0	0	0	1	1	0	1	0	1	0	0	1	0	0	8	0	10274975	sp|P02671|FIBA_HUMAN	sp|P02671|FIBA_HUMAN	90	97	yes	yes	1;2	0.298	199.89	By MS/MS	2	63008000	63008000			1081	59
NSTIVFPLPIDMLQGIIGAK	LTTIAAEKNSTIVFPL	LQGIIGAKHSHLG___	K	N	S	A	K	H	1	0	1	1	0	1	0	2	0	4	2	1	1	1	2	1	1	0	0	1	0	20	0	21261809	sp|P27105|STOM_HUMAN	sp|P27105|STOM_HUMAN	264	283	yes	yes	2	0.0019451	72968	By MS/MS	1	938740	938740			1082	142
NSVDELNNNVEAVSQTSSSSFQYMYLLK	LQQERPIRNSVDELNN	FQYMYLLKDLWQKRQK	R	N	S	L	K	D	1	0	4	1	0	2	2	0	0	0	3	1	1	1	0	6	1	0	2	3	0	28	0	31664765	sp|P02675|FIBB_HUMAN	sp|P02675|FIBB_HUMAN	125	152	yes	yes	3	2.52e-17	176.77	By MS/MS	3	123920000	123920000			1083	60
NSVDELNNNVEAVSQTSSSSFQYMYLLKDLWQK	LQQERPIRNSVDELNN	LLKDLWQKRQKQVKDN	R	N	S	Q	K	R	1	0	4	2	0	3	2	0	0	0	4	2	1	1	0	6	1	1	2	3	0	33	1	38368203	sp|P02675|FIBB_HUMAN	sp|P02675|FIBB_HUMAN	125	157	yes	yes	3	0.0035995	55153	By MS/MS	1	1774200	1774200			1084	60
NSVDELNNNVEAVSQTSSSSFQYMYLLKDLWQKR	LQQERPIRNSVDELNN	LKDLWQKRQKQVKDNE	R	N	S	K	R	Q	1	1	4	2	0	3	2	0	0	0	4	2	1	1	0	6	1	1	2	3	0	34	2	39929214	sp|P02675|FIBB_HUMAN	sp|P02675|FIBB_HUMAN	125	158	yes	yes	4	0.03608	33825	By MS/MS	1	5907600	5907600			1085	60
NTCNHDEDTWVECEDPFDLR	CPSGPWGKNTCNHDED	CEDPFDLRLVGGDNLC	K	N	T	L	R	L	0	1	2	4	2	0	3	0	1	0	1	0	0	1	1	0	2	1	0	1	0	20	0	25510016	sp|O43866|CD5L_HUMAN	sp|O43866|CD5L_HUMAN	226	245	yes	yes	3	0.00205	118.96	By MS/MS	1	5105400	5105400			1086	23
NTDEDKWGDACDNCR	LVRNPDQRNTDEDKWG	GDACDNCRSQKNDDQK	R	N	T	C	R	S	1	1	2	4	2	0	1	1	0	0	0	1	0	0	0	0	1	1	0	0	0	15	1	18546897	sp|P49747|COMP_HUMAN	sp|P49747|COMP_HUMAN	338	352	yes	yes	2;3	7.78e-05	172.09	By MS/MS	2	5925700	5925700			1087	151
NTEQEEGGEAVHEVEVVIK	FKVRVGDRNTEQEEGG	HEVEVVIKHNRFTKET	R	N	T	I	K	H	1	0	1	0	0	1	6	2	1	1	0	1	0	0	0	0	1	0	0	4	0	19	0	20950069	sp|P00742|FA10_HUMAN	sp|P00742|FA10_HUMAN	292	310	yes	yes	2;3	2.5e-08	180.03	By MS/MS	2	100340000	100340000			1088	32
NTIAECQACGPLK	VKETSFLRNTIAECQA	CQACGPLKFQSPTPST	R	N	T	L	K	F	2	0	1	0	2	1	1	1	0	1	1	1	0	0	1	0	1	0	0	0	0	13	0	14606752	sp|P35443|TSP4_HUMAN	sp|P35443|TSP4_HUMAN	253	265	yes	yes	2	3.28e-13	206.32	By MS/MS	1	3164100	3164100			1089	147
NTLIIYLDK	LDKAFSDRNTLIIYLD	TLIIYLDKVSHSEDDC	R	N	T	D	K	V	0	0	1	1	0	0	0	0	0	2	2	1	0	0	0	0	1	0	1	0	0	9	0	10916227	sp|P01024|CO3_HUMAN;CON__Q2UVX4	sp|P01024|CO3_HUMAN	1442	1450	no	no	2	0.0023533	95483	By MS/MS	1	7129700	7129700		+	1090	40;9
NTMILEICTR	EKRPQDAKNTMILEIC	MILEICTRYRGDQDAT	K	N	T	T	R	Y	0	1	1	0	1	0	1	0	0	2	1	0	1	0	0	0	2	0	0	0	0	10	0	12496159	sp|P01024|CO3_HUMAN	sp|P01024|CO3_HUMAN	1382	1391	yes	yes	2	0.029437	55314	By MS/MS	1	0	0			1091	40
NTVMECDACGMQQSVR	VREITFLKNTVMECDA	CGMQQSVRTGLPSVRP	K	N	T	V	R	T	1	1	1	1	2	2	1	1	0	0	0	0	2	0	0	1	1	0	0	2	0	16	0	18847587	sp|P49747|COMP_HUMAN	sp|P49747|COMP_HUMAN	64	79	yes	yes	2	0.00012806	104.16	By MS/MS	1	1721100	1721100			1092	151
NVAFVIDISGSMAGR	QGLPVVPKNVAFVIDI	ISGSMAGRKLEQTKEA	K	N	V	G	R	K	2	1	1	1	0	0	0	2	0	2	0	0	1	1	0	2	0	0	0	2	0	15	0	15357766	sp|Q06033|ITIH3_HUMAN	sp|Q06033|ITIH3_HUMAN	284	298	yes	yes	2	7.38e-09	193.77	By MS/MS	38	22352000	22352000			1093	166
NVKENIQDNISLFSLGMGFDVDYDFLKR	LKLSKIQKNVKENIQD	VDYDFLKRLSNENHGI	K	N	V	K	R	L	0	1	3	4	0	1	1	2	0	2	3	2	1	3	0	2	0	0	1	2	0	28	2	32766125	sp|P19823|ITIH2_HUMAN	sp|P19823|ITIH2_HUMAN	437	464	yes	yes	3	0.010134	54097	By MS/MS	1	1206600	1206600			1094	134
NVMYFNGNSDASTIKENQFDPPIVAR	IFKGNSTRNVMYFNGN	FDPPIVARYIRISPTR	R	N	V	A	R	Y	2	1	4	2	0	1	1	1	0	2	0	1	1	2	2	2	1	0	1	2	0	26	1	2926392	sp|P12259|FA5_HUMAN	sp|P12259|FA5_HUMAN	2014	2039	yes	yes	3	0.0559	101	By MS/MS	1	1900100	1900100			1095	120
NVQFNYPHTSVTDVTQNNFHNYFGGSEIVVAGK	QVSTPLLRNVQFNYPH	SEIVVAGKFDPAKLDQ	R	N	V	G	K	F	1	0	5	1	0	2	1	3	2	1	0	1	0	3	1	2	3	0	2	5	0	33	0	36827441	sp|P19823|ITIH2_HUMAN	sp|P19823|ITIH2_HUMAN	500	532	yes	yes	3;4	1.83e-07	130.53	By MS/MS	14	585930000	585930000			1096	134
NVSTGDVNVEMNAAPGVDLTQLLNNMR	EEEMKDLRNVSTGDVN	TQLLNNMRSQYEQLAE	R	N	V	M	R	S	2	1	5	2	0	1	1	2	0	0	3	0	2	0	1	1	2	0	0	4	0	27	0	28713855	sp|P13645|K1C10_HUMAN;CON__P13645	sp|P13645|K1C10_HUMAN	296	322	yes	no	3	0.037424	29423	By MS/MS	1	6297800	6297800		+	1097	5
NVVFVIDISGSMR	QNLTNMNKNVVFVIDI	IDISGSMRGQKVKQTK	K	N	V	M	R	G	0	1	1	1	0	0	0	1	0	2	0	0	1	1	0	2	0	0	0	3	0	13	0	14357493	sp|P19827|ITIH1_HUMAN	sp|P19827|ITIH1_HUMAN	292	304	yes	yes	2	8.19e-10	196.33	By MS/MS	33	10864000	10864000			1098	135
NVVFVIDK	EGLTTMPKNVVFVIDK	NVVFVIDKSGSMSGRK	K	N	V	D	K	S	0	0	1	1	0	0	0	0	0	1	0	1	0	1	0	0	0	0	0	3	0	8	0	93253312	sp|Q14624|ITIH4_HUMAN	sp|Q14624|ITIH4_HUMAN	274	281	yes	yes	2	0.030446	55064	By MS/MS	1	5548400	5548400			1099	175
NWIQYK	DGSVDFKKNWIQYKEG	KKNWIQYKEGFGHLSP	K	N	W	Y	K	E	0	0	1	0	0	1	0	0	0	1	0	1	0	0	0	0	0	1	1	0	0	6	0	85043374	sp|P02679|FIBG_HUMAN	sp|P02679|FIBG_HUMAN	233	238	yes	yes	2	0.002426	119.23	By MS/MS	2	52396000	52396000			1100	61
NYAEAKDVFLGMFLYEYARR	VESKDVCKNYAEAKDV	FLYEYARRHPDYSVVL	K	N	Y	R	R	H	3	2	1	1	0	0	2	1	0	0	2	1	1	2	0	0	0	0	3	1	0	20	2	24551995	sp|P02768|ALBU_HUMAN;CON__P02768-1	sp|P02768|ALBU_HUMAN	342	361	yes	no	3	0.043217	43208	By MS/MS	1	1562200	1562200		+	1101	3
NYCGLPGEYWLGNDK	VATNTDGKNYCGLPGE	EYWLGNDKISQLTRMG	K	N	Y	D	K	I	0	0	2	1	1	0	1	3	0	0	2	1	0	0	1	0	0	1	2	0	0	15	0	17847828	sp|P02675|FIBB_HUMAN	sp|P02675|FIBB_HUMAN	314	328	yes	yes	2	1.49e-22	234.21	By MS/MS	1	114230000	114230000			1102	60
NYNFGGEFVEAMIRQLK	LVGLLNARNYNFGGEF	EAMIRQLKESLKANNY	R	N	Y	L	K	E	1	1	2	0	0	1	2	2	0	1	1	1	1	2	0	0	0	0	1	1	0	17	1	20149935	sp|Q09161|NCBP1_HUMAN	sp|Q09161|NCBP1_HUMAN	97	113	yes	yes	2	0.044283	50534	By MS/MS	1	950400	950400			1103	168
NYNMYIFPVHWQFGQLDQHPIDGYLSHTELAPLR	LLARDFEKNYNMYIFP	HTELAPLRAPLIPMEH	K	N	Y	L	R	A	1	1	2	2	0	3	1	2	3	2	4	0	1	2	3	1	1	1	3	1	0	34	0	40989839	sp|P09486|SPRC_HUMAN	sp|P09486|SPRC_HUMAN	223	256	yes	yes	4;5	0.0119	90388	By MS/MS	2	25191000	25191000			1104	106
NYYIAAEEISWDYSEFVQR	RSNNGNRRNYYIAAEE	DYSEFVQRETDIEDSD	R	N	Y	Q	R	E	2	1	1	1	0	1	3	0	0	2	0	0	0	1	0	2	0	1	3	1	0	19	0	23820804	sp|P12259|FA5_HUMAN	sp|P12259|FA5_HUMAN	1581	1599	yes	yes	2;3	0.0019775	75215	By MS/MS	2	3183600	3183600			1105	120
PALPAGTEDTAKEDAANR	MLEVLGPKPALPAGTE	AKEDAANRKLAKLYKV	K	P	A	N	R	K	5	1	1	2	0	0	2	1	0	0	1	1	0	0	2	0	2	0	0	0	0	18	1	18258806	CON__Q3SX14;sp|P06396|GELS_HUMAN	CON__Q3SX14	277	294	yes	no	3	0.012561	56339	By MS/MS	1	412710	412710		+	1106	10
PAPPPISGGGYR	REEAPSLRPAPPPISG	PISGGGYRARPAKAAA	R	P	A	Y	R	A	1	1	0	0	0	0	0	3	0	1	0	0	0	0	4	1	0	0	1	0	0	12	0	11676037	sp|P02675|FIBB_HUMAN	sp|P02675|FIBB_HUMAN	61	72	yes	yes	2	0.0019754	84605	By MS/MS	1	11535000	11535000			1107	60
PCFSALEVDETYVPK	TESLVNRRPCFSALEV	VDETYVPKEFNAETFT	R	P	C	P	K	E	1	0	0	1	1	0	2	0	0	0	1	1	0	1	2	1	1	0	1	2	0	15	0	17538233	sp|P02768|ALBU_HUMAN;CON__P02768-1	sp|P02768|ALBU_HUMAN	510	524	yes	no	2	0.425	123.76	By MS/MS	1	4061900	4061900		+	1108	3
PFDAFTDLK	EEELCSGKPFDAFTDL	FDAFTDLKNGSLFAFR	K	P	F	L	K	N	1	0	0	2	0	0	0	0	0	0	1	1	0	2	1	0	1	0	0	0	0	9	0	10525179	sp|P04004|VTNC_HUMAN;CON__Q3ZBS7	sp|P04004|VTNC_HUMAN	160	168	yes	no	2	0.015073	66692	By MS/MS	1	2899300	2899300			1109	77
PFFPQQ	RKMSMKIRPFFPQQ__	IRPFFPQQ________	R	P	F	Q	Q	-	0	0	0	0	0	2	0	0	0	0	0	0	0	2	2	0	0	0	0	0	0	6	0	76237008	sp|P02675|FIBB_HUMAN	sp|P02675|FIBB_HUMAN	486	491	yes	yes	1	0.018264	73973	By MS/MS	1	1037100	1037100			1110	60
PGMPFDLMVFVTNPDGSPAYR	TKTPKYFKPGMPFDLM	PDGSPAYRVPVAVQGE	K	P	G	Y	R	V	1	1	1	2	0	0	0	2	0	0	1	0	2	2	4	1	1	0	1	2	0	21	0	23100813	sp|P01024|CO3_HUMAN	sp|P01024|CO3_HUMAN	366	386	yes	yes	3	0.0078939	53453	By MS/MS	1	1291600	1291600			1111	40
PGQDTCQGDSGGPLTCEK	ICAGNLQKPGQDTCQG	GGPLTCEKDGTYYVYG	K	P	G	E	K	D	0	0	0	2	2	2	1	4	0	0	1	1	0	0	2	1	2	0	0	0	0	18	0	19057833	sp|Q14520|HABP2_HUMAN	sp|Q14520|HABP2_HUMAN	500	517	yes	yes	2;3	4.27e-63	321.6	By MS/MS	5	54572000	54572000			1112	174
PGQFPWQVVLNGK	VVGGEDAKPGQFPWQV	WQVVLNGKVDAFCGGS	K	P	G	G	K	V	0	0	1	0	0	2	0	2	0	0	1	1	0	1	2	0	0	1	0	2	0	13	0	14687827	sp|P00740|FA9_HUMAN	sp|P00740|FA9_HUMAN	235	247	yes	yes	2	2.48e-08	201.46	By MS/MS	1	4323400	4323400			1113	31
PGSSGPGSTGSWNSGSSGTGSTGNQNPGSPR	TGGTATWKPGSSGPGS	NQNPGSPRPGSTGTWN	K	P	G	P	R	P	0	1	3	0	0	1	0	9	0	0	0	0	0	0	4	9	3	1	0	0	0	31	0	28182139	sp|P02671|FIBA_HUMAN	sp|P02671|FIBA_HUMAN	323	353	yes	yes	3	0.0119	100.57	By MS/MS	1	3338300	3338300			1114	59
PGSTGTWNPGSSER	NQNPGSPRPGSTGTWN	WNPGSSERGSAGHWTS	R	P	G	E	R	G	0	1	1	0	0	0	1	3	0	0	0	0	0	0	2	3	2	1	0	0	0	14	0	14316379	sp|P02671|FIBA_HUMAN	sp|P02671|FIBA_HUMAN	354	367	yes	yes	2	0.000134	177.39	By MS/MS	1	59122000	59122000			1115	59
PGWWLLNTEVGENQR	TLEMKASKPGWWLLNT	TEVGENQRAGMQTPFL	K	P	G	Q	R	A	0	1	2	0	0	1	2	2	0	0	2	0	0	0	1	0	1	2	0	1	0	15	0	17978798	sp|P12259|FA5_HUMAN	sp|P12259|FA5_HUMAN	1879	1893	yes	yes	2	8.27e-39	253.06	By MS/MS	1	0	0			1116	120
PLLVDVDLQYPQDAVLALTQNHHK	GFYSQVAKPLLVDVDL	ALTQNHHKQYYEGSEI	K	P	L	H	K	Q	2	0	1	3	0	3	0	0	2	0	5	1	0	0	2	0	1	0	1	3	0	24	0	27264392	sp|P19827|ITIH1_HUMAN	sp|P19827|ITIH1_HUMAN	478	501	yes	yes	2;3;4;5	4.58e-10	143.14	By MS/MS	11	504770000	504770000			1117	135
PLVEEPQNLIK	AKVFDEFKPLVEEPQN	EEPQNLIKQNCELFEQ	K	P	L	I	K	Q	0	0	1	0	0	1	2	0	0	1	2	1	0	0	2	0	0	0	0	1	0	11	0	12787184	sp|P02768|ALBU_HUMAN;CON__P02768-1	sp|P02768|ALBU_HUMAN	403	413	yes	no	2	0.00010998	138.76	By MS/MS	1	5630200	5630200		+	1118	3
PNNPDWGTFEEVSGNVSPGTR	SPGSGNARPNNPDWGT	GNVSPGTRREYHTEKL	R	P	N	T	R	R	0	1	3	1	0	0	2	3	0	0	0	0	0	1	3	2	2	1	0	2	0	21	0	22590192	sp|P02671|FIBA_HUMAN	sp|P02671|FIBA_HUMAN	405	425	yes	yes	2	1.22e-32	252.44	By MS/MS	1	27801000	27801000			1119	59
PQPPAEEELCSGKPFDAFTDLK	PETLHPGRPQPPAEEE	FDAFTDLKNGSLFAFR	R	P	Q	L	K	N	2	0	0	2	1	1	3	1	0	0	2	2	0	2	4	1	1	0	0	0	0	22	1	24751628	sp|P04004|VTNC_HUMAN	sp|P04004|VTNC_HUMAN	147	168	yes	yes	3	0.03186	45659	By MS/MS	1	6462500	6462500			1120	77
PQVGYIR	YRWFLQHRPQVGYIRV	RPQVGYIRVRFYEGPE	R	P	Q	I	R	V	0	1	0	0	0	1	0	1	0	1	0	0	0	0	1	0	0	0	1	1	0	7	0	83146029	sp|P35443|TSP4_HUMAN;sp|P49747|COMP_HUMAN;CON__ENSEMBL:ENSBTAP00000006074	sp|P49747|COMP_HUMAN	690	696	no	no	2	0.0056433	89369	By MS/MS	1	2475600	2475600		+	1121	151;147;0
PSLDQQR	KKGHVSFKPSLDQQRS	KPSLDQQRSCPTCTDS	K	P	S	Q	R	S	0	1	0	1	0	2	0	0	0	0	1	0	0	0	1	1	0	0	0	0	0	7	0	84242463	sp|Q06033|ITIH3_HUMAN;CON__Q0V8M9	sp|Q06033|ITIH3_HUMAN	228	234	yes	no	2	0.032935	58917	By MS/MS	1	134550	134550			1122	166
PSTDTITVMVENSHGLR	FALDQKMRPSTDTITV	VENSHGLRVRKKEVYM	R	P	S	L	R	V	0	1	1	1	0	0	1	1	1	1	1	0	1	0	1	2	3	0	0	2	0	17	0	18559098	sp|P0C0L5|CO4B_HUMAN;sp|P0C0L4|CO4A_HUMAN	sp|P0C0L5|CO4B_HUMAN	169	185	no	no	3	0.03461	37645	By MS/MS	1	3218500	3218500			1123	109;108
PTVAQQR	QKAHVSFKPTVAQQRI	KPTVAQQRICPNCRET	K	P	T	Q	R	I	1	1	0	0	0	2	0	0	0	0	0	0	0	0	1	0	1	0	0	1	0	7	0	7984348	sp|P19823|ITIH2_HUMAN	sp|P19823|ITIH2_HUMAN	253	259	no	no	2	0.043211	53554	By MS/MS	1	109590	109590		+	1124	134
PTVSQQQSCPTCSTSLLNGHFK	KKGHVLFRPTVSQQQS	SLLNGHFKVTYDVSRD	R	P	T	F	K	V	0	0	1	0	2	3	0	1	1	0	2	1	0	1	2	4	3	0	0	1	0	22	0	24761475	sp|P19827|ITIH1_HUMAN	sp|P19827|ITIH1_HUMAN	236	257	yes	yes	2;3;4	5.04e-24	227.66	By MS/MS	5	129480000	129480000			1125	135
PVAFSDYIHPVCLPDR	IALMKLKKPVAFSDYI	HPVCLPDRETAASLLQ	K	P	V	D	R	E	1	1	0	2	1	0	0	0	1	1	1	0	0	1	3	1	0	0	1	2	0	16	0	18849193	sp|P00734|THRB_HUMAN	sp|P00734|THRB_HUMAN	471	486	yes	yes	2;3	0.00079	151.49	By MS/MS	2	30357000	30357000			1126	28
PVAFSDYIHPVCLPDRETAASLLQAGYK	IALMKLKKPVAFSDYI	SLLQAGYKGRVTGWGN	K	P	V	Y	K	G	4	1	0	2	1	1	1	1	1	1	3	1	0	1	3	2	1	0	2	2	0	28	1	31175594	sp|P00734|THRB_HUMAN	sp|P00734|THRB_HUMAN	471	498	yes	yes	4	0.023673	41431	By MS/MS	1	3911500	3911500			1127	28
PVAFSVVPTAAAAVSLK	LVPAGSARPVAFSVVP	AAAAVSLKVVARGSFE	R	P	V	L	K	V	5	0	0	0	0	0	0	0	0	0	1	1	0	1	2	2	1	0	0	4	0	17	0	16269345	sp|P0C0L4|CO4A_HUMAN	sp|P0C0L4|CO4A_HUMAN	896	912	yes	yes	3	0.037239	35711	By MS/MS	1	15085000	15085000			1128	108
PVPGHVTVSICR	CGLYTYGKPVPGHVTV	HVTVSICRKYSDASDC	K	P	V	C	R	K	0	1	0	0	1	0	0	1	1	1	0	0	0	0	2	1	1	0	0	3	0	12	0	13206972	sp|P01023|A2MG_HUMAN	sp|P01023|A2MG_HUMAN	259	270	yes	yes	3	0.0088338	62799	By MS/MS	1	10076000	10076000			1129	39
PVQGVAYVR	QARYIYGKPVQGVAYV	VQGVAYVRFGLLDEDG	K	P	V	V	R	F	1	1	0	0	0	1	0	1	0	0	0	0	0	0	1	0	0	0	1	3	0	9	0	98755016	sp|P0C0L5|CO4B_HUMAN;CON__ENSEMBL:ENSBTAP00000007350;CON__P01030;sp|P0C0L4|CO4A_HUMAN	sp|P0C0L5|CO4B_HUMAN	275	283	no	no	2	0.0003904	116.37	By MS/MS	1	22792000	22792000			1130	109;108
PYSLHAHGLSYEK	RFKNLASRPYSLHAHG	AHGLSYEKSSEGKTYE	R	P	Y	E	K	S	1	0	0	0	0	0	1	1	2	0	2	1	0	0	1	2	0	0	2	0	0	13	0	15007361	sp|P12259|FA5_HUMAN	sp|P12259|FA5_HUMAN	1667	1679	no	no	2	0.0135	155.66	By MS/MS	1	27141000	27141000		+	1131	120
PYTFHSHGITYYK	HLKNLASRPYTFHSHG	SHGITYYKEHEGAIYP	R	P	Y	Y	K	E	0	0	0	0	0	0	0	1	2	1	0	1	0	1	1	1	2	0	3	0	0	13	0	16127674	sp|P00450|CERU_HUMAN	sp|P00450|CERU_HUMAN	116	128	yes	yes	3;4	0.0092969	58781	By MS/MS	2	8923100	8923100			1132	27
QAATMSEVEWRGR	LITQTRAKQAATMSEV	SEVEWRGRTVPVKIDK	K	Q	A	G	R	T	2	2	0	0	0	1	2	1	0	0	0	0	1	0	0	1	1	1	0	1	0	13	1	15197202	sp|Q9UHB9|SRP68_HUMAN	sp|Q9UHB9|SRP68_HUMAN	289	301	yes	yes	2	0.043718	45891	By MS/MS	1	0	0			1133	194
QAFYIPR	SVGHNKLKQAFYIPRN	KQAFYIPRNLEHLYLQ	K	Q	A	P	R	N	1	1	0	0	0	1	0	0	0	1	0	0	0	1	1	0	0	0	1	0	0	7	0	89347594	sp|Q99983|OMD_HUMAN	sp|Q99983|OMD_HUMAN	294	300	yes	yes	2	0.034158	57811	By MS/MS	1	2052900	2052900			1134	189
QALLLGLTQLVEAAR	VEQERQERQALLLGLT	TQLVEAARGLGQLGEA	R	Q	A	A	R	G	3	1	0	0	0	2	1	1	0	0	5	0	0	0	0	0	1	0	0	1	0	15	0	15949406	sp|A1L4H1|SRCRL_HUMAN	sp|A1L4H1|SRCRL_HUMAN	1519	1533	yes	yes	2	0.012204	62104	By MS/MS	1	1786300	1786300			1135	18
QAVDTAVDGVFIR	RSKSSEKRQAVDTAVD	AVDGVFIRSLKVNCKV	R	Q	A	I	R	S	2	1	0	2	0	1	0	1	0	1	0	0	0	1	0	0	1	0	0	3	0	13	0	13897252	sp|P19827|ITIH1_HUMAN	sp|P19827|ITIH1_HUMAN	42	54	yes	yes	2;3	1.08e-13	222.81	By MS/MS	3	176250000	176250000			1136	135
QCQDLGAFTESMVVFGCPN	CQDEENQKQCQDLGAF	MVVFGCPN________	K	Q	C	P	N	-	1	0	1	1	2	2	1	2	0	0	1	0	1	2	1	1	1	0	0	2	0	19	0	21589122	sp|P01024|CO3_HUMAN	sp|P01024|CO3_HUMAN	1645	1663	yes	yes	2	0.00024299	86748	By MS/MS	1	2715100	2715100			1137	40
QCVPHDQCACGVLTSEK	YRLGEDHKQCVPHDQC	CGVLTSEKRAPDLQDL	K	Q	C	E	K	R	1	0	0	1	3	2	1	1	1	0	1	1	0	0	1	1	1	0	0	2	0	17	0	1987855	sp|P22891|PROZ_HUMAN	sp|P22891|PROZ_HUMAN	164	180	yes	yes	2;3	0.00025341	99371	By MS/MS	2	34397000	34397000			1138	139
QCVPHDQCACGVLTSEKR	YRLGEDHKQCVPHDQC	GVLTSEKRAPDLQDLP	K	Q	C	K	R	A	1	1	0	1	3	2	1	1	1	0	1	1	0	0	1	1	1	0	0	2	0	18	1	21439561	sp|P22891|PROZ_HUMAN	sp|P22891|PROZ_HUMAN	164	181	yes	yes	3	0.01431	52019	By MS/MS	1	642790	642790			1139	139
QDGHLWCSTTSNYEQDQK	YSCTTEGRQDGHLWCS	SNYEQDQKYSFCTDHT	R	Q	D	Q	K	Y	0	0	1	2	1	3	1	1	1	0	1	1	0	0	0	2	2	1	1	0	0	18	0	21959178	sp|P02751|FINC_HUMAN	sp|P02751|FINC_HUMAN	380	397	yes	yes	3	0.039019	32716	By MS/MS	1	1194000	1194000			1140	67
QDGSVDFGR	GWTVIQNRQDGSVDFG	DGSVDFGRKWDPYKQG	R	Q	D	G	R	K	0	1	0	2	0	1	0	2	0	0	0	0	0	1	0	1	0	0	0	1	0	9	0	97943592	sp|P02675|FIBB_HUMAN;CON__P02676	sp|P02675|FIBB_HUMAN	286	294	yes	no	2	0.022833	56404	By MS/MS	1	54965000	54965000			1141	60
QDLGSPEGIAVDHLGR	GEPTTIIRQDLGSPEG	IAVDHLGRNIFWTDSN	R	Q	D	G	R	N	1	1	0	2	0	1	1	3	1	1	2	0	0	0	1	1	0	0	0	1	0	16	0	16628325	sp|P14543|NID1_HUMAN	sp|P14543|NID1_HUMAN	1018	1033	yes	yes	3	0.00071195	83856	By MS/MS	1	5235300	5235300			1142	128
QDPPSVVVTSHQAPGEK	YSKNILDRQDPPSVVV	SHQAPGEKKKLKCLAY	R	Q	D	E	K	K	1	0	0	1	0	2	1	1	1	0	0	1	0	0	3	2	1	0	0	3	0	17	0	1774885	sp|P25311|ZA2G_HUMAN	sp|P25311|ZA2G_HUMAN	204	220	yes	yes	3	0.014593	52372	By MS/MS	1	2266200	2266200			1143	141
QDSLSSQNQLGVLPLSWDIPELVNMGQWK	NPEGIPVKQDSLSSQN	LVNMGQWKIRAYYENS	K	Q	D	W	K	I	0	0	2	2	0	4	1	2	0	1	5	1	1	0	2	4	0	2	0	2	0	29	0	32816391	sp|P01024|CO3_HUMAN	sp|P01024|CO3_HUMAN	177	205	yes	yes	3	0.426	81.06	By MS/MS	3	13588000	13588000			1144	40
QECSIPVCGQDQVTVAMTPR	TTDPTVRRQECSIPVC	VTVAMTPRSEGSSVNL	R	Q	E	P	R	S	1	1	0	1	2	3	1	1	0	1	0	0	1	0	2	1	2	0	0	3	0	20	0	22750395	sp|P00734|THRB_HUMAN	sp|P00734|THRB_HUMAN	179	198	yes	yes	2;3	5.15e-55	281.96	By MS/MS	4	70812000	70812000			1145	28
QEDACQGDSGGPHVTR	FCAGYDTKQEDACQGD	SGGPHVTRFKDTYFVT	K	Q	E	T	R	F	1	1	0	2	1	2	1	3	1	0	0	0	0	0	1	1	1	0	0	1	0	16	0	17127173	sp|P00742|FA10_HUMAN	sp|P00742|FA10_HUMAN	411	426	yes	yes	2;3	6.09e-11	185.14	By MS/MS	4	63424000	63424000			1146	32
QEKPSSPSPMPSSTPSPSLNLGNTEEAIR	QHPGSDMRQEKPSSPS	GNTEEAIRDNSQVNAV	R	Q	E	I	R	D	1	1	2	0	0	1	3	1	0	1	2	1	1	0	6	7	2	0	0	0	0	29	1	30374662	sp|O95810|CAVN2_HUMAN	sp|O95810|CAVN2_HUMAN	20	48	yes	yes	3	0.00028565	78942	By MS/MS	1	1400400	1400400			1147	26
QELSEAEQATR	SITVRTKKQELSEAEQ	SEAEQATRTMQALPYS	K	Q	E	T	R	T	2	1	0	0	0	2	3	0	0	0	1	0	0	0	0	1	1	0	0	0	0	11	0	12605946	sp|P01024|CO3_HUMAN	sp|P01024|CO3_HUMAN	429	439	yes	yes	2	1.32e-12	225.79	By MS/MS	1	5518000	5518000			1148	40
QEMTLTCEKPIK	RNHIVNVRQEMTLTCE	LTCEKPIKELEVKQTH	R	Q	E	I	K	E	0	0	0	0	1	1	2	0	0	1	1	2	1	0	1	0	2	0	0	0	0	12	1	14767316	sp|Q13201|MMRN1_HUMAN	sp|Q13201|MMRN1_HUMAN	468	479	yes	yes	2	0.00035176	138.63	By MS/MS	1	859420	859420			1149	170
QEPERNECFLQHK	EMADCCAKQEPERNEC	NECFLQHKDDNPNLPR	K	Q	E	H	K	D	0	1	1	0	1	2	3	0	1	0	1	1	0	1	1	0	0	0	0	0	0	13	1	17137893	sp|P02768|ALBU_HUMAN;CON__P02768-1	sp|P02768|ALBU_HUMAN	118	130	yes	no	2;3	0.0473	155.88	By MS/MS	4	71414000	71414000		+	1150	3
QEPERNECFLQHKDDNPNLPR	EMADCCAKQEPERNEC	DDNPNLPRLVRPEVDV	K	Q	E	P	R	L	0	2	3	2	1	2	3	0	1	0	2	1	0	1	3	0	0	0	0	0	0	21	2	26352197	sp|P02768|ALBU_HUMAN;CON__P02768-1	sp|P02768|ALBU_HUMAN	118	138	yes	no	3;4;5	1.84e-07	152.9	By MS/MS	5	245280000	245280000		+	1151	3
QEPSQGTTTFAVTSILR	KYLTWASRQEPSQGTT	FAVTSILRVAAEDWKK	R	Q	E	L	R	V	1	1	0	0	0	2	1	1	0	1	1	0	0	1	1	2	4	0	0	1	0	17	0	18349425	sp|P01876|IGHA1_HUMAN	sp|P01876|IGHA1_HUMAN	283	299	yes	yes	2;3	0.000715	150.01	By MS/MS	2	33097000	33097000			1152	54
QEYDESGPSIVHR	FQQMWISKQEYDESGP	SGPSIVHRKCF_____	K	Q	E	H	R	K	0	1	0	1	0	1	2	1	1	1	0	0	0	0	1	2	0	0	1	1	0	13	0	15156954	sp|P63261|ACTG_HUMAN;sp|P60709|ACTB_HUMAN;sp|Q6S8J3|POTEE_HUMAN;sp|P0CG38|POTEI_HUMAN;sp|A5A3E0|POTEF_HUMAN;sp|P0CG39|POTEJ_HUMAN;sp|Q9BYX7|ACTBM_HUMAN	sp|P63261|ACTG_HUMAN	360	372	yes	no	2	0.035208	50.46	By MS/MS	1	0	0			1153	157
QFLGQMTQLNQLLGEVK	TGTGDFNRQFLGQMTQ	NQLLGEVKDLLRQQVK	R	Q	F	V	K	D	0	0	1	0	0	4	1	2	0	0	4	1	1	1	0	0	1	0	0	1	0	17	0	19460295	sp|P35443|TSP4_HUMAN	sp|P35443|TSP4_HUMAN	222	238	yes	yes	2	0.00017325	101.78	By MS/MS	1	4794300	4794300			1154	147
QFSFPLSSEPFQGSYK	FQLEGGLKQFSFPLSS	EPFQGSYKVVVQKKSG	K	Q	F	Y	K	V	0	0	0	0	0	2	1	1	0	0	1	1	0	3	2	4	0	0	1	0	0	16	0	1847873	sp|P01023|A2MG_HUMAN	sp|P01023|A2MG_HUMAN	189	204	yes	yes	2	0.0011201	81992	By MS/MS	1	14989000	14989000			1155	39
QFTSSTSYNR	GKSSSYSKQFTSSTSY	TSSTSYNRGDSTFESK	K	Q	F	N	R	G	0	1	1	0	0	1	0	0	0	0	0	0	0	1	0	3	2	0	1	0	0	10	0	11895364	sp|P02671|FIBA_HUMAN	sp|P02671|FIBA_HUMAN	582	591	yes	yes	2	0.00012201	132.32	By MS/MS	1	43597000	43597000			1156	59
QFTSSTSYNRGDSTFESK	GKSSSYSKQFTSSTSY	GDSTFESKSYKMADEA	K	Q	F	S	K	S	0	1	1	1	0	1	1	1	0	0	0	1	0	2	0	5	3	0	1	0	0	18	1	20409025	sp|P02671|FIBA_HUMAN	sp|P02671|FIBA_HUMAN	582	599	yes	yes	2	1.7e-06	176.17	By MS/MS	1	651980	651980			1157	59
QGFGNVATNTDGK	GRKWDPYKQGFGNVAT	VATNTDGKNYCGLPGE	K	Q	G	G	K	N	1	0	2	1	0	1	0	3	0	0	0	1	0	1	0	0	2	0	0	1	0	13	0	13076106	sp|P02675|FIBB_HUMAN	sp|P02675|FIBB_HUMAN	301	313	yes	yes	2	4.07e-09	198.52	By MS/MS	2	103170000	103170000			1158	60
QGFGNVATNTDGKNYCGLPGEYWLGNDK	GRKWDPYKQGFGNVAT	EYWLGNDKISQLTRMG	K	Q	G	D	K	I	1	0	4	2	1	1	1	6	0	0	2	2	0	1	1	0	2	1	2	1	0	28	1	30743828	sp|P02675|FIBB_HUMAN	sp|P02675|FIBB_HUMAN	301	328	yes	yes	3	0.133	86604	By MS/MS	1	1900200	1900200			1159	60
QGIPFFGQVR	VKVDSHFRQGIPFFGQ	IPFFGQVRLVDGKGVP	R	Q	G	V	R	L	0	1	0	0	0	2	0	2	0	1	0	0	0	2	1	0	0	0	0	1	0	10	0	11476138	sp|P01023|A2MG_HUMAN	sp|P01023|A2MG_HUMAN	361	370	yes	yes	2	0.00040793	118.71	By MS/MS	1	9883600	9883600			1160	39
QGLGASVVSWSDVIVACAPWQHWNVLEK	TLQTFKARQGLGASVV	QHWNVLEKTEEAEKTP	R	Q	G	E	K	T	3	0	1	1	1	2	1	2	1	1	2	1	0	0	1	3	0	3	0	5	0	28	0	3135.56	sp|P08514|ITA2B_HUMAN	sp|P08514|ITA2B_HUMAN	122	149	yes	yes	3	0.00022616	78451	By MS/MS	1	1093200	1093200			1161	102
QGLLPVLESFK	KPALEDLRQGLLPVLE	LPVLESFKVSFLSALE	R	Q	G	F	K	V	0	0	0	0	0	1	1	1	0	0	3	1	0	1	1	1	0	0	0	1	0	11	0	1229702	sp|P02647|APOA1_HUMAN	sp|P02647|APOA1_HUMAN	240	250	yes	yes	2	1.24e-06	184.44	By MS/MS	4	64701000	64701000			1162	56
QGLLPVLESFKVSFLSALEEYTK	KPALEDLRQGLLPVLE	SALEEYTKKLNTQ___	R	Q	G	T	K	K	1	0	0	0	0	1	3	1	0	0	5	2	0	2	1	3	1	0	1	2	0	23	1	25973993	sp|P02647|APOA1_HUMAN	sp|P02647|APOA1_HUMAN	240	262	yes	yes	3	0.0038463	63606	By MS/MS	1	2092500	2092500			1163	56
QGLLPVLESFKVSFLSALEEYTKKLNTQ	KPALEDLRQGLLPVLE	YTKKLNTQ________	R	Q	G	T	Q	-	1	0	1	0	0	2	3	1	0	0	6	3	0	2	1	3	2	0	1	2	0	28	3	31817275	sp|P02647|APOA1_HUMAN	sp|P02647|APOA1_HUMAN	240	267	yes	yes	4	0.010619	52359	By MS/MS	1	2100400	2100400			1164	56
QGPVNLLSDPEQGVEVTGQYER	LCVDPRHRQGPVNLLS	EVTGQYEREKAGFSWI	R	Q	G	E	R	E	0	1	1	1	0	3	3	3	0	0	2	0	0	0	2	1	1	0	1	3	0	22	0	24141714	sp|Q14624|ITIH4_HUMAN	sp|Q14624|ITIH4_HUMAN	754	775	yes	yes	2;3	0.00251	108.69	By MS/MS	2	6374800	6374800			1165	175
QGSFQGGFR	QAAAWLTRQGSFQGGF	GSFQGGFRSTQDTVIA	R	Q	G	F	R	S	0	1	0	0	0	2	0	3	0	0	0	0	0	2	0	1	0	0	0	0	0	9	0	98246208	sp|P0C0L5|CO4B_HUMAN;CON__ENSEMBL:ENSBTAP00000007350;CON__P01030;sp|P0C0L4|CO4A_HUMAN	sp|P0C0L5|CO4B_HUMAN	1292	1300	no	no	2	0.027527	54066	By MS/MS	1	27130000	27130000			1166	109;108
QHIEAIDVR	QHLAGKLKQHIEAIDV	HIEAIDVRVLLDQLGT	K	Q	H	V	R	V	1	1	0	1	0	1	1	0	1	2	0	0	0	0	0	0	0	0	0	1	0	9	0	10795724	sp|P04114|APOB_HUMAN	sp|P04114|APOB_HUMAN	2287	2295	yes	yes	2	0.019707	60102	By MS/MS	1	489120	489120			1167	79
QHLPLIK	DLLPSRDRQHLPLIKM	RQHLPLIKMKPVPDLV	R	Q	H	I	K	M	0	0	0	0	0	1	0	0	1	1	2	1	0	0	1	0	0	0	0	0	0	7	0	84752797	sp|P02671|FIBA_HUMAN	sp|P02671|FIBA_HUMAN	219	225	yes	yes	2	0.0011802	108.24	By MS/MS	2	8569200	8569200			1168	59
QHVVSVEEALLATGQWK	LSLTVQGKQHVVSVEE	LLATGQWKSITLFVQE	K	Q	H	W	K	S	2	0	0	0	0	2	2	1	1	0	2	1	0	0	0	1	1	1	0	3	0	17	0	18939949	sp|P07996|TSP1_HUMAN;CON__Q28194	sp|P07996|TSP1_HUMAN	138	154	yes	no	2;3	0.0037087	75548	By MS/MS	3	27091000	27091000		+	1169	98
QIDDIDVR	WVYQGAIRQIDDIDVR	QIDDIDVRFQKAASGT	R	Q	I	V	R	F	0	1	0	3	0	1	0	0	0	2	0	0	0	0	0	0	0	0	0	1	0	8	0	97248762	sp|P04114|APOB_HUMAN	sp|P04114|APOB_HUMAN	4122	4129	yes	yes	2	0.01017	76478	By MS/MS	1	1133700	1133700			1170	79
QIDNPDYK	YKGEWKPRQIDNPDYK	QIDNPDYKGTWIHPEI	R	Q	I	Y	K	G	0	0	1	2	0	1	0	0	0	1	0	1	0	0	1	0	0	0	1	0	0	8	0	99146108	sp|P27797|CALR_HUMAN	sp|P27797|CALR_HUMAN	279	286	yes	yes	2	0.00056951	153.08	By MS/MS	1	2839000	2839000			1171	144
QINDYVEK	GDTEEAKKQINDYVEK	QINDYVEKGTQGKIVD	K	Q	I	E	K	G	0	0	1	1	0	1	1	0	0	1	0	1	0	0	0	0	0	0	1	1	0	8	0	10074924	sp|P01009|A1AT_HUMAN	sp|P01009|A1AT_HUMAN	180	187	yes	yes	1;2	0.011994	96034	By MS/MS	2	0	0			1172	36
QIQVSWLR	QATGFSPRQIQVSWLR	QIQVSWLREGKQVGSG	R	Q	I	L	R	E	0	1	0	0	0	2	0	0	0	1	1	0	0	0	0	1	0	1	0	1	0	8	0	10285767	sp|P01871|IGHM_HUMAN	sp|P01871|IGHM_HUMAN	143	150	yes	yes	2	0.014465	71379	By MS/MS	1	26483000	26483000			1173	53
QITASSFK	ENGKIENKQITASSFK	QITASSFKKSWWGDYW	K	Q	I	F	K	K	1	0	0	0	0	1	0	0	0	1	0	1	0	1	0	2	1	0	0	0	0	8	0	88046543	sp|P12259|FA5_HUMAN	sp|P12259|FA5_HUMAN	2081	2088	no	no	2	0.018186	66962	By MS/MS	1	5498700	5498700		+	1174	120
QKPDGVFQEDAPVIHQEMIGGLR	VKWLILEKQKPDGVFQ	QEMIGGLRNNNEKDMA	K	Q	K	L	R	N	1	1	0	2	0	3	2	3	1	2	1	1	1	1	2	0	0	0	0	2	0	23	1	25632853	sp|P01024|CO3_HUMAN	sp|P01024|CO3_HUMAN	1112	1134	yes	yes	3;4	0.00099857	77221	By MS/MS	2	28112000	28112000			1175	40
QLEQVIAK	KDYEDQQKQLEQVIAK	QLEQVIAKDLLPSRDR	K	Q	L	A	K	D	1	0	0	0	0	2	1	0	0	1	1	1	0	0	0	0	0	0	0	1	0	8	0	92753893	sp|P02671|FIBA_HUMAN	sp|P02671|FIBA_HUMAN	203	210	yes	yes	2	0.00031951	144.12	By MS/MS	1	68477000	68477000			1176	59
QLHAKIDAAEEEK	SEVQELCKQLHAKIDA	IDAAEEEKYDMEVRVQ	K	Q	L	E	K	Y	3	0	0	1	0	1	3	0	1	1	1	2	0	0	0	0	0	0	0	0	0	13	1	14807522	sp|P48788|TNNI2_HUMAN	sp|P48788|TNNI2_HUMAN	67	79	yes	yes	2	0.004722	92781	By MS/MS	1	16992000	16992000			1177	150
QLNEINYEDHK	SNADWVTKQLNEINYE	EINYEDHKLKSGTNTK	K	Q	L	H	K	L	0	0	2	1	0	1	2	0	1	1	1	1	0	0	0	0	0	0	1	0	0	11	0	14016525	sp|P00751|CFAB_HUMAN	sp|P00751|CFAB_HUMAN	338	348	yes	yes	3	0.045537	34695	By MS/MS	1	3983600	3983600			1178	34
QLQGYCASLFAILLPQDPSFQMPLDLYAYAVATGDALLEK	LASAYGARQLQGYCAS	TGDALLEKLCLQFLAW	R	Q	L	E	K	L	6	0	0	3	1	4	1	2	0	1	8	1	1	2	3	2	1	0	3	1	0	40	0	44302218	sp|Q08380|LG3BP_HUMAN	sp|Q08380|LG3BP_HUMAN	238	277	yes	yes	4	0.046536	11791	By MS/MS	1	915940	915940			1179	167
QLVEIEK	LTLYVGKKQLVEIEKV	KQLVEIEKVVLHPNYS	K	Q	L	E	K	V	0	0	0	0	0	1	2	0	0	1	1	1	0	0	0	0	0	0	0	1	0	7	0	85748583	sp|P00738|HPT_HUMAN;sp|P00739|HPTR_HUMAN	sp|P00738|HPT_HUMAN	229	235	no	no	2	0.0055382	89752	By MS/MS	1	42469000	42469000			1180	29;30
QLVHHFEIDVDIFEPQGISK	IVIKVKPKQLVHHFEI	FEPQGISKLDAQASFL	K	Q	L	S	K	L	0	0	0	2	0	2	2	1	2	3	1	1	0	2	1	1	0	0	0	2	0	20	0	23501957	sp|P19827|ITIH1_HUMAN	sp|P19827|ITIH1_HUMAN	185	204	yes	yes	2;3;4	3.08e-16	197.94	By MS/MS	20	161290000	161290000			1181	135
QLYDHMIDDSMICAGNLQK	ANTLCNSRQLYDHMID	ICAGNLQKPGQDTCQG	R	Q	L	Q	K	P	1	0	1	3	1	2	0	1	1	2	2	1	2	0	0	1	0	0	1	0	0	19	0	22510072	sp|Q14520|HABP2_HUMAN	sp|Q14520|HABP2_HUMAN	481	499	yes	yes	2;3	2.63e-27	247.02	By MS/MS	3	178160000	178160000			1182	174
QLYDHMIDDSMICAGNLQKPGQDTCQGDSGGPLTCEK	ANTLCNSRQLYDHMID	GGPLTCEKDGTYYVYG	R	Q	L	E	K	D	1	0	1	5	3	4	1	5	1	2	3	2	2	0	2	2	2	0	1	0	0	37	1	41387799	sp|Q14520|HABP2_HUMAN	sp|Q14520|HABP2_HUMAN	481	517	yes	yes	3;4	0.00187	92211	By MS/MS	4	48205000	48205000			1183	174
QLYNVEATSYALLALLQLK	NRWEDPGKQLYNVEAT	LLALLQLKDFDFVPPV	K	Q	L	L	K	D	3	0	1	0	0	2	1	0	0	0	6	1	0	0	0	1	1	0	2	1	0	19	0	21501987	sp|P01024|CO3_HUMAN	sp|P01024|CO3_HUMAN	1226	1244	yes	yes	2;3	2.77E-41	261.76	By MS/MS	3	20573000	20573000			1184	40
QLYNVEATSYALLALLQLKDFDFVPPVVR	NRWEDPGKQLYNVEAT	DFVPPVVRWLNEQRYY	K	Q	L	V	R	W	3	1	1	2	0	2	1	0	0	0	6	1	0	2	2	1	1	0	2	4	0	29	1	33218013	sp|P01024|CO3_HUMAN	sp|P01024|CO3_HUMAN	1226	1254	yes	yes	3	1.42e-05	116.44	By MS/MS	1	4799200	4799200			1185	40
QMEQTYWQANPFR	SFYVVMWKQMEQTYWQ	YWQANPFRAVAEPGIQ	K	Q	M	F	R	A	1	1	1	0	0	3	1	0	0	0	0	0	1	1	1	0	1	1	1	0	0	13	0	1697762	sp|P49747|COMP_HUMAN;CON__ENSEMBL:ENSBTAP00000006074	sp|P49747|COMP_HUMAN	616	628	no	no	2	0.00085391	94688	By MS/MS	1	6635300	6635300		+	1186	151;0
QNCELFEQLGEYK	EEPQNLIKQNCELFEQ	FEQLGEYKFQNALLVR	K	Q	N	Y	K	F	0	0	1	0	1	2	3	1	0	0	2	1	0	1	0	0	0	0	1	0	0	13	0	16567454	sp|P02768|ALBU_HUMAN;CON__P02768-1	sp|P02768|ALBU_HUMAN	414	426	yes	no	2;3	1.99e-87	383.44	By MS/MS	4	399510000	399510000		+	1187	3
QNCELFEQLGEYKFQNALLVR	EEPQNLIKQNCELFEQ	FQNALLVRYTKKVPQV	K	Q	N	V	R	Y	1	1	2	0	1	3	3	1	0	0	4	1	0	2	0	0	0	0	1	1	0	21	1	25982901	sp|P02768|ALBU_HUMAN;CON__P02768-1	sp|P02768|ALBU_HUMAN	414	434	yes	no	3	1.52e-10	163.44	By MS/MS	2	39253000	39253000		+	1188	3
QPFVQGLALYTPVVLPR	TAPGLHLKQPFVQGLA	YTPVVLPRSLDFTELD	K	Q	P	P	R	S	1	1	0	0	0	2	0	1	0	0	3	0	0	1	3	0	1	0	1	3	0	17	0	18970826	sp|P01019|ANGT_HUMAN	sp|P01019|ANGT_HUMAN	221	237	yes	yes	2;3	0.00015404	102.36	By MS/MS	2	6810200	6810200			1189	38
QPNCDDPETEEAALVAIDYINQNLPWGYK	HGPGLIYRQPNCDDPE	QNLPWGYKHTLNQIDE	R	Q	P	Y	K	H	3	0	3	3	1	2	3	1	0	2	2	1	0	0	3	0	1	1	2	1	0	29	0	33625401	sp|P02765|FETUA_HUMAN	sp|P02765|FETUA_HUMAN	29	57	yes	yes	3	1.84e-18	172.06	By MS/MS	2	23360000	23360000			1190	70
QPQFISR	GRTSAGTRQPQFISRD	RQPQFISRDWHGVPGQ	R	Q	P	S	R	D	0	1	0	0	0	2	0	0	0	1	0	0	0	1	1	1	0	0	0	0	0	7	0	8744661	sp|P04004|VTNC_HUMAN	sp|P04004|VTNC_HUMAN	331	337	yes	yes	2	0.0010015	109.01	By MS/MS	1	20257000	20257000			1191	77
QPSSAFAAFVK	YTQQLAFRQPSSAFAA	SAFAAFVKRAPSTWLT	R	Q	P	V	K	R	3	0	0	0	0	1	0	0	0	0	0	1	0	2	1	2	0	0	0	1	0	11	0	11515975	sp|P01024|CO3_HUMAN	sp|P01024|CO3_HUMAN	1061	1071	yes	yes	2	0.015555	61344	By MS/MS	1	7091200	7091200			1192	40
QQLVETHMAR	EQEAANERQQLVETHM	LVETHMARVEAMLNDR	R	Q	Q	A	R	V	1	1	0	0	0	2	1	0	1	0	1	0	1	0	0	0	1	0	0	1	0	10	0	12116081	sp|P05067|A4_HUMAN	sp|P05067|A4_HUMAN	451	460	yes	yes	3	0.044375	35652	By MS/MS	1	1416200	1416200			1193	84
QQNAQGGFSSTQDTVVALHALSK	NIVKWITKQQNAQGGF	VALHALSKYGAATFTR	K	Q	Q	S	K	Y	3	0	1	1	0	4	0	2	1	0	2	1	0	1	0	3	2	0	0	2	0	23	0	23861877	sp|P01023|A2MG_HUMAN	sp|P01023|A2MG_HUMAN	1241	1263	yes	yes	3	0.736	81379	By MS/MS	1	19022000	19022000			1194	39
QQTHMLDVMQDHFSR	DSLLENDRQQTHMLDV	VMQDHFSRASSIIDEL	R	Q	Q	S	R	A	0	1	0	2	0	3	0	0	2	0	1	0	2	1	0	1	1	0	0	1	0	15	0	18718407	sp|P10909|CLUS_HUMAN	sp|P10909|CLUS_HUMAN	168	182	yes	yes	2;4	0.0020973	78505	By MS/MS	2	31574000	31574000			1195	117
QRDKRLEWEMMCR	QERLEKIKQRDKRLEW	LEWEMMCRVKPDVVQD	K	Q	R	C	R	V	0	3	0	1	1	1	2	0	0	0	1	1	2	0	0	0	0	1	0	0	0	13	3	18368546	sp|Q9Y3B9|RRP15_HUMAN	sp|Q9Y3B9|RRP15_HUMAN	135	147	yes	yes	2	0.029703	54772	By MS/MS	1	0	0			1196	198
QSGLYFIK	DIANKGAKQSGLYFIK	QSGLYFIKPLKANQQF	K	Q	S	I	K	P	0	0	0	0	0	1	0	1	0	1	1	1	0	1	0	1	0	0	1	0	0	8	0	95451747	sp|P02679|FIBG_HUMAN	sp|P02679|FIBG_HUMAN	189	196	yes	yes	2	0.00057374	113.26	By MS/MS	1	28996000	28996000			1197	61
QSGLYFIKPLK	DIANKGAKQSGLYFIK	LYFIKPLKANQQFLVY	K	Q	S	L	K	A	0	0	0	0	0	1	0	1	0	1	2	2	0	1	1	1	0	0	1	0	0	11	1	12927493	sp|P02679|FIBG_HUMAN	sp|P02679|FIBG_HUMAN	189	199	yes	yes	2;3	0.0123	175.49	By MS/MS	3	91880000	91880000			1198	61
QSTLDKEL	ELQRDSARQSTLDKEL	QSTLDKEL________	R	Q	S	E	L	-	0	0	0	1	0	1	1	0	0	0	2	1	0	0	0	1	1	0	0	0	0	8	1	93248148	sp|P04003|C4BPA_HUMAN	sp|P04003|C4BPA_HUMAN	590	597	yes	yes	2	0.035436	80165	By MS/MS	1	7347700	7347700			1199	76
QSTNAYPDLR	TGLFTAARQSTNAYPD	TNAYPDLRSCVNAIPD	R	Q	S	L	R	S	1	1	1	1	0	1	0	0	0	0	1	0	0	0	1	1	1	0	1	0	0	10	0	11635571	sp|P07225|PROS_HUMAN	sp|P07225|PROS_HUMAN	102	111	yes	yes	2	0.0035535	83081	By MS/MS	1	1750200	1750200			1200	91
QTALVELVK	EKERQIKKQTALVELV	TALVELVKHKPKATKE	K	Q	T	V	K	H	1	0	0	0	0	1	1	0	0	0	2	1	0	0	0	0	1	0	0	2	0	9	0	99959645	sp|P02768|ALBU_HUMAN;CON__P02768-1	sp|P02768|ALBU_HUMAN	550	558	yes	no	2	0.00059175	107.21	By MS/MS	1	259750000	259750000		+	1201	3
QTHLEGALEQEHSR	PIKELEVKQTHLEGAL	ALEQEHSRSILYYESL	K	Q	T	S	R	S	1	1	0	0	0	2	3	1	2	0	2	0	0	0	0	1	1	0	0	0	0	14	0	16337808	sp|Q13201|MMRN1_HUMAN	sp|Q13201|MMRN1_HUMAN	485	498	yes	yes	2	1.2e-08	150.9	By MS/MS	1	0	0			1202	170
QTIQVSLMQNGYPVISAFAGDQDVTR	HVVKVYNRQTIQVSLM	AGDQDVTREAASNGVL	R	Q	T	T	R	E	2	1	1	2	0	4	0	2	0	2	1	0	1	1	1	2	2	0	1	3	0	26	0	28374018	sp|Q8IUK8|CBLN2_HUMAN	sp|Q8IUK8|CBLN2_HUMAN	156	181	yes	yes	3	0.015033	44183	By MS/MS	1	0	0			1203	181
QTMTYEQPK	LEQGASLRQTMTYEQP	TMTYEQPKEAIVIRKK	R	Q	T	P	K	E	0	0	0	0	0	2	1	0	0	0	0	1	1	0	1	0	2	0	1	0	0	9	0	11245172	sp|Q13201|MMRN1_HUMAN	sp|Q13201|MMRN1_HUMAN	661	669	yes	yes	2	0.011111	72325	By MS/MS	1	2843900	2843900			1204	170
QTQVSVLPEGGETPLFK	ISKMDYPRQTQVSVLP	GGETPLFKQFFKNWRD	R	Q	T	F	K	Q	0	0	0	0	0	2	2	2	0	0	2	1	0	1	2	1	2	0	0	2	0	17	0	18289571	CON__Q3SX14;sp|P06396|GELS_HUMAN	CON__Q3SX14	373	389	yes	no	2	0.00027994	98572	By MS/MS	1	3324000	3324000		+	1205	10
QTVEAMK	SMWGVKMKQTVEAMKT	KQTVEAMKTILDDLRA	K	Q	T	M	K	T	1	0	0	0	0	1	1	0	0	0	0	1	1	0	0	0	1	0	0	1	0	7	0	80540039	sp|P19823|ITIH2_HUMAN	sp|P19823|ITIH2_HUMAN	328	334	no	no	2	0.012868	77058	By MS/MS	1	168620	168620		+	1206	134
QTVSWAVTPK	HCICANGRQTVSWAVT	VSWAVTPKSLGNVNFT	R	Q	T	P	K	S	1	0	0	0	0	1	0	0	0	0	0	1	0	0	1	1	2	1	0	2	0	10	0	11155975	sp|P01023|A2MG_HUMAN;CON__ENSEMBL:ENSBTAP00000024146	sp|P01023|A2MG_HUMAN	854	863	yes	no	2	0.0034029	84.31	By MS/MS	1	18102000	18102000			1207	39
QVCTDIDECR	ISFAKSNKQVCTDIDE	CTDIDECRNGACVPNS	K	Q	V	C	R	N	0	1	0	2	2	1	1	0	0	1	0	0	0	0	0	0	1	0	0	1	0	10	0	12945282	sp|P35443|TSP4_HUMAN	sp|P35443|TSP4_HUMAN	375	384	yes	yes	2	0.00072569	106.16	By MS/MS	1	2116800	2116800			1208	147
QVCTDINECETGQHNCVPNSVCINTR	LAFAKANKQVCTDINE	NSVCINTRGSFQCGPC	K	Q	V	T	R	G	0	1	4	1	4	2	2	1	1	2	0	0	0	0	1	1	3	0	0	3	0	26	0	31043168	sp|P49747|COMP_HUMAN	sp|P49747|COMP_HUMAN	176	201	yes	yes	3	2.65e-06	130.07	By MS/MS	1	10586000	10586000			1209	151
QVEVDAQQCMLEILDTAGTEQFTAMR	TIEDSYRKQVEVDAQQ	TEQFTAMRDLYMKNGQ	K	Q	V	M	R	D	3	1	0	2	1	4	3	1	0	1	2	0	2	1	0	0	3	0	0	2	0	26	0	29833725	sp|P61224|RAP1B_HUMAN	sp|P61224|RAP1B_HUMAN	43	68	yes	yes	3	0.0011989	68303	By MS/MS	1	1367600	1367600			1210	158
QVGSGVTTDQVQAEAK	VSWLREGKQVGSGVTT	DQVQAEAKESGPTTYK	K	Q	V	A	K	E	2	0	0	1	0	3	1	2	0	0	0	1	0	0	0	1	2	0	0	3	0	16	0	16168006	sp|P01871|IGHM_HUMAN;sp|P0DOX6|IGM_HUMAN	sp|P01871|IGHM_HUMAN	154	169	yes	no	2	6.04e-49	298.1	By MS/MS	1	51182000	51182000			1211	53
QVTQSYWDTNPTR	RFYVVMWKQVTQSYWD	YWDTNPTRAQGYSGLS	K	Q	V	T	R	A	0	1	1	1	0	2	0	0	0	0	0	0	0	0	1	1	3	1	1	1	0	13	0	15947376	sp|P07996|TSP1_HUMAN;CON__Q28194	sp|P07996|TSP1_HUMAN	1042	1054	yes	no	2	4.78e-46	311.95	By MS/MS	1	29814000	29814000		+	1212	98
QVVAGLNFR	NEVKRAQRQVVAGLNF	VVAGLNFRITYSIVQT	R	Q	V	F	R	I	1	1	1	0	0	1	0	1	0	0	1	0	0	1	0	0	0	0	0	2	0	9	0	10025611	sp|P01042|KNG1_HUMAN	sp|P01042|KNG1_HUMAN	188	196	yes	yes	2	0.00305	91069	By MS/MS	1	5399100	5399100			1213	42
QWAGLVEK	PLVEDMQRQWAGLVEK	QWAGLVEKVQAAVGTS	R	Q	W	E	K	V	1	0	0	0	0	1	1	1	0	0	1	1	0	0	0	0	0	1	0	1	0	8	0	92949707	sp|P02649|APOE_HUMAN;CON__Q03247	sp|P02649|APOE_HUMAN	293	300	yes	no	2	0.014939	70816	By MS/MS	1	8315800	8315800			1214	57
QWLEIDLLK	QAKANNNKQWLEIDLL	WLEIDLLKIKKITAII	K	Q	W	L	K	I	0	0	0	1	0	1	1	0	0	1	3	1	0	0	0	0	0	1	0	0	0	9	0	11566492	sp|P12259|FA5_HUMAN	sp|P12259|FA5_HUMAN	2121	2129	yes	yes	2	0.027527	54066	By MS/MS	1	9574000	9574000			1215	120
QYWEYQFQHQPSQEECEGSSLSAVFEHFAMMQR	RVYFFKGKQYWEYQFQ	EHFAMMQRDSWEDIFE	K	Q	Y	Q	R	D	2	1	0	0	1	6	5	1	2	0	1	0	2	3	1	4	0	1	2	1	0	33	0	40937458	sp|P04004|VTNC_HUMAN	sp|P04004|VTNC_HUMAN	278	310	yes	yes	4	0.0135	94834	By MS/MS	2	62431000	62431000			1216	77
QYYEGSEIVVAGR	ALTQNHHKQYYEGSEI	SEIVVAGRIADNKQSS	K	Q	Y	G	R	I	1	1	0	0	0	1	2	2	0	1	0	0	0	0	0	1	0	0	2	2	0	13	0	14697151	sp|P19827|ITIH1_HUMAN	sp|P19827|ITIH1_HUMAN	502	514	yes	yes	2	4.03e-56	301.38	By MS/MS	8	151450000	151450000			1217	135
RAPDLQDLPWQVK	CGVLTSEKRAPDLQDL	QDLPWQVKLTNSEGKD	K	R	A	V	K	L	1	1	0	2	0	2	0	0	0	0	2	1	0	0	2	0	0	1	0	1	0	13	1	15648362	sp|P22891|PROZ_HUMAN	sp|P22891|PROZ_HUMAN	181	193	yes	yes	3	0.010528	57567	By MS/MS	1	6039100	6039100			1218	139
RDETLQDGCDTHFCK	GGQIMTLKRDETLQDG	GCDTHFCKVNERGEYF	K	R	D	C	K	V	0	1	0	3	2	1	1	1	1	0	1	1	0	1	0	0	2	0	0	0	0	15	1	18807781	sp|P04275|VWF_HUMAN	sp|P04275|VWF_HUMAN	2663	2677	yes	yes	3	0.0834	135.72	By MS/MS	1	1007900	1007900			1219	82
RDYHMER	TQAMDLRRRDYHMERP	RRDYHMERPLLNQEHL	R	R	D	E	R	P	0	2	0	1	0	0	1	0	1	0	0	0	1	0	0	0	0	0	1	0	0	7	1	1005445	sp|Q9BXS9|S26A6_HUMAN	sp|Q9BXS9|S26A6_HUMAN	27	33	yes	yes	2	0.046792	48756	By MS/MS	1	3380000	3380000			1220	190
REEAPSLRPAPPPISGGGYR	GHRPLDKKREEAPSLR	PISGGGYRARPAKAAA	K	R	E	Y	R	A	2	3	0	0	0	0	2	3	0	1	1	0	0	0	5	2	0	0	1	0	0	20	2	2106097	sp|P02675|FIBB_HUMAN	sp|P02675|FIBB_HUMAN	53	72	yes	yes	3;4	0.00014241	90422	By MS/MS	2	20004000	20004000			1221	60
RGDACEGDSGGPFVMK	GYKPDEGKRGDACEGD	SGGPFVMKSPFNNRWY	K	R	G	M	K	S	1	1	0	2	1	0	1	4	0	0	0	1	1	1	1	1	0	0	0	1	0	16	1	16817188	sp|P00734|THRB_HUMAN;CON__P00735	sp|P00734|THRB_HUMAN	560	575	yes	no	3	0.0409	125.33	By MS/MS	1	16907000	16907000			1222	28
RGHLFLQTDQPIYNPGQR	INLLFSSRRGHLFLQT	PIYNPGQRVRYRVFAL	R	R	G	Q	R	V	0	2	1	1	0	3	0	2	1	1	2	0	0	1	2	0	1	0	1	0	0	18	1	21390974	sp|P0C0L5|CO4B_HUMAN;sp|P0C0L4|CO4A_HUMAN	sp|P0C0L5|CO4B_HUMAN	138	155	no	no	3	0.0015048	77726	By MS/MS	1	8128200	8128200			1223	109;108
RHEDTLTLFPMR	GHSFIYGKRHEDTLTL	TLTLFPMRGESVTVTM	K	R	H	M	R	G	0	2	0	1	0	0	1	0	1	0	2	0	1	1	1	0	2	0	0	0	0	12	1	15147664	sp|P12259|FA5_HUMAN	sp|P12259|FA5_HUMAN	636	647	yes	yes	3	0.043024	38238	By MS/MS	1	2499300	2499300			1224	120
RHPDYSVVLLLR	MFLYEYARRHPDYSVV	YSVVLLLRLAKTYETT	R	R	H	L	R	L	0	2	0	1	0	0	0	0	1	0	3	0	0	0	1	1	0	0	1	2	0	12	1	14668358	sp|P02768|ALBU_HUMAN;CON__P02768-1	sp|P02768|ALBU_HUMAN	361	372	yes	no	2;3	4.46e-07	205.02	By MS/MS	21	197080000	197080000		+	1225	3
RHPDYSVVLLLRLAKTYETTLEK	MFLYEYARRHPDYSVV	TYETTLEKCCAAADPH	R	R	H	E	K	C	1	2	0	1	0	0	2	0	1	0	5	2	0	0	1	1	3	0	2	2	0	23	3	27445225	sp|P02768|ALBU_HUMAN;CON__P02768-1	sp|P02768|ALBU_HUMAN	361	383	yes	no	4	0.00122	106.89	By MS/MS	1	9851600	9851600		+	1226	3
RHPYFYAPELLFFAK	KYLYEIARRHPYFYAP	PELLFFAKRYKAAFTE	R	R	H	A	K	R	2	1	0	0	0	0	1	0	1	0	2	1	0	3	2	0	0	0	2	0	0	15	1	18979879	sp|P02768|ALBU_HUMAN;CON__P02768-1	sp|P02768|ALBU_HUMAN	169	183	yes	no	2;3;4	0.000267	160.48	By MS/MS	7	159880000	159880000		+	1227	3
RHPYFYAPELLFFAKR	KYLYEIARRHPYFYAP	ELLFFAKRYKAAFTEC	R	R	H	K	R	Y	2	2	0	0	0	0	1	0	1	0	2	1	0	3	2	0	0	0	2	0	0	16	2	2054089	sp|P02768|ALBU_HUMAN;CON__P02768-1	sp|P02768|ALBU_HUMAN	169	184	yes	no	4	0.026238	54898	By MS/MS	1	2805600	2805600		+	1228	3
RLDGSVDFKK	NGWTVFQKRLDGSVDF	DGSVDFKKNWIQYKEG	K	R	L	K	K	N	0	1	0	2	0	0	0	1	0	0	1	2	0	1	0	1	0	0	0	1	0	10	2	11636299	sp|P02679|FIBG_HUMAN	sp|P02679|FIBG_HUMAN	223	232	yes	yes	2	0.041928	77288	By MS/MS	1	1224600	1224600			1229	61
RLEAGDHPVELLAR	KKIHENEKRLEAGDHP	HPVELLARDFEKNYNM	K	R	L	A	R	D	2	2	0	1	0	0	2	1	1	0	3	0	0	0	1	0	0	0	0	1	0	14	1	15748529	sp|P09486|SPRC_HUMAN	sp|P09486|SPRC_HUMAN	205	218	yes	yes	3	0.029829	45207	By MS/MS	1	3411300	3411300			1230	106
RLEGQEEEEDNR	AKELTAEKRLEGQEEE	QEEEEDNRDSSMKLSF	K	R	L	N	R	D	0	2	1	1	0	1	5	1	0	0	1	0	0	0	0	0	0	0	0	0	0	12	1	15026597	sp|P10645|CMGA_HUMAN	sp|P10645|CMGA_HUMAN	357	368	yes	yes	3	0.035479	42797	By MS/MS	1	52022	52022			1231	116
RLEGQEEEEDNRDSSMK	AKELTAEKRLEGQEEE	DNRDSSMKLSFRARAY	K	R	L	M	K	L	0	2	1	2	0	1	5	1	0	0	1	1	1	0	0	2	0	0	0	0	0	17	2	20508862	sp|P10645|CMGA_HUMAN	sp|P10645|CMGA_HUMAN	357	373	yes	yes	3	0.013255	62.69	By MS/MS	1	623250	623250			1232	116
RLEVDIDIK	RAQLVDMKRLEVDIDI	LEVDIDIKIRSCRGSC	K	R	L	I	K	I	0	1	0	2	0	0	1	0	0	2	1	1	0	0	0	0	0	0	0	1	0	9	1	10996237	sp|P02671|FIBA_HUMAN;CON__P02672	sp|P02671|FIBA_HUMAN	168	176	yes	no	2	0.00011752	169.65	By MS/MS	1	24127000	24127000			1233	59
RLSNENHGIAQR	DVDYDFLKRLSNENHG	ENHGIAQRIYGNQDTS	K	R	L	Q	R	I	1	2	2	0	0	1	1	1	1	1	1	0	0	0	0	1	0	0	0	0	0	12	1	13937175	sp|P19823|ITIH2_HUMAN	sp|P19823|ITIH2_HUMAN	464	475	yes	yes	3	0.027813	47429	By MS/MS	1	203590	203590			1234	134
RMPCAEDYLSVVLNQLCVLHEK	CCKHPEAKRMPCAEDY	QLCVLHEKTPVSDRVT	K	R	M	E	K	T	1	1	1	1	2	1	2	0	1	0	4	1	1	0	1	1	0	0	1	3	0	22	1	26733077	sp|P02768|ALBU_HUMAN;CON__P02768-1	sp|P02768|ALBU_HUMAN	469	490	yes	no	3;4	2.06e-16	195.09	By MS/MS	6	184220000	184220000		+	1235	3
RMPCAEDYLSVVLNQLCVLHEKTPVSDR	CCKHPEAKRMPCAEDY	EKTPVSDRVTKCCTES	K	R	M	D	R	V	1	2	1	2	2	1	2	0	1	0	4	1	1	0	2	2	1	0	1	4	0	28	2	33286366	sp|P02768|ALBU_HUMAN;CON__P02768-1	sp|P02768|ALBU_HUMAN	469	496	yes	no	4	0.0534	99454	By MS/MS	1	4900700	4900700		+	1236	3
RMPCAEDYLSVVLNQLCVLHEKTPVSDRVTK	CCKHPEAKRMPCAEDY	PVSDRVTKCCTESLVN	K	R	M	T	K	C	1	2	1	2	2	1	2	0	1	0	4	2	1	0	2	2	2	0	1	5	0	31	3	36568477	sp|P02768|ALBU_HUMAN;CON__P02768-1	sp|P02768|ALBU_HUMAN	469	499	yes	no	5	0.046228	20354	By MS/MS	1	11704000	11704000		+	1237	3
RMSLIEEEGSK	PKDVDRLRRMSLIEEE	LIEEEGSKRINMAHLC	R	R	M	S	K	R	0	1	0	0	0	0	3	1	0	1	1	1	1	0	0	2	0	0	0	0	0	11	1	12776286	sp|P06737|PYGL_HUMAN	sp|P06737|PYGL_HUMAN	428	438	yes	yes	3	0.015636	57149	By MS/MS	1	81455000	81455000			1238	90
RNHMQYEIVIK	LTYEEVLKRNHMQYEI	MQYEIVIKVKPKQLVH	K	R	N	I	K	V	0	1	1	0	0	1	1	0	1	2	0	1	1	0	0	0	0	0	1	1	0	11	1	1429.75	sp|P19827|ITIH1_HUMAN	sp|P19827|ITIH1_HUMAN	170	180	yes	yes	3	0.00017352	127.87	By MS/MS	1	10542000	10542000			1239	135
RPCFSALEVDETYVPK	CTESLVNRRPCFSALE	VDETYVPKEFNAETFT	R	R	P	P	K	E	1	1	0	1	1	0	2	0	0	0	1	1	0	1	2	1	1	0	1	2	0	16	1	19099244	sp|P02768|ALBU_HUMAN;CON__P02768-1	sp|P02768|ALBU_HUMAN	509	524	yes	no	2;3	5.02e-24	237.59	By MS/MS	2	485540000	485540000		+	1240	3
RPCFSALEVDETYVPKEFNAETFTFHADICTLSEKER	CTESLVNRRPCFSALE	CTLSEKERQIKKQTAL	R	R	P	E	R	Q	3	2	1	2	2	0	6	0	1	1	2	2	0	4	2	2	4	0	1	2	0	37	3	44360729	sp|P02768|ALBU_HUMAN;CON__P02768-1	sp|P02768|ALBU_HUMAN	509	545	yes	no	4;5	0.00189	92999	By MS/MS	3	34533000	34533000		+	1241	3
RPGGEPSPEGTTGQSYNQYSQR	GWRCDNCRRPGGEPSP	SYNQYSQRYHQRTNTN	R	R	P	Q	R	Y	0	2	1	0	0	3	2	4	0	0	0	0	0	0	3	3	2	0	2	0	0	22	1	23950789	sp|P02751|FINC_HUMAN	sp|P02751|FINC_HUMAN	2335	2356	yes	yes	3	4.35e-07	133.16	By MS/MS	1	2003900	2003900			1242	67
RPGVYTQVTK	SWGLECGKRPGVYTQV	GVYTQVTKFLNWIKAT	K	R	P	T	K	F	0	1	0	0	0	1	0	1	0	0	0	1	0	0	1	0	2	0	1	2	0	10	1	1147635	sp|Q14520|HABP2_HUMAN	sp|Q14520|HABP2_HUMAN	536	545	yes	yes	2	0.852	169.93	By MS/MS	1	2267000	2267000			1243	174
RPPLCYHNGVQYR	KELANELRRPPLCYHN	YHNGVQYRNNEEWTVD	R	R	P	Y	R	N	0	2	1	0	1	1	0	1	1	0	1	0	0	0	2	0	0	0	2	1	0	13	1	1658.81	sp|P07996|TSP1_HUMAN;CON__Q28194	sp|P07996|TSP1_HUMAN	314	326	yes	no	2;3;4	1.25e-14	229.68	By MS/MS	3	49612000	49612000		+	1244	98
RPWNVASLIYETK	GNTLTYYRRPWNVASL	ASLIYETKGEKNFRTE	R	R	P	T	K	G	1	1	1	0	0	0	1	0	0	1	1	1	0	0	1	1	1	1	1	1	0	13	1	15758409	sp|P02748|CO9_HUMAN	sp|P02748|CO9_HUMAN	195	207	yes	yes	3	0.00041137	101.45	By MS/MS	1	4340700	4340700			1245	64
RQAVDTAVDGVFIR	GRSKSSEKRQAVDTAV	AVDGVFIRSLKVNCKV	K	R	Q	I	R	S	2	2	0	2	0	1	0	1	0	1	0	0	0	1	0	0	1	0	0	3	0	14	1	15458263	sp|P19827|ITIH1_HUMAN	sp|P19827|ITIH1_HUMAN	41	54	yes	yes	3	0.0012765	80.96	By MS/MS	1	1227900	1227900			1246	135
RQECSIPVCGQDQVTVAMTPR	YTTDPTVRRQECSIPV	VTVAMTPRSEGSSVNL	R	R	Q	P	R	S	1	2	0	1	2	3	1	1	0	1	0	0	1	0	2	1	2	0	0	3	0	21	1	24311406	sp|P00734|THRB_HUMAN	sp|P00734|THRB_HUMAN	178	198	yes	yes	2;3	6.04e-16	185.92	By MS/MS	2	249770000	249770000			1247	28
RQYKDMMSEGGPPGAEPQ	LYKLGFFKRQYKDMMS	GPPGAEPQ________	K	R	Q	P	Q	-	1	1	0	1	0	2	2	3	0	0	0	1	2	0	3	1	0	0	1	0	0	18	2	1976872	sp|P11215|ITAM_HUMAN	sp|P11215|ITAM_HUMAN	1135	1152	yes	yes	2	0.013423	55097	By MS/MS	1	44754000	44754000			1248	118
RTHLPEVFLSK	KYTFELSRRTHLPEVF	LPEVFLSKVLEPTLKS	R	R	T	S	K	V	0	1	0	0	0	0	1	0	1	0	2	1	0	1	1	1	1	0	0	1	0	11	1	13257456	sp|P02774|VTDB_HUMAN	sp|P02774|VTDB_HUMAN	353	363	yes	yes	3	0.0017438	88803	By MS/MS	1	4788400	4788400			1249	72
RVDTVDPPYPR	YRVNLRTRRVDTVDPP	TVDPPYPRSIAQYWLG	R	R	V	P	R	S	0	2	0	2	0	0	0	0	0	0	0	0	0	0	3	0	1	0	1	2	0	11	1	13136728	sp|P04004|VTNC_HUMAN	sp|P04004|VTNC_HUMAN	453	463	yes	yes	3	0.0013933	93839	By MS/MS	1	15141000	15141000			1250	77
RVEPYGENFNK	QQVEEFRRRVEPYGEN	PYGENFNKALVQQMEQ	R	R	V	N	K	A	0	1	2	0	0	0	2	1	0	0	0	1	0	1	1	0	0	0	1	1	0	11	1	13516521	sp|P06727|APOA4_HUMAN	sp|P06727|APOA4_HUMAN	306	316	yes	yes	3	0.002912	80245	By MS/MS	1	2170800	2170800			1251	89
RWEYFIAAEEVIWDYAPVIPANMDK	REQRRHMKRWEYFIAA	VIPANMDKKYRSQHLD	K	R	W	D	K	K	4	1	1	2	0	0	3	0	0	3	0	1	1	1	2	0	0	2	2	2	0	25	1	30254684	sp|P12259|FA5_HUMAN	sp|P12259|FA5_HUMAN	349	373	yes	yes	3	0.01232	50255	By MS/MS	1	2160400	2160400			1252	120
SAGWNIPIGLLYCDLPEPR	SCHTGLGRSAGWNIPI	YCDLPEPRKPLEKAVA	R	S	A	P	R	K	1	1	1	1	1	0	1	2	0	2	3	0	0	0	3	1	0	1	1	0	0	19	0	21700881	sp|P02787|TRFE_HUMAN	sp|P02787|TRFE_HUMAN	144	162	yes	yes	2;3	2.44e-19	228.38	By MS/MS	3	33299000	33299000			1253	74
SALVLQYLR	GRVFHKGRSALVLQYL	ALVLQYLRVPLVDRAT	R	S	A	L	R	V	1	1	0	0	0	1	0	0	0	0	3	0	0	0	0	1	0	0	1	1	0	9	0	10616233	sp|P00740|FA9_HUMAN	sp|P00740|FA9_HUMAN	365	373	yes	yes	2	4.28e-07	214.96	By MS/MS	2	58779000	58779000			1254	31
SASDLTWDNLK	FAIAVVKKSASDLTWD	DLTWDNLKGKKSCHTA	K	S	A	L	K	G	1	0	1	2	0	0	0	0	0	0	2	1	0	0	0	2	1	1	0	0	0	11	0	12485986	sp|P02787|TRFE_HUMAN	sp|P02787|TRFE_HUMAN	454	464	yes	yes	2	0.000856	179.19	By MS/MS	1	21361000	21361000			1255	74
SAVTALWGK	VHLTPEEKSAVTALWG	AVTALWGKVNVDEVGG	K	S	A	G	K	V	2	0	0	0	0	0	0	1	0	0	1	1	0	0	0	1	1	1	0	1	0	9	0	93151272	sp|P68871|HBB_HUMAN	sp|P68871|HBB_HUMAN	10	18	yes	yes	1;2	0.00686	173.39	By MS/MS	2	26875000	26875000			1256	164
SCAVAEYGVYVK	TGILSFDKSCAVAEYG	AEYGVYVKVTSIQDWV	K	S	C	V	K	V	2	0	0	0	1	0	1	1	0	0	0	1	0	0	0	1	0	0	2	3	0	12	0	13446384	sp|P00738|HPT_HUMAN;sp|P00739|HPTR_HUMAN	sp|P00738|HPT_HUMAN	380	391	no	no	2	0.0015614	90697	By MS/MS	1	35496000	35496000			1257	29;30
SCDKTHTCPPCPAPELLGGPSVFLFPPKPK	VDKKVEPKSCDKTHTC	FLFPPKPKDTLMISRT	K	S	C	P	K	D	1	0	0	1	3	0	1	2	1	0	3	3	0	2	8	2	2	0	0	1	0	30	2	33336348	sp|P01857|IGHG1_HUMAN;sp|P0DOX5|IGG1_HUMAN	sp|P01857|IGHG1_HUMAN	102	131	yes	no	4	0.013797	69.99	By MS/MS	1	3343100	3343100			1258	49
SCDSLNNRCEGSSVQTR	NGIQQRGRSCDSLNNR	EGSSVQTRTCHIQECD	R	S	C	T	R	T	0	2	2	1	2	1	1	1	0	0	1	0	0	0	0	4	1	0	0	1	0	17	1	19688378	sp|P07996|TSP1_HUMAN;CON__Q28194	sp|P07996|TSP1_HUMAN	405	421	yes	no	3	0.0007517	88.19	By MS/MS	1	604080	604080		+	1259	98
SCDTPPPCPR	CPRCPEPKSCDTPPPC	DTPPPCPRCPEPKSCD	K	S	C	P	R	C	0	1	0	1	2	0	0	0	0	0	0	0	0	0	4	1	1	0	0	0	0	10	0	11854907	sp|P01860|IGHG3_HUMAN	sp|P01860|IGHG3_HUMAN	119	128	yes	no	2	0.000257	183.72	By MS/MS	2	8487900	8487900			1260	51
SCEPAVPFPCGR	YRLAENQKSCEPAVPF	AVPFPCGRVSVSQTSK	K	S	C	G	R	V	1	1	0	0	2	0	1	1	0	0	0	0	0	1	3	1	0	0	0	1	0	12	0	13756013	sp|P00740|FA9_HUMAN	sp|P00740|FA9_HUMAN	169	180	yes	yes	2	0.25	150.09	By MS/MS	1	34076000	34076000			1261	31
SCGLHQLLR	QVPLKDAKSCGLHQLL	CGLHQLLRGPEVQLVA	K	S	C	L	R	G	0	1	0	0	1	1	0	1	1	0	3	0	0	0	0	1	0	0	0	0	0	9	0	10825655	sp|P0C0L5|CO4B_HUMAN;sp|P0C0L4|CO4A_HUMAN	sp|P0C0L5|CO4B_HUMAN	96	104	no	no	2	0.395	140.11	By MS/MS	1	9378500	9378500			1262	109;108
SCPTCTDSLLNGDFTITYDVNR	KPSLDQQRSCPTCTDS	TITYDVNRESPGNVQI	R	S	C	N	R	E	0	1	2	3	2	0	0	1	0	1	2	0	0	1	1	2	4	0	1	1	0	22	0	2548121	sp|Q06033|ITIH3_HUMAN	sp|Q06033|ITIH3_HUMAN	235	256	yes	yes	2;3	2.84e-11	174.81	By MS/MS	2	59783000	59783000			1263	166
SCVCAVGWAGNGLICGR	VLERDGSRSCVCAVGW	GNGLICGRDTDLDGFP	R	S	C	G	R	D	2	1	1	0	3	0	0	4	0	1	1	0	0	0	0	1	0	1	0	2	0	17	0	18358229	CON__ENSEMBL:ENSBTAP00000006074	CON__ENSEMBL:ENSBTAP00000006074	251	267	yes	yes	2	8.74e-18	213.83	By MS/MS	1	6485700	6485700		+	1264	0
SCVNAIPDQCSPLPCNEDGYMSCK	TNAYPDLRSCVNAIPD	EDGYMSCKDGKASFTC	R	S	C	C	K	D	1	0	2	2	4	1	1	1	0	1	1	1	1	0	3	3	0	0	1	1	0	24	0	28011223	sp|P07225|PROS_HUMAN	sp|P07225|PROS_HUMAN	112	135	yes	yes	3	0.040778	28411	By MS/MS	1	2544300	2544300			1265	91
SDDKVTLEER	EENCFIQKSDDKVTLE	DKVTLEERLDKACEPG	K	S	D	E	R	L	0	1	0	2	0	0	2	0	0	0	1	1	0	0	0	1	1	0	0	1	0	10	1	11905779	sp|P01024|CO3_HUMAN	sp|P01024|CO3_HUMAN	1523	1532	yes	yes	2	0.015008	87667	By MS/MS	1	2844600	2844600			1266	40
SDDTAVYYCAR	YMELSRLRSDDTAVYY	TAVYYCAR________	R	S	D	A	R	-	2	1	0	2	1	0	0	0	0	0	0	0	0	0	0	1	1	0	2	1	0	11	0	13195452	sp|P23083|HV102_HUMAN;sp|A0A0C4DH31|HV118_HUMAN	sp|P23083|HV102_HUMAN	107	117	yes	no	2	0.00156	177.57	By MS/MS	1	2198700	2198700			1267	17
SDIAPVAR	FSISIPVKSDIAPVAR	SDIAPVARLLIYAVLP	K	S	D	A	R	L	2	1	0	1	0	0	0	0	0	1	0	0	0	0	1	1	0	0	0	1	0	8	0	82745012	sp|P01023|A2MG_HUMAN	sp|P01023|A2MG_HUMAN	532	539	yes	yes	2	0.0029078	95741	By MS/MS	1	10400000	10400000			1268	39
SDVMYTDWKK	LDCLCIPRSDVMYTDW	VMYTDWKKDKCEPLEK	R	S	D	K	K	D	0	0	0	2	0	0	0	0	0	0	0	2	1	0	0	1	1	1	1	1	0	10	1	12715856	sp|P19652|A1AG2_HUMAN	sp|P19652|A1AG2_HUMAN	171	180	yes	yes	3	0.01962	54066	By MS/MS	1	1274300	1274300			1269	133
SDVVYTDWK	LDCLRIPKSDVVYTDW	DVVYTDWKKDKCEPLE	K	S	D	W	K	K	0	0	0	2	0	0	0	0	0	0	0	1	0	0	0	1	1	1	1	2	0	9	0	11115186	sp|P02763|A1AG1_HUMAN	sp|P02763|A1AG1_HUMAN	171	179	yes	yes	2	0.000339	118.71	By MS/MS	1	12529000	12529000			1270	69
SDVVYTDWKK	LDCLRIPKSDVVYTDW	VVYTDWKKDKCEPLEK	K	S	D	K	K	D	0	0	0	2	0	0	0	0	0	0	0	2	0	0	0	1	1	1	1	2	0	10	1	12396136	sp|P02763|A1AG1_HUMAN	sp|P02763|A1AG1_HUMAN	171	180	yes	yes	3	0.0023334	86898	By MS/MS	1	4633500	4633500			1271	69
SEAYNTFSER	PRTFHPLRSEAYNTFS	AYNTFSERRLKHSLVL	R	S	E	E	R	R	1	1	1	0	0	0	2	0	0	0	0	0	0	1	0	2	1	0	1	0	0	10	0	12025204	sp|P12259|FA5_HUMAN	sp|P12259|FA5_HUMAN	1053	1062	yes	yes	2	0.00023206	126.66	By MS/MS	1	7745300	7745300			1272	120
SEETKENEGFTVTAEGK	WESASLLRSEETKENE	FTVTAEGKGQGTLSVV	R	S	E	G	K	G	1	0	1	0	0	0	5	2	0	0	0	2	0	1	0	1	3	0	0	1	0	17	1	18548483	sp|P01024|CO3_HUMAN	sp|P01024|CO3_HUMAN	1321	1337	yes	yes	2;3	0.0194	131.25	By MS/MS	2	6240800	6240800			1273	40
SEGSSVNLSPPLEQCVPDR	VTVAMTPRSEGSSVNL	LEQCVPDRGQQYQGRL	R	S	E	D	R	G	0	1	1	1	1	1	2	1	0	0	2	0	0	0	3	4	0	0	0	2	0	19	0	20699688	sp|P00734|THRB_HUMAN	sp|P00734|THRB_HUMAN	199	217	yes	yes	2;3	1.08e-18	219.72	By MS/MS	3	245840000	245840000			1274	28
SEGSSVNLSPPLEQCVPDRGQQYQGR	VTVAMTPRSEGSSVNL	RGQQYQGRLAVTTHGL	R	S	E	G	R	L	0	2	1	1	1	4	2	3	0	0	2	0	0	0	3	4	0	0	1	2	0	26	1	28873519	sp|P00734|THRB_HUMAN	sp|P00734|THRB_HUMAN	199	224	yes	yes	3	4.01e-05	119.66	By MS/MS	1	44820000	44820000			1275	28
SELEEQLTPVAEETR	MKELKAYKSELEEQLT	TPVAEETRARLSKELQ	K	S	E	T	R	A	1	1	0	0	0	1	5	0	0	0	2	0	0	0	1	1	2	0	0	1	0	15	0	1729837	sp|P02649|APOE_HUMAN	sp|P02649|APOE_HUMAN	94	108	yes	yes	2	1.56e-08	190.11	By MS/MS	1	12272000	12272000			1276	57
SELTQQLNALFQDK	EAVEHLQKSELTQQLN	LNALFQDKLGEVNTYA	K	S	E	D	K	L	1	0	1	1	0	3	1	0	0	0	3	1	0	1	0	1	1	0	0	0	0	14	0	16338312	sp|P06727|APOA4_HUMAN	sp|P06727|APOA4_HUMAN	52	65	yes	yes	2	0.031196	49066	By MS/MS	1	3876000	3876000			1277	89
SFAAGIQALGGTNINDAMLMAVQLLDSSNQEER	AENVNKARSFAAGIQA	DSSNQEERLPEGSVSL	R	S	F	E	R	L	5	1	3	2	0	3	2	3	0	2	4	0	2	1	0	3	1	0	0	1	0	33	0	34636712	sp|Q14624|ITIH4_HUMAN	sp|Q14624|ITIH4_HUMAN	339	371	yes	yes	3	0.0012804	56048	By MS/MS	1	3814900	3814900			1278	175
SFFPENWLWR	DEDDIPVRSFFPENWL	FPENWLWRVETVDRFQ	R	S	F	W	R	V	0	1	1	0	0	0	1	0	0	0	1	0	0	2	1	1	0	2	0	0	0	10	0	13806615	sp|P0C0L5|CO4B_HUMAN;sp|P0C0L4|CO4A_HUMAN	sp|P0C0L5|CO4B_HUMAN	776	785	no	no	2	7.61e-08	223.87	By MS/MS	1	22463000	22463000			1279	109;108
SFFSFLGEAFDGAR	LVLGVSSRSFFSFLGE	GEAFDGARDMWRAYSD	R	S	F	A	R	D	2	1	0	1	0	0	1	2	0	0	1	0	0	4	0	2	0	0	0	0	0	14	0	15497201	sp|P0DJI8|SAA1_HUMAN;sp|P0DJI9|SAA2_HUMAN	sp|P0DJI8|SAA1_HUMAN	20	33	yes	no	2	0.037072	46318	By MS/MS	1	12098000	12098000			1280	110
SFQTGLFTAAR	PKYLVCLRSFQTGLFT	TGLFTAARQSTNAYPD	R	S	F	A	R	Q	2	1	0	0	0	1	0	1	0	0	1	0	0	2	0	1	2	0	0	0	0	11	0	11976142	sp|P07225|PROS_HUMAN	sp|P07225|PROS_HUMAN	91	101	yes	yes	2	0.037211	48115	By MS/MS	1	3454100	3454100			1281	91
SFVHLEPMSHELPCGHTQTVQAHYILNGGTLLGLK	YLVFSPSKSFVHLEPM	GGTLLGLKKLSFYYLI	K	S	F	L	K	K	1	0	1	0	1	2	2	4	4	1	6	1	1	1	2	2	3	0	1	2	0	35	0	38839502	sp|P01023|A2MG_HUMAN	sp|P01023|A2MG_HUMAN	457	491	yes	yes	4	0.036251	20479	By MS/MS	1	10043000	10043000			1282	39
SGAQATWTELPWPHEK	RLWWLDLKSGAQATWT	ELPWPHEKVDGALCME	K	S	G	E	K	V	2	0	0	0	0	1	2	1	1	0	1	1	0	0	2	1	2	2	0	0	0	16	0	18368795	sp|P02790|HEMO_HUMAN	sp|P02790|HEMO_HUMAN	387	402	yes	yes	2;3	5.54e-08	180.7	By MS/MS	3	20189000	20189000			1283	75
SGIECQLWR	RGHVNITRSGIECQLW	GIECQLWRSRYPHKPE	R	S	G	W	R	S	0	1	0	0	1	1	1	1	0	1	1	0	0	0	0	1	0	1	0	0	0	9	0	11475444	sp|P00734|THRB_HUMAN;CON__P00735	sp|P00734|THRB_HUMAN	125	133	yes	no	2	1.71e-19	269.23	By MS/MS	1	155220000	155220000			1284	28
SGIPIVTSPYQIHFTK	SDMVQAERSGIPIVTS	PYQIHFTKTPKYFKPG	R	S	G	T	K	T	0	0	0	0	0	1	0	1	1	3	0	1	0	1	2	2	2	0	1	1	0	16	0	17869618	sp|P01024|CO3_HUMAN	sp|P01024|CO3_HUMAN	344	359	yes	yes	2;3	0.0357	127.57	By MS/MS	2	28797000	28797000			1285	40
SGLSTGWTQLSK	TQGRYRCRSGLSTGWT	TGWTQLSKLLELTGPK	R	S	G	S	K	L	0	0	0	0	0	1	0	2	0	0	2	1	0	0	0	3	2	1	0	0	0	12	0	12636459	sp|P04217|A1BG_HUMAN	sp|P04217|A1BG_HUMAN	95	106	yes	yes	2	0.015399	58.32	By MS/MS	1	1863000	1863000			1286	81
SGNTFRPEVHLLPPPSEELALNELVTLTCLAR	PLTATLSKSGNTFRPE	VTLTCLARGFSPKDVL	K	S	G	A	R	G	2	2	2	0	1	0	4	1	1	0	7	0	0	1	4	2	3	0	0	2	0	32	1	35728661	sp|P01876|IGHA1_HUMAN;sp|P0DOX2|IGA2_HUMAN;sp|P01877|IGHA2_HUMAN	sp|P01876|IGHA1_HUMAN	222	253	no	no	3;4	5.43e-06	120.42	By MS/MS	3	87999000	87999000			1287	54;111
SGQSEDRQPVPGQQMTLK	CVGSLVVKSGQSEDRQ	PGQQMTLKIEGDHGAR	K	S	G	L	K	I	0	1	0	1	0	4	1	2	0	0	1	1	1	0	2	2	1	0	0	1	0	18	1	19849636	sp|P01024|CO3_HUMAN	sp|P01024|CO3_HUMAN	567	584	yes	yes	3	0.010665	58635	By MS/MS	1	6049700	6049700			1288	40
SGSDEVQVGQQR	MAIEQTIKSGSDEVQV	EVQVGQQRTFISPIKC	K	S	G	Q	R	T	0	1	0	1	0	3	1	2	0	0	0	0	0	0	0	2	0	0	0	2	0	12	0	12886008	sp|P01024|CO3_HUMAN	sp|P01024|CO3_HUMAN	1571	1582	yes	yes	2	2.82e-25	268.14	By MS/MS	1	7152900	7152900			1289	40
SGTASVVCLLNNFYPR	PPSDEQLKSGTASVVC	LLNNFYPREAKVQWKV	K	S	G	P	R	E	1	1	2	0	1	0	0	1	0	0	2	0	0	1	1	2	1	0	1	2	0	16	0	1796888	sp|P0DOX7|IGK_HUMAN;sp|P01834|IGKC_HUMAN	sp|P0DOX7|IGK_HUMAN	127	142	no	no	2;3	2.36e-36	259.68	By MS/MS	4	136330000	136330000			1290	112;48
SGTIFDNFLITNDEAYAEEFGNETWGVTK	GLDLWQVKSGTIFDNF	NETWGVTKAAEKQMKD	K	S	G	T	K	A	2	0	3	2	0	0	4	3	0	2	1	1	0	3	0	1	4	1	1	1	0	29	0	32674884	sp|P27797|CALR_HUMAN	sp|P27797|CALR_HUMAN	323	351	yes	yes	3	0.0010289	63728	By MS/MS	1	6654500	6654500			1291	144
SHCIAEVENDEMPADLPSLAADFVESK	CEKPLLEKSHCIAEVE	AADFVESKDVCKNYAE	K	S	H	S	K	D	4	0	1	3	1	0	4	0	1	1	2	1	1	1	2	3	0	0	0	2	0	27	0	29733372	sp|P02768|ALBU_HUMAN;CON__P02768-1	sp|P02768|ALBU_HUMAN	311	337	yes	no	2;3	7.05e-32	230.79	By MS/MS	11	821420000	821420000		+	1292	3
SHCIAEVENDEMPADLPSLAADFVESKDVCK	CEKPLLEKSHCIAEVE	VESKDVCKNYAEAKDV	K	S	H	C	K	N	4	0	1	4	2	0	4	0	1	1	2	2	1	1	2	3	0	0	0	3	0	31	1	34755582	sp|P02768|ALBU_HUMAN;CON__P02768-1	sp|P02768|ALBU_HUMAN	311	341	yes	no	3;4	7.62e-06	119.46	By MS/MS	2	28697000	28697000		+	1293	3
SHEFHAINGMIYSLPGLK	LTSSEMKKSHEFHAIN	IYSLPGLKMYEQEWVR	K	S	H	L	K	M	1	0	1	0	0	0	1	2	2	2	2	1	1	1	1	2	0	0	1	0	0	18	0	20130142	sp|P12259|FA5_HUMAN	sp|P12259|FA5_HUMAN	1802	1819	yes	yes	3	0.00014959	97214	By MS/MS	1	10777000	10777000			1294	120
SHRSYSCQVTHEGSTVEK	SLTPEQWKSHRSYSCQ	HEGSTVEKTVAPTECS	K	S	H	E	K	T	0	1	0	0	1	1	2	1	2	0	0	1	0	0	0	4	2	0	1	2	0	18	1	2090944	sp|B9A064|IGLL5_HUMAN;sp|P0DOX8|IGL1_HUMAN;sp|P0CG04|IGLC1_HUMAN;sp|P0DOY2|IGLC2_HUMAN;sp|P0CF74|IGLC6_HUMAN	sp|B9A064|IGLL5_HUMAN	189	206	no	no	4	0.025875	44539	By MS/MS	1	512720	512720			1295	19;113
SHSTQTLTCNSDGEWVYNTFCIYK	TCLPGYVRSHSTQTLT	YNTFCIYKRCRHPGEL	R	S	H	Y	K	R	0	0	2	1	2	1	1	1	1	1	1	1	0	1	0	3	4	1	2	1	0	24	0	29102589	sp|P04003|C4BPA_HUMAN	sp|P04003|C4BPA_HUMAN	88	111	yes	yes	3	0.01552	47371	By MS/MS	1	12504000	12504000			1296	76
SIAQYWLGCPAPGHL	TVDPPYPRSIAQYWLG	GCPAPGHL________	R	S	I	H	L	-	2	0	0	0	1	1	0	2	1	1	2	0	0	0	2	1	0	1	1	0	0	15	0	16688082	sp|P04004|VTNC_HUMAN	sp|P04004|VTNC_HUMAN	464	478	yes	yes	2	6.33e-23	246.63	By MS/MS	1	71421000	71421000			1297	77
SILENLR	PTNLRVLRSILENLRS	RSILENLRSKIQKLES	R	S	I	L	R	S	0	1	1	0	0	0	1	0	0	1	2	0	0	0	0	1	0	0	0	0	0	7	0	84348142	sp|P02675|FIBB_HUMAN;CON__P02676	sp|P02675|FIBB_HUMAN	200	206	yes	no	2	0.0012019	133.81	By MS/MS	1	51829000	51829000			1298	60
SILFVPTSAPR	AEGEVTFKSILFVPTS	FVPTSAPRGLFDEYGS	K	S	I	P	R	G	1	1	0	0	0	0	0	0	0	1	1	0	0	1	2	2	1	0	0	1	0	11	0	1186671	sp|P14625|ENPL_HUMAN	sp|P14625|ENPL_HUMAN	385	395	yes	yes	2	0.001757	94767	By MS/MS	1	3987500	3987500			1299	129
SILQMSLDHHIVTPLTSLVIENEAGDER	AAKRRITRSILQMSLD	ENEAGDERMLADAPPQ	R	S	I	E	R	M	1	1	1	2	0	1	3	1	2	3	4	0	1	0	1	3	2	0	0	2	0	28	0	31165812	sp|P19823|ITIH2_HUMAN	sp|P19823|ITIH2_HUMAN	611	638	yes	yes	3;4;5	5.11e-31	228.95	By MS/MS	24	613620000	613620000			1300	134
SITLFVQEDR	LLATGQWKSITLFVQE	TLFVQEDRAQLYIDCE	K	S	I	D	R	A	0	1	0	1	0	1	1	0	0	1	1	0	0	1	0	1	1	0	0	1	0	10	0	12066245	sp|P07996|TSP1_HUMAN;CON__Q28194	sp|P07996|TSP1_HUMAN	155	164	yes	no	2	0.327	150.09	By MS/MS	2	22262000	22262000		+	1301	98
SKAEAESLYQSK	QYEDIAQKSKAEAESL	AESLYQSKYEELQITA	K	S	K	S	K	Y	2	0	0	0	0	1	2	0	0	0	1	2	0	0	0	3	0	0	1	0	0	12	1	1339662	sp|P04264|K2C1_HUMAN;CON__P04264	sp|P04264|K2C1_HUMAN	365	376	yes	no	2	0.0198	164.92	By MS/MS	1	882250	882250		+	1302	4
SKEEAEALYHSK	QYEEIAQRSKEEAEAL	AEALYHSKYEELQVTV	R	S	K	S	K	Y	2	0	0	0	0	0	3	0	1	0	1	2	0	0	0	2	0	0	1	0	0	12	1	13906729	sp|P35908|K22E_HUMAN;CON__P35908	sp|P35908|K22E_HUMAN	363	374	yes	no	3	0.029857	52891	By MS/MS	1	2593000	2593000		+	1303	8
SKFTCACPDQFK	TCSRHKRRSKFTCACP	CACPDQFKGKFCEIGS	R	S	K	F	K	G	1	0	0	1	2	1	0	0	0	0	0	2	0	2	1	1	1	0	0	0	0	12	1	14876537	sp|Q14520|HABP2_HUMAN	sp|Q14520|HABP2_HUMAN	172	183	yes	yes	2	0.0057297	96866	By MS/MS	1	3227900	3227900			1304	174
SKFTCACPDQFKGK	TCSRHKRRSKFTCACP	CPDQFKGKFCEIGSDD	R	S	K	G	K	F	1	0	0	1	2	1	0	1	0	0	0	3	0	2	1	1	1	0	0	0	0	14	2	16727701	sp|Q14520|HABP2_HUMAN	sp|Q14520|HABP2_HUMAN	172	185	yes	yes	3	0.034786	51726	By MS/MS	1	2408500	2408500			1305	174
SLAELGGHLDQQVEEFR	GNTEGLQKSLAELGGH	DQQVEEFRRRVEPYGE	K	S	L	F	R	R	1	1	0	1	0	2	3	2	1	0	3	0	0	1	0	1	0	0	0	1	0	17	0	19269436	sp|P06727|APOA4_HUMAN	sp|P06727|APOA4_HUMAN	288	304	yes	yes	3	0.042076	32152	By MS/MS	1	3281000	3281000			1306	89
SLDFNTLVDNISVDPETGDLWVGCHPNGMK	NWTLTPLKSLDFNTLV	GCHPNGMKIFFYDSEN	K	S	L	M	K	I	0	0	3	4	1	0	1	3	1	1	3	1	1	1	2	2	2	1	0	3	0	30	0	33295333	sp|P27169|PON1_HUMAN	sp|P27169|PON1_HUMAN	261	290	yes	yes	3	7.96e-19	172.06	By MS/MS	1	3537400	3537400			1307	143
SLEDKTERELLESYIDGR	LRPLFEKKSLEDKTER	LESYIDGRIVEGSDAE	K	S	L	G	R	I	0	2	0	2	0	0	4	1	0	1	3	1	0	0	0	2	1	0	1	0	0	18	2	21520648	sp|P00734|THRB_HUMAN	sp|P00734|THRB_HUMAN	346	363	yes	yes	3	0.010209	62469	By MS/MS	1	3472000	3472000			1308	28
SLEDLQLTHNK	ESVGPLPKSLEDLQLT	DLQLTHNKITKLGSFE	K	S	L	N	K	I	0	0	1	1	0	1	1	0	1	0	3	1	0	0	0	1	1	0	0	0	0	11	0	12966674	sp|P51884|LUM_HUMAN	sp|P51884|LUM_HUMAN	138	148	yes	yes	2;3	2.02e-25	276.17	By MS/MS	4	51862000	51862000			1309	152
SLEDQVEMLR	IELQAGKKSLEDQVEM	EDQVEMLRTVKEEAEK	K	S	L	L	R	T	0	1	0	1	0	1	2	0	0	0	2	0	1	0	0	1	0	0	0	1	0	10	0	12185914	sp|P14314|GLU2B_HUMAN	sp|P14314|GLU2B_HUMAN	168	177	yes	yes	2	0.032834	50786	By MS/MS	1	1283300	1283300			1310	127
SLEYLDLSFNQIAR	SAAFKGLKSLEYLDLS	LSFNQIARLPSGLPVS	K	S	L	A	R	L	1	1	1	1	0	1	1	0	0	1	3	0	0	1	0	2	0	0	1	0	0	14	0	16678519	sp|P51884|LUM_HUMAN	sp|P51884|LUM_HUMAN	185	198	yes	yes	2	1.98e-22	242.07	By MS/MS	1	43506000	43506000			1311	152
SLFTDLEAENDVLHCVAFAVPK	LESVRGNRSLFTDLEA	CVAFAVPKSSSNEEVM	R	S	L	P	K	S	3	0	1	2	1	0	2	0	1	0	3	1	0	2	1	1	1	0	0	3	0	22	0	24742152	sp|P01023|A2MG_HUMAN	sp|P01023|A2MG_HUMAN	72	93	yes	yes	2	0.020523	48706	By MS/MS	1	2469500	2469500			1312	39
SLGECCDVEDSTTCFNAK	KVLEPTLKSLGECCDV	STTCFNAKGPLLKKEL	K	S	L	A	K	G	1	0	1	2	3	0	2	1	0	0	1	1	0	1	0	2	2	0	0	1	0	18	0	20918184	sp|P02774|VTDB_HUMAN	sp|P02774|VTDB_HUMAN	371	388	yes	yes	2	7.54e-49	282.52	By MS/MS	1	7791700	7791700			1313	72
SLGPNSCSANGPGLYLIHGPNLYCYSDVEK	DGALCMEKSLGPNSCS	YCYSDVEKLNAAKALP	K	S	L	E	K	L	1	0	3	1	2	0	1	4	1	1	4	1	0	0	3	4	0	0	3	1	0	30	0	32815121	sp|P02790|HEMO_HUMAN	sp|P02790|HEMO_HUMAN	412	441	yes	yes	3	0.0604	81763	By MS/MS	1	16173000	16173000			1314	75
SLHTLFGDK	ESAENCDKSLHTLFGD	LHTLFGDKLCTVATLR	K	S	L	D	K	L	0	0	0	1	0	0	0	1	1	0	2	1	0	1	0	1	1	0	0	0	0	9	0	10165291	sp|P02768|ALBU_HUMAN;CON__P02768-1	sp|P02768|ALBU_HUMAN	89	97	yes	no	2	0.00982	169.65	By MS/MS	9	138650000	138650000		+	1315	3
SLHTLFGDKLCTVATLR	ESAENCDKSLHTLFGD	LCTVATLRETYGEMAD	K	S	L	L	R	E	1	1	0	1	1	0	0	1	1	0	4	1	0	1	0	1	3	0	0	1	0	17	1	19310299	sp|P02768|ALBU_HUMAN;CON__P02768-1	sp|P02768|ALBU_HUMAN	89	105	yes	no	2;3;4	0.00399	149.31	By MS/MS	6	81204000	81204000		+	1316	3
SLLEGEGSSGGGGR	ENEIQTYRSLLEGEGS	GSSGGGGRGGGSFGGG	R	S	L	G	R	G	0	1	0	0	0	0	2	6	0	0	2	0	0	0	0	3	0	0	0	0	0	14	0	12615899	sp|P13645|K1C10_HUMAN;CON__P13645	sp|P13645|K1C10_HUMAN	451	464	yes	no	2	0.198	138.31	By MS/MS	1	1156300	1156300		+	1317	5
SLPAPWLSMAPVSWITPGLK	LLELTGPKSLPAPWLS	SWITPGLKTTAVCRGV	K	S	L	L	K	T	2	0	0	0	0	0	0	1	0	1	3	1	1	0	4	3	1	2	0	1	0	20	0	21501598	sp|P04217|A1BG_HUMAN	sp|P04217|A1BG_HUMAN	115	134	yes	yes	2	5.85e-07	145.71	By MS/MS	1	2875600	2875600			1318	81
SLPEGVANGIEVYSTK	PFRLLGKRSLPEGVAN	GIEVYSTKINSKVTSR	R	S	L	T	K	I	1	0	1	0	0	0	2	2	0	1	1	1	0	0	1	2	1	0	1	2	0	16	0	16628465	sp|Q06033|ITIH3_HUMAN	sp|Q06033|ITIH3_HUMAN	34	49	yes	yes	2	4.39e-27	236.75	By MS/MS	1	140310000	140310000			1319	166
SLPGESEEMMEEVDQVTLYSYK	AENRRYQRSLPGESEE	QVTLYSYKVQSTITSR	R	S	L	Y	K	V	0	0	0	1	0	1	5	1	0	0	2	1	2	0	1	3	1	0	2	2	0	22	0	25631346	sp|P19823|ITIH2_HUMAN	sp|P19823|ITIH2_HUMAN	55	76	yes	yes	2	2.06e-07	148.01	By MS/MS	1	9225900	9225900			1320	134
SLQTFSQAWFTCR	TCRYLLVRSLQTFSQA	SQAWFTCRRCYRGNLV	R	S	L	C	R	R	1	1	0	0	1	2	0	0	0	0	1	0	0	2	0	2	2	1	0	0	0	13	0	16307562	sp|P13727|PRG2_HUMAN	sp|P13727|PRG2_HUMAN	114	126	yes	yes	2	0.0035436	77633	By MS/MS	1	4009900	4009900			1321	125
SLSSEMYVK	AIITQGCKSLSSEMYV	LSSEMYVKSYTIHYSE	K	S	L	V	K	S	0	0	0	0	0	0	1	0	0	0	1	1	1	0	0	3	0	0	1	1	0	9	0	10425005	sp|P12259|FA5_HUMAN	sp|P12259|FA5_HUMAN	2143	2151	no	no	2	0.035472	50108	By MS/MS	1	6946900	6946900		+	1322	120
SMEDKGMTNINDGLLR	QEARTFVKSMEDKGMT	NINDGLLRGISMLNKA	K	S	M	L	R	G	0	1	2	2	0	0	1	2	0	1	2	1	2	0	0	1	1	0	0	0	0	16	1	17928448	sp|Q06033|ITIH3_HUMAN	sp|Q06033|ITIH3_HUMAN	353	368	yes	yes	2;3	0.00118	154.88	By MS/MS	2	23563000	23563000			1323	166
SMGGKEDLIWELLNQAQEHFGK	PSHTVVARSMGGKEDL	QAQEHFGKDKSKEFQL	R	S	M	G	K	D	1	0	1	1	0	2	3	3	1	1	3	2	1	1	0	1	0	1	0	0	0	22	1	25292322	sp|P02787|TRFE_HUMAN	sp|P02787|TRFE_HUMAN	274	295	yes	yes	3	0.0102	109.42	By MS/MS	1	2479500	2479500			1324	74
SMGGKEDLIWELLNQAQEHFGKDK	PSHTVVARSMGGKEDL	QEHFGKDKSKEFQLFS	R	S	M	D	K	S	1	0	1	2	0	2	3	3	1	1	3	3	1	1	0	1	0	1	0	0	0	24	2	27723541	sp|P02787|TRFE_HUMAN	sp|P02787|TRFE_HUMAN	274	297	yes	yes	4	0.042604	42831	By MS/MS	1	9149900	9149900			1325	74
SMQGGLVGNDETVALTAFVTIALHHGLAVFQDEGAEPLK	DLSPVIHRSMQGGLVG	DEGAEPLKQRVEASIS	R	S	M	L	K	Q	5	0	1	2	0	2	3	5	2	1	5	1	1	2	1	1	3	0	0	4	0	39	0	40350412	sp|P0C0L5|CO4B_HUMAN;sp|P0C0L4|CO4A_HUMAN	sp|P0C0L5|CO4B_HUMAN	1127	1165	no	no	3;4	0.000435	101.82	By MS/MS	10	145040000	145040000			1326	109;108
SMQGGLVGNDETVALTAFVTIALHHGLAVFQDEGAEPLKQR	DLSPVIHRSMQGGLVG	GAEPLKQRVEASISKA	R	S	M	Q	R	V	5	1	1	2	0	3	3	5	2	1	5	1	1	2	1	1	3	0	0	4	0	41	1	43192009	sp|P0C0L5|CO4B_HUMAN;sp|P0C0L4|CO4A_HUMAN	sp|P0C0L5|CO4B_HUMAN	1127	1167	no	no	4;5	0.745	60516	By MS/MS	4	31585000	31585000			1327	109;108
SNLDEDIIAEENIVSR	ASHLGLARSNLDEDII	AEENIVSRSEFPESWL	R	S	N	S	R	S	1	1	2	2	0	0	3	0	0	3	1	0	0	0	0	2	0	0	0	1	0	16	0	1815885	sp|P01024|CO3_HUMAN	sp|P01024|CO3_HUMAN	749	764	yes	yes	2;3	0.00043705	96805	By MS/MS	2	16969000	16969000			1328	40
SNMIQTIFTTIGLLYPFPK	QALNGPLRSNMIQTIF	GLLYPFPKDCSQAMLN	R	S	N	P	K	D	0	0	1	0	0	1	0	1	0	3	2	1	1	2	2	1	3	0	1	0	0	19	0	2183.17	sp|P24821|TENA_HUMAN	sp|P24821|TENA_HUMAN	1964	1982	yes	yes	2;3	0.010571	52365	By MS/MS	2	935790	935790			1329	140
SPCYGYQWVSEEHEEAHHTAYLVFSPSK	VRVNYKDRSPCYGYQW	YLVFSPSKSFVHLEPM	R	S	P	S	K	S	2	0	0	0	1	1	4	1	3	0	1	1	0	1	2	4	1	1	3	2	0	28	0	33374775	sp|P01023|A2MG_HUMAN	sp|P01023|A2MG_HUMAN	429	456	yes	yes	3;4	1.21e-05	119.2	By MS/MS	2	25557000	25557000			1330	39
SPDVINGSPISQK	KCVEISCKSPDVINGS	NGSPISQKIIYKENER	K	S	P	Q	K	I	0	0	1	1	0	1	0	1	0	2	0	1	0	0	2	3	0	0	0	1	0	13	0	13406936	sp|P08603|CFAH_HUMAN	sp|P08603|CFAH_HUMAN	212	224	yes	yes	2	0.0042034	76357	By MS/MS	1	2089700	2089700			1331	104
SPQELLCGASLISDR	WQVMLFRKSPQELLCG	GASLISDRWVLTAAHC	K	S	P	D	R	W	1	1	0	1	1	1	1	1	0	1	3	0	0	0	1	3	0	0	0	0	0	15	0	16448141	sp|P00734|THRB_HUMAN;CON__P00735	sp|P00734|THRB_HUMAN	385	399	yes	no	2;3	4.43e-24	255.16	By MS/MS	7	240340000	240340000			1332	28
SPVGVQPILNEHTFCAGMSK	VPEKKTPKSPVGVQPI	TFCAGMSKYQEDTCYG	K	S	P	S	K	Y	1	0	1	0	1	1	1	2	1	1	1	1	1	1	2	2	1	0	0	2	0	20	0	21710503	sp|P00738|HPT_HUMAN	sp|P00738|HPT_HUMAN	326	345	yes	yes	2;3	6.49e-43	272.06	By MS/MS	2	137250000	137250000			1333	29
SPVTLLAAVMSLPEEHNK	EIFHRNHRSPVTLLAA	SLPEEHNKMVYFAISD	R	S	P	N	K	M	2	0	1	0	0	0	2	0	1	0	3	1	1	0	2	2	1	0	0	2	0	18	0	19350135	sp|P18428|LBP_HUMAN	sp|P18428|LBP_HUMAN	258	275	yes	yes	3	1.18e-11	191.44	By MS/MS	1	11732000	11732000			1334	132
SQHLDNFSNQIGK	ANMDKKYRSQHLDNFS	NFSNQIGKHYKKVMYT	R	S	Q	G	K	H	0	0	2	1	0	2	0	1	1	1	1	1	0	1	0	2	0	0	0	0	0	13	0	14867165	sp|P12259|FA5_HUMAN	sp|P12259|FA5_HUMAN	377	389	yes	yes	2	1.19e-07	183.96	By MS/MS	1	3802200	3802200			1335	120
SQQKAKEVCPMYFMK	ALCFKLGKSQQKAKEV	VCPMYFMKLRSGLMIK	K	S	Q	M	K	L	1	0	0	0	1	2	1	0	0	0	0	3	2	1	1	1	0	0	1	1	0	15	2	18738889	sp|O95760|IL33_HUMAN	sp|O95760|IL33_HUMAN	32	46	yes	yes	3	0.036302	41825	By MS/MS	1	10112000	10112000			1336	25
SQYEQLAEQNR	TQLLNNMRSQYEQLAE	EQLAEQNRKDAEAWFN	R	S	Q	N	R	K	1	1	1	0	0	3	2	0	0	0	1	0	0	0	0	1	0	0	1	0	0	11	0	13646321	sp|P13645|K1C10_HUMAN;CON__P13645	sp|P13645|K1C10_HUMAN	323	333	yes	no	2	0.00034316	122.39	By MS/MS	1	2630800	2630800		+	1337	5
SQYEQLAEQNRK	TQLLNNMRSQYEQLAE	QLAEQNRKDAEAWFNE	R	S	Q	R	K	D	1	1	1	0	0	3	2	0	0	0	1	1	0	0	0	1	0	0	1	0	0	12	1	1492727	sp|P13645|K1C10_HUMAN;CON__P13645	sp|P13645|K1C10_HUMAN	323	334	yes	no	2	0.0064453	142.76	By MS/MS	1	714000	714000		+	1338	5
SRPANHCVYFYGDEISFSCHETSR	GEITQHRKSRPANHCV	FSCHETSRFSAICQGD	K	S	R	S	R	F	1	2	1	1	2	0	2	1	2	1	0	0	0	2	1	4	1	0	2	1	0	24	1	29182501	sp|P04003|C4BPA_HUMAN	sp|P04003|C4BPA_HUMAN	381	404	yes	yes	3;4	1.04e-38	244.95	By MS/MS	3	26453000	26453000			1339	76
SSALDMENFR	GKTAGLVRSSALDMEN	ALDMENFRTEVNVLPG	R	S	S	F	R	T	1	1	1	1	0	0	1	0	0	0	1	0	1	1	0	2	0	0	0	0	0	10	0	11685183	sp|P19823|ITIH2_HUMAN	sp|P19823|ITIH2_HUMAN	157	166	yes	yes	2	4.69e-12	232.88	By MS/MS	2	231810000	231810000			1340	134
SSEDPNEDIVER	RITSRIIRSSEDPNED	PNEDIVERNIRIIVPL	R	S	S	E	R	N	0	1	1	2	0	0	3	0	0	1	0	0	0	0	1	2	0	0	0	1	0	12	0	13886056	sp|P01591|IGJ_HUMAN	sp|P01591|IGJ_HUMAN	47	58	yes	yes	2	0.0491	143.98	By MS/MS	1	3996500	3996500			1341	43
SSGSLLNNAIK	QKDNGCFRSSGSLLNN	SLLNNAIKGGVEDEVT	R	S	S	I	K	G	1	0	2	0	0	0	0	1	0	1	2	1	0	0	0	3	0	0	0	0	0	11	0	11025982	sp|P01023|A2MG_HUMAN;sp|P20742|PZP_HUMAN	sp|P01023|A2MG_HUMAN	1082	1092	yes	no	2	0.0037	172.61	By MS/MS	1	11631000	11631000			1342	39
SSSNEEVMFLTVQVK	CVAFAVPKSSSNEEVM	MFLTVQVKGPTQEFKK	K	S	S	V	K	G	0	0	1	0	0	1	2	0	0	0	1	1	1	1	0	3	1	0	0	3	0	15	0	16968342	sp|P01023|A2MG_HUMAN	sp|P01023|A2MG_HUMAN	94	108	yes	yes	2	0.012718	61186	By MS/MS	1	6195500	6195500			1343	39
SSVAAMHWMDGSVVTR	TTRTYCERSSVAAMHW	MDGSVVTREHRGSWFL	R	S	S	T	R	E	2	1	0	1	0	0	0	1	1	0	0	0	2	0	0	3	1	1	0	3	0	16	0	17328025	sp|P22891|PROZ_HUMAN	sp|P22891|PROZ_HUMAN	344	359	yes	yes	2	3.55e-07	160.03	By MS/MS	1	6036500	6036500			1344	139
STGKPTLYNVSLVMSDTAGTCY	VTERTVDKSTGKPTLY	SDTAGTCY________	K	S	T	C	Y	-	1	0	1	1	1	0	0	2	0	0	2	1	1	0	1	3	4	0	2	2	0	22	1	23640977	sp|P01871|IGHM_HUMAN;sp|P0DOX6|IGM_HUMAN	sp|P01871|IGHM_HUMAN	432	453	yes	no	2	9.6e-17	198.35	By MS/MS	1	3488600	3488600			1345	53
STHTLDLSR	VVCTNETRSTHTLDLS	THTLDLSRELSEALGQ	R	S	T	S	R	E	0	1	0	1	0	0	0	0	1	0	2	0	0	0	0	2	2	0	0	0	0	9	0	10285251	sp|Q08380|LG3BP_HUMAN	sp|Q08380|LG3BP_HUMAN	129	137	yes	yes	2	0.00024563	122.96	By MS/MS	1	2838300	2838300			1346	167
STMQELNSR	GILTANEKSTMQELNS	TMQELNSRLASYLDKV	K	S	T	S	R	L	0	1	1	0	0	1	1	0	0	0	1	0	1	0	0	2	1	0	0	0	0	9	0	10644921	sp|P35527|K1C9_HUMAN;CON__P35527	sp|P35527|K1C9_HUMAN	155	163	yes	no	2	0.00041543	115.23	By MS/MS	1	1739700	1739700		+	1347	7
STQDTVIALDALSAYWIASHTTEER	GSFQGGFRSTQDTVIA	ASHTTEERGLNVTLSS	R	S	T	E	R	G	4	1	0	2	0	1	2	0	1	2	2	0	0	0	0	3	4	1	1	1	0	25	0	27773508	sp|P0C0L5|CO4B_HUMAN;sp|P0C0L4|CO4A_HUMAN	sp|P0C0L5|CO4B_HUMAN	1301	1325	no	no	3	3.41e-05	117.51	By MS/MS	1	91239000	91239000			1348	109;108
STSESTAALGCLVK	FPLAPCSRSTSESTAA	AALGCLVKDYFPEPVT	R	S	T	V	K	D	2	0	0	0	1	0	1	1	0	0	2	1	0	0	0	3	2	0	0	1	0	14	0	14227024	sp|P01859|IGHG2_HUMAN;sp|P01861|IGHG4_HUMAN	sp|P01861|IGHG4_HUMAN	17	30	no	no	2	0.69	125.53	By MS/MS	1	48288000	48288000			1349	52;50
STSGGTAALGCLVK	FPLAPSSKSTSGGTAA	AALGCLVKDYFPEPVT	K	S	T	V	K	D	2	0	0	0	1	0	0	3	0	0	2	1	0	0	0	2	2	0	0	1	0	14	0	13206708	sp|P01860|IGHG3_HUMAN;sp|P01857|IGHG1_HUMAN;sp|P0DOX5|IGG1_HUMAN	sp|P01857|IGHG1_HUMAN	17	30	no	no	2	0.000819	158.11	By MS/MS	1	138820000	138820000			1350	49;51
STSIVIMLTDGDANVGESRPEK	EEHRIPERSTSIVIML	VGESRPEKIQENVRNA	R	S	T	E	K	I	1	1	1	2	0	0	2	2	0	2	1	1	1	0	1	3	2	0	0	2	0	22	1	23181424	sp|Q06033|ITIH3_HUMAN	sp|Q06033|ITIH3_HUMAN	386	407	yes	yes	2;3	3.72e-42	258.81	By MS/MS	17	216520000	216520000			1351	166
STSSFPCPAGHFNGFR	ALDTNSSKSTSSFPCP	AGHFNGFRTVIRPFYL	K	S	T	F	R	T	1	1	1	0	1	0	0	2	1	0	0	0	0	3	2	3	1	0	0	0	0	16	0	17677787	sp|Q08380|LG3BP_HUMAN	sp|Q08380|LG3BP_HUMAN	555	570	yes	yes	2	3.91e-06	157.86	By MS/MS	1	4247900	4247900			1352	167
STTDNDIALLHLAQPATLSQTIVPICLPDSGLAER	FVHPNYSKSTTDNDIA	PDSGLAERELNQAGQE	K	S	T	E	R	E	4	1	1	3	1	2	1	1	1	3	6	0	0	0	3	3	4	0	0	1	0	35	0	37299247	sp|P04070|PROC_HUMAN	sp|P04070|PROC_HUMAN	294	328	yes	yes	3	0.042346	16211	By MS/MS	1	7384100	7384100			1353	78
SVIPSDGPSVACVK	QSFRDHMKSVIPSDGP	GPSVACVKKASYLDCI	K	S	V	V	K	K	1	0	0	1	1	0	0	1	0	1	0	1	0	0	2	3	0	0	0	3	0	14	0	14147126	sp|P02787|TRFE_HUMAN	sp|P02787|TRFE_HUMAN	47	60	yes	yes	2	8.02e-09	156.52	By MS/MS	1	0	0			1354	74
SVLGQLGITK	ITGTYDLKSVLGQLGI	LGQLGITKVFSNGADL	K	S	V	T	K	V	0	0	0	0	0	1	0	2	0	1	2	1	0	0	0	1	1	0	0	1	0	10	0	10146073	sp|P01009|A1AT_HUMAN	sp|P01009|A1AT_HUMAN	325	334	yes	yes	2	4.27e-12	234.9	By MS/MS	1	62233000	62233000			1355	36
SVNDLYIQK	RNFGYTLRSVNDLYIQ	VNDLYIQKQFPILLDF	R	S	V	Q	K	Q	0	0	1	1	0	1	0	0	0	1	1	1	0	0	0	1	0	0	1	1	0	9	0	10785659	sp|P05546|HEP2_HUMAN	sp|P05546|HEP2_HUMAN	220	228	yes	yes	2	0.0043794	82645	By MS/MS	1	3476000	3476000			1356	88
SVPPSASHVAPTETFTYEWTVPK	PNYNPQSRSVPPSASH	TYEWTVPKEVGPTNAD	R	S	V	P	K	E	2	0	0	0	0	0	2	0	1	0	0	1	0	1	4	3	4	1	1	3	0	23	0	2530238	sp|P00450|CERU_HUMAN	sp|P00450|CERU_HUMAN	501	523	yes	yes	3	0.028546	37884	By MS/MS	1	7922000	7922000			1357	27
SVSDGIAALDLNAVANK	VSQFTLPKSVSDGIAA	DLNAVANKIADFELPT	K	S	V	N	K	I	4	0	2	2	0	0	0	1	0	1	2	1	0	0	0	2	0	0	0	2	0	17	0	16568683	sp|P04114|APOB_HUMAN	sp|P04114|APOB_HUMAN	3830	3846	yes	yes	2	0.00423	131.18	By MS/MS	1	1950500	1950500			1358	79
SVSSDLQPYLQTLPVTTEIDSFADIDYSLVEAPR	RICEMIQKSVSSDLQP	YSLVEAPRATAQMLEV	K	S	V	P	R	A	2	1	0	4	0	2	2	0	0	2	4	0	0	1	3	5	3	0	2	3	0	34	0	37688622	sp|P18428|LBP_HUMAN	sp|P18428|LBP_HUMAN	204	237	yes	yes	3	0.047999	13954	By MS/MS	1	2949800	2949800			1359	132
SVTEQGAELSNEER	DDMAACMKSVTEQGAE	AELSNEERNLLSVAYK	K	S	V	E	R	N	1	1	1	0	0	1	4	1	0	0	1	0	0	0	0	2	1	0	0	1	0	14	0	15477063	sp|P63104|1433Z_HUMAN	sp|P63104|1433Z_HUMAN	28	41	yes	yes	2	0.0566	151.22	By MS/MS	1	2334800	2334800			1360	161
SWFEPLVEDMQR	EAFQARLKSWFEPLVE	PLVEDMQRQWAGLVEK	K	S	W	Q	R	Q	0	1	0	1	0	1	2	0	0	0	1	0	1	1	1	1	0	1	0	1	0	12	0	15357079	sp|P02649|APOE_HUMAN;CON__Q03247	sp|P02649|APOE_HUMAN	281	292	yes	no	2	2.72e-13	228.83	By MS/MS	1	15561000	15561000			1361	57
SWWGDYWEPFR	ITASSFKKSWWGDYWE	GDYWEPFRARLNAQGR	K	S	W	F	R	A	0	1	0	1	0	0	1	1	0	0	0	0	0	1	1	1	0	3	1	0	0	11	0	15276571	sp|P12259|FA5_HUMAN	sp|P12259|FA5_HUMAN	2090	2100	yes	yes	2	0.00058112	110.93	By MS/MS	1	5948800	5948800			1362	120
SWYYEK	FMTFDEKKSWYYEKKS	KKSWYYEKKSRSSWRL	K	S	W	E	K	K	0	0	0	0	0	0	1	0	0	0	0	1	0	0	0	1	0	1	2	0	0	6	0	87438612	sp|P12259|FA5_HUMAN	sp|P12259|FA5_HUMAN	1781	1786	yes	yes	2	0.028713	71949	By MS/MS	1	2678200	2678200			1363	120
SYSCQVTHEGSTVEK	PEQWKSHRSYSCQVTH	HEGSTVEKTVAPTECS	R	S	Y	E	K	T	0	0	0	0	1	1	2	1	1	0	0	1	0	0	0	3	2	0	1	2	0	15	0	17107519	sp|B9A064|IGLL5_HUMAN;sp|P0DOX8|IGL1_HUMAN;sp|P0CG04|IGLC1_HUMAN;sp|P0DOY2|IGLC2_HUMAN;sp|P0DOY3|IGLC3_HUMAN;sp|P0CF74|IGLC6_HUMAN	sp|B9A064|IGLL5_HUMAN	192	206	no	no	2;3	3.12e-23	251.28	By MS/MS	7	169730000	169730000			1364	19;113
SYTIHYSEQGVEWKPYR	LSSEMYVKSYTIHYSE	GVEWKPYRLKSSMVDK	K	S	Y	Y	R	L	0	1	0	0	0	1	2	1	1	1	0	1	0	0	1	2	1	1	3	1	0	17	1	21420171	sp|P12259|FA5_HUMAN	sp|P12259|FA5_HUMAN	2152	2168	yes	yes	3	0.00117	147.75	By MS/MS	1	10832000	10832000			1365	120
SYTVAIAGYALAQMGR	ANYMNLQRSYTVAIAG	YALAQMGRLKGPLLNK	R	S	Y	G	R	L	4	1	0	0	0	1	0	2	0	1	1	0	1	0	0	1	1	0	2	1	0	16	0	1670845	sp|P01024|CO3_HUMAN	sp|P01024|CO3_HUMAN	1186	1201	yes	yes	3	0.024639	70889	By MS/MS	1	2070600	2070600			1366	40
SYYWIGIR	EKTLPFSRSYYWIGIR	SYYWIGIRKIGGIWTW	R	S	Y	I	R	K	0	1	0	0	0	0	0	1	0	2	0	0	0	0	0	1	0	1	2	0	0	8	0	10565393	sp|P14151|LYAM1_HUMAN	sp|P14151|LYAM1_HUMAN	85	92	yes	yes	2	0.00027013	130.22	By MS/MS	1	3557500	3557500			1367	126
TAFDDAIAELDTLNEDSYKDSTLIMQLLR	EQACHLAKTAFDDAIA	TLIMQLLRDNLTLWTS	K	T	A	L	R	D	3	1	1	5	0	1	2	0	0	2	5	1	1	1	0	2	3	0	1	0	0	29	1	33006072	sp|P61981|1433G_HUMAN	sp|P61981|1433G_HUMAN	199	227	yes	yes	3	0.02001	48773	By MS/MS	1	556470	556470			1368	159
TAFDEAIAELDTLNEESYKDSTLIMQLLR	EKACSLAKTAFDEAIA	TLIMQLLRDNLTLWTS	K	T	A	L	R	D	3	1	1	3	0	1	4	0	0	2	5	1	1	1	0	2	3	0	1	0	0	29	1	33286385	sp|P31946|1433B_HUMAN	sp|P31946|1433B_HUMAN	196	224	yes	yes	3	0.0011379	70391	By MS/MS	1	546460	546460			1369	146
TAFDEAIAELDTLSEESYKDSTLIMQLLR	EKACSLAKTAFDEAIA	TLIMQLLRDNLTLWTS	K	T	A	L	R	D	3	1	0	3	0	1	4	0	0	2	5	1	1	1	0	3	3	0	1	0	0	29	1	33016276	sp|P63104|1433Z_HUMAN	sp|P63104|1433Z_HUMAN	194	222	yes	yes	3	0.0010778	70994	By MS/MS	1	978580	978580			1370	161
TAFISDFAVTADGNAFIGDIK	AFDLEIPKTAFISDFA	NAFIGDIKDKVTAWKQ	K	T	A	I	K	D	4	0	1	3	0	0	0	2	0	3	0	1	0	3	0	1	2	0	0	1	0	21	0	21720739	sp|P19827|ITIH1_HUMAN	sp|P19827|ITIH1_HUMAN	94	114	yes	yes	2;3	6.6e-56	301.34	By MS/MS	36	54057000	54057000			1371	135
TAFISDFAVTADGNAFIGDIKDK	AFDLEIPKTAFISDFA	FIGDIKDKVTAWKQYR	K	T	A	D	K	V	4	0	1	4	0	0	0	2	0	3	0	2	0	3	0	1	2	0	0	1	0	23	1	24151958	sp|P19827|ITIH1_HUMAN	sp|P19827|ITIH1_HUMAN	94	116	yes	yes	3	2.72e-07	135.23	By MS/MS	3	24563000	24563000			1372	135
TAFISDFAVTADGNAFIGDIKDKVTAWK	AFDLEIPKTAFISDFA	KDKVTAWKQYRKAAIS	K	T	A	W	K	Q	5	0	1	4	0	0	0	2	0	3	0	3	0	3	0	1	3	1	0	2	0	28	2	30005233	sp|P19827|ITIH1_HUMAN	sp|P19827|ITIH1_HUMAN	94	121	yes	yes	3	0.0888	94838	By MS/MS	1	2857600	2857600			1373	135
TAGWNIPMGLLYNK	SCHTAVGRTAGWNIPM	PMGLLYNKINHCRFDE	R	T	A	N	K	I	1	0	2	0	0	0	0	2	0	1	2	1	1	0	1	0	1	1	1	0	0	14	0	15768072	sp|P02787|TRFE_HUMAN	sp|P02787|TRFE_HUMAN	476	489	yes	yes	2	0.000269	173.59	By MS/MS	1	14290000	14290000			1374	74
TAGYGINILGMDPLSTPFDNEFYNGLCNR	VEESELARTAGYGINI	FYNGLCNRDRDGNTLT	R	T	A	N	R	D	1	1	4	2	1	0	1	4	0	2	3	0	1	2	2	1	2	0	2	0	0	29	0	32484907	sp|P02748|CO9_HUMAN	sp|P02748|CO9_HUMAN	155	183	yes	yes	3	1.76e-06	128.19	By MS/MS	1	3030500	3030500			1375	64
TAMDVFVCTYFMPAAQLPELPDVELPTNK	FEDCCQEKTAMDVFVC	DVELPTNKDVCDPGNT	K	T	A	N	K	D	3	0	1	2	1	1	2	0	0	0	3	1	2	2	4	0	3	0	1	3	0	29	0	32965807	sp|P02774|VTDB_HUMAN	sp|P02774|VTDB_HUMAN	304	332	yes	yes	3	0.0012776	59359	By MS/MS	1	5232100	5232100			1376	72
TAQEGDHGSHVYTK	FCLESAWKTAQEGDHG	HGSHVYTKALLAYAFA	K	T	A	T	K	A	1	0	0	1	0	1	1	2	2	0	0	1	0	0	0	1	2	0	1	1	0	14	0	15286906	sp|P01023|A2MG_HUMAN	sp|P01023|A2MG_HUMAN	1134	1147	yes	yes	3	0.011039	56139	By MS/MS	1	347050	347050			1377	39
TATSEYQTFFNPR	SDRAIEGRTATSEYQT	YQTFFNPRTFGSGEAD	R	T	A	P	R	T	1	1	1	0	0	1	1	0	0	0	0	0	0	2	1	1	3	0	1	0	0	13	0	15607209	sp|P00734|THRB_HUMAN	sp|P00734|THRB_HUMAN	315	327	yes	yes	2;3	1.14e-19	251.91	By MS/MS	2	271310000	271310000			1378	28
TCHIQECDKR	EGSSVQTRTCHIQECD	HIQECDKRFKQDGGWS	R	T	C	K	R	F	0	1	0	1	2	1	1	0	1	1	0	1	0	0	0	0	1	0	0	0	0	10	1	13455867	sp|P07996|TSP1_HUMAN;CON__Q28194	sp|P07996|TSP1_HUMAN	422	431	yes	no	3	0.0023991	86189	By MS/MS	1	1171900	1171900		+	1379	98
TCVADESAENCDK	NEVTEFAKTCVADESA	ESAENCDKSLHTLFGD	K	T	C	D	K	S	2	0	1	2	2	0	2	0	0	0	0	1	0	0	0	1	1	0	0	1	0	13	0	14975712	sp|P02768|ALBU_HUMAN;CON__P02768-1	sp|P02768|ALBU_HUMAN	76	88	yes	no	2;3	1.21e-56	312.31	By MS/MS	20	840120	840120		+	1380	3
TCVADESAENCDKSLHTLFGDKLCTVATLR	NEVTEFAKTCVADESA	LCTVATLRETYGEMAD	K	T	C	L	R	E	3	1	1	3	3	0	2	1	1	0	4	2	0	1	0	2	4	0	0	2	0	30	2	34105905	sp|P02768|ALBU_HUMAN;CON__P02768-1	sp|P02768|ALBU_HUMAN	76	105	yes	no	3;4	0.0155	103.36	By MS/MS	2	18818000	18818000		+	1381	3
TDAPDLPEENQAR	TVLEFNVKTDAPDLPE	LPEENQAREGYRAIAY	K	T	D	A	R	E	2	1	1	2	0	1	2	0	0	0	1	0	0	0	2	0	1	0	0	0	0	13	0	14546638	sp|P01031|CO5_HUMAN	sp|P01031|CO5_HUMAN	437	449	yes	yes	2	0.010056	65043	By MS/MS	1	742590	742590			1382	41
TDASDVKPC	HSSLAFWKTDASDVKP	DASDVKPC________	K	T	D	P	C	-	1	0	0	2	1	0	0	0	0	0	0	1	0	0	1	1	1	0	0	1	0	9	1	99142806	sp|P02749|APOH_HUMAN;CON__P17690	sp|P02749|APOH_HUMAN	337	345	yes	no	2	0.00015661	143.7	By MS/MS	1	3141100	3141100			1383	65
TDCLSLPSFENAIPMGEK	SHPPSCIKTDCLSLPS	NAIPMGEKKDVYKAGE	K	T	D	E	K	K	1	0	1	1	1	0	2	1	0	1	2	1	1	1	2	2	1	0	0	0	0	18	0	20079282	sp|P08603|CFAH_HUMAN	sp|P08603|CFAH_HUMAN	987	1004	yes	yes	2	0.0040784	71929	By MS/MS	1	2299700	2299700			1384	104
TDDEVVQR	GKSREGSRTDDEVVQR	TDDEVVQREEEAIQLD	R	T	D	Q	R	E	0	1	0	2	0	1	1	0	0	0	0	0	0	0	0	0	1	0	0	2	0	8	0	96045124	sp|P14625|ENPL_HUMAN	sp|P14625|ENPL_HUMAN	44	51	yes	yes	2	0.002562	97431	By MS/MS	1	166210	166210			1385	129
TDGCQHFCLPGQESYTCSCAQGYR	KNECHPERTDGCQHFC	CSCAQGYRLGEDHKQC	R	T	D	Y	R	L	1	1	0	1	4	3	1	3	1	0	1	0	0	1	1	2	2	0	2	0	0	24	0	28811313	sp|P22891|PROZ_HUMAN	sp|P22891|PROZ_HUMAN	134	157	yes	yes	3	4.72e-16	165.41	By MS/MS	2	31584000	31584000			1386	139
TDTSHHDQDHPTFNK	PQGDAAQKTDTSHHDQ	QDHPTFNKITPNLAEF	K	T	D	N	K	I	0	0	1	3	0	1	0	0	3	0	0	1	0	1	1	1	3	0	0	0	0	15	0	17787608	sp|P01009|A1AT_HUMAN	sp|P01009|A1AT_HUMAN	35	49	yes	yes	3;4	0.021452	49298	By MS/MS	2	3732400	3732400			1387	36
TEAADLCK	NGRYSISRTEAADLCK	TEAADLCKAFNSTLPT	R	T	E	C	K	A	2	0	0	1	1	0	1	0	0	0	1	1	0	0	0	0	1	0	0	0	0	8	0	90641168	sp|P16070|CD44_HUMAN	sp|P16070|CD44_HUMAN	47	54	yes	yes	2	0.0022129	99136	By MS/MS	1	2244100	2244100			1388	130
TEDTAVYYCAR	YLQMNSLKTEDTAVYY	TAVYYCAR________	K	T	E	A	R	-	2	1	0	1	1	0	1	0	0	0	0	0	0	0	0	0	2	0	2	1	0	11	0	13475765	sp|A0A0B4J1Y9|HV372_HUMAN	sp|A0A0B4J1Y9|HV372_HUMAN	109	119	yes	yes	2	0.00052392	113.69	By MS/MS	1	680120	680120			1389	16
TEDTIFLR	FFYFTPNKTEDTIFLR	TEDTIFLREYQTRQDQ	K	T	E	L	R	E	0	1	0	1	0	0	1	0	0	1	1	0	0	1	0	0	2	0	0	0	0	8	0	99351311	sp|P02763|A1AG1_HUMAN;sp|P19652|A1AG2_HUMAN	sp|P02763|A1AG1_HUMAN	74	81	no	no	2	0.0052101	84498	By MS/MS	1	15637000	15637000			1390	69;133
TEEISEVK	GSGLTNIKTEEISEVK	TEEISEVKMDAEFRHD	K	T	E	V	K	M	0	0	0	0	0	0	3	0	0	1	0	1	0	0	0	1	1	0	0	1	0	8	0	93346549	sp|P05067|A4_HUMAN	sp|P05067|A4_HUMAN	663	670	yes	yes	2	0.011378	75043	By MS/MS	1	420310	420310			1391	84
TEGDGVYTLNDK	CKNYYKLRTEGDGVYT	GVYTLNDKKQWINKAV	R	T	E	D	K	K	0	0	1	2	0	0	1	2	0	0	1	1	0	0	0	0	2	0	1	1	0	12	0	1310599	sp|P00738|HPT_HUMAN;sp|P00739|HPTR_HUMAN	sp|P00738|HPT_HUMAN	60	71	no	no	2	0.000563	158.01	By MS/MS	5	17282000	17282000			1392	29;30
TEGDGVYTLNDKK	CKNYYKLRTEGDGVYT	VYTLNDKKQWINKAVG	R	T	E	K	K	Q	0	0	1	2	0	0	1	2	0	0	1	2	0	0	0	0	2	0	1	1	0	13	1	1438694	sp|P00738|HPT_HUMAN;sp|P00739|HPTR_HUMAN	sp|P00738|HPT_HUMAN	60	72	no	no	2;3	0.222	140.45	By MS/MS	3	15680000	15680000			1393	29;30
TEGDGVYTLNNEK	CKNYYKLRTEGDGVYT	VYTLNNEKQWINKAVG	R	T	E	E	K	Q	0	0	2	1	0	0	2	2	0	0	1	1	0	0	0	0	2	0	1	1	0	13	0	14386576	sp|P00738|HPT_HUMAN	sp|P00738|HPT_HUMAN	119	131	yes	yes	2	0.0962	151.16	By MS/MS	1	16755000	16755000			1394	29
TEHPFTVEEFVLPK	VQKKSGGRTEHPFTVE	VEEFVLPKFEVQVTVP	R	T	E	P	K	F	0	0	0	0	0	0	3	0	1	0	1	1	0	2	2	0	2	0	0	2	0	14	0	16718508	sp|P01023|A2MG_HUMAN	sp|P01023|A2MG_HUMAN	215	228	yes	yes	2	0.225	135.91	By MS/MS	1	9057000	9057000			1395	39
TEIDKPSQMQVTDVQDNSISVK	KPISINYRTEIDKPSQ	QDNSISVKWLPSSSPV	R	T	E	V	K	W	0	0	1	3	0	3	1	0	0	2	0	2	1	0	1	3	2	0	0	3	0	22	1	24612006	sp|P02751|FINC_HUMAN	sp|P02751|FINC_HUMAN	1540	1561	yes	yes	3	0.0032029	67668	By MS/MS	1	1291200	1291200			1396	67
TELRPGETLNVNFLLR	YLHLSVLRTELRPGET	LNVNFLLRMDRAHEAK	R	T	E	L	R	M	0	2	2	0	0	0	2	1	0	0	4	0	0	1	1	0	2	0	0	1	0	16	1	18710265	sp|P01024|CO3_HUMAN	sp|P01024|CO3_HUMAN	463	478	yes	yes	2;3	0.883	119.96	By MS/MS	2	13465000	13465000			1397	40
TEQWSTLPPETK	AASRYLDKTEQWSTLP	STLPPETKDHAVDLIQ	K	T	E	T	K	D	0	0	0	0	0	1	2	0	0	0	1	1	0	0	2	1	3	1	0	0	0	12	0	14156933	sp|P0C0L5|CO4B_HUMAN;sp|P0C0L4|CO4A_HUMAN	sp|P0C0L5|CO4B_HUMAN	1031	1042	no	no	2	0.001918	85.45	By MS/MS	1	7263300	7263300			1398	109;108
TETVEEPMEEEEAAKEEK	PIYVWSSKTETVEEPM	EEAAKEEKEESDDEAA	K	T	E	E	K	E	2	0	0	0	0	0	9	0	0	0	0	2	1	0	1	0	2	0	0	1	0	18	1	21069151	sp|P14625|ENPL_HUMAN	sp|P14625|ENPL_HUMAN	286	303	yes	yes	3	0.011429	56872	By MS/MS	1	3621200	3621200			1399	129
TEVNVLPGAK	ALDMENFRTEVNVLPG	VNVLPGAKVQFELHYQ	R	T	E	A	K	V	1	0	1	0	0	0	1	1	0	0	1	1	0	0	1	0	1	0	0	2	0	10	0	1026571	sp|P19823|ITIH2_HUMAN	sp|P19823|ITIH2_HUMAN	167	176	yes	yes	2	0.000102	197.21	By MS/MS	1	120660000	120660000			1400	134
TEVSSNHVLIYLDK	ERSNHVSRTEVSSNHV	HVLIYLDKVSNQTLSL	R	T	E	D	K	V	0	0	1	1	0	0	1	0	1	1	2	1	0	0	0	2	1	0	1	2	0	14	0	1616841	sp|P01023|A2MG_HUMAN	sp|P01023|A2MG_HUMAN	1408	1421	yes	yes	2;3	0.00014795	114.31	By MS/MS	2	5081300	5081300			1401	39
TFDSSCHFFATK	KVCSNDNKTFDSSCHF	SCHFFATKCTLEGTKK	K	T	F	T	K	C	1	0	0	1	1	0	0	0	1	0	0	1	0	3	0	2	2	0	0	0	0	12	0	14466238	sp|P09486|SPRC_HUMAN	sp|P09486|SPRC_HUMAN	118	129	yes	yes	2;3	4.47e-07	191.29	By MS/MS	2	6007700	6007700			1402	106
TFGSGEADCGLR	YQTFFNPRTFGSGEAD	GEADCGLRPLFEKKSL	R	T	F	L	R	P	1	1	0	1	1	0	1	3	0	0	1	0	0	1	0	1	1	0	0	0	0	12	0	12685455	sp|P00734|THRB_HUMAN	sp|P00734|THRB_HUMAN	328	339	yes	yes	2	0.845	134.98	By MS/MS	1	9034000	9034000			1403	28
TFGSGEADCGLRPLFEK	YQTFFNPRTFGSGEAD	GLRPLFEKKSLEDKTE	R	T	F	E	K	K	1	1	0	1	1	0	2	3	0	0	2	1	0	2	1	1	1	0	0	0	0	17	1	18828883	sp|P00734|THRB_HUMAN	sp|P00734|THRB_HUMAN	328	344	yes	yes	2;3	1.25e-05	159.69	By MS/MS	3	559780000	559780000			1404	28
TFGSGEADCGLRPLFEKK	YQTFFNPRTFGSGEAD	LRPLFEKKSLEDKTER	R	T	F	K	K	S	1	1	0	1	1	0	2	3	0	0	2	2	0	2	1	1	1	0	0	0	0	18	2	20109833	sp|P00734|THRB_HUMAN	sp|P00734|THRB_HUMAN	328	345	yes	yes	3;4	0.012004	58814	By MS/MS	2	34800000	34800000			1405	28
TFPGFFSPMLGEFVSETESR	FDTASTGKTFPGFFSP	FVSETESRGSESGIFT	K	T	F	S	R	G	0	1	0	0	0	0	3	2	0	0	1	0	1	4	2	3	2	0	0	1	0	20	0	2264046	sp|P02671|FIBA_HUMAN	sp|P02671|FIBA_HUMAN	528	547	yes	yes	2;3	2.34e-10	157.57	By MS/MS	4	88410000	88410000			1406	59
TFRDKNTLKDHMR	LQCLYCEKTFRDKNTL	NTLKDHMRKKQHRKIN	K	T	F	M	R	K	0	2	1	2	0	0	0	0	1	0	1	2	1	1	0	0	2	0	0	0	0	13	3	16608468	sp|Q9NRM2|ZN277_HUMAN	sp|Q9NRM2|ZN277_HUMAN	232	244	yes	yes	2	0.015727	66023	By MS/MS	1	21038000	21038000			1407	191
TFTCTAAYPESK	AEPWNHGKTFTCTAAY	TAAYPESKTPLTATLS	K	T	F	S	K	T	2	0	0	0	1	0	1	0	0	0	0	1	0	1	1	1	3	0	1	0	0	12	0	13746126	sp|P01876|IGHA1_HUMAN	sp|P01876|IGHA1_HUMAN	201	212	yes	yes	2	0.000563	158.01	By MS/MS	2	32218000	32218000			1408	54
TFYEPGEEITYSCK	FSTVVPLKTFYEPGEE	EEITYSCKPGYVSRGG	K	T	F	C	K	P	0	0	0	0	1	0	3	1	0	1	0	1	0	1	1	1	2	0	2	0	0	14	0	17227447	sp|P02749|APOH_HUMAN	sp|P02749|APOH_HUMAN	39	52	yes	yes	2	0.00085224	91845	By MS/MS	1	2172000	2172000			1409	65
TFYSCTTEGR	LPFTYNGRTFYSCTTE	YSCTTEGRQDGHLWCS	R	T	F	G	R	Q	0	1	0	0	1	0	1	1	0	0	0	0	0	1	0	1	3	0	1	0	0	10	0	12205132	sp|P02751|FINC_HUMAN	sp|P02751|FINC_HUMAN	370	379	yes	yes	2	0.0029438	88056	By MS/MS	1	1038400	1038400			1410	67
TGDEITYQCR	SPLRIKHRTGDEITYQ	DEITYQCRNGFYPATR	R	T	G	C	R	N	0	1	0	1	1	1	1	1	0	1	0	0	0	0	0	0	2	0	1	0	0	10	0	12415347	sp|P08603|CFAH_HUMAN	sp|P08603|CFAH_HUMAN	286	295	yes	yes	2	0.0016152	98898	By MS/MS	1	2313500	2313500			1411	104
TGIVSGFGR	ESTLMTQKTGIVSGFG	GIVSGFGRTHEKGRQS	K	T	G	G	R	T	0	1	0	0	0	0	0	3	0	1	0	0	0	1	0	1	1	0	0	1	0	9	0	89247667	sp|P00742|FA10_HUMAN	sp|P00742|FA10_HUMAN	358	366	yes	yes	2	0.00165	161.27	By MS/MS	1	37742000	37742000			1412	32
TGLEAISNHK	EWQSQEGKTGLEAISN	LEAISNHKETEEKTVS	K	T	G	H	K	E	1	0	1	0	0	0	1	1	1	1	1	1	0	0	0	1	1	0	0	0	0	10	0	10685564	sp|Q14515|SPRL1_HUMAN	sp|Q14515|SPRL1_HUMAN	300	309	yes	yes	2	0.00038985	119.53	By MS/MS	1	2547500	2547500			1413	173
TGPAATTLPDGAAAESLVESSEVAVIGFFK	IVNWLKKRTGPAATTL	VAVIGFFKDVESDSAK	R	T	G	F	K	D	6	0	0	1	0	0	3	3	0	1	2	1	0	2	2	3	3	0	0	3	0	30	0	29344862	sp|P07237|PDIA1_HUMAN	sp|P07237|PDIA1_HUMAN	133	162	yes	yes	3	0.0011403	58294	By MS/MS	1	1086200	1086200			1414	92
THLAPYSDELR	RAHVDALRTHLAPYSD	APYSDELRQRLAARLE	R	T	H	L	R	Q	1	1	0	1	0	0	1	0	1	0	2	0	0	0	1	1	1	0	1	0	0	11	0	13006412	sp|P02647|APOA1_HUMAN	sp|P02647|APOA1_HUMAN	185	195	yes	yes	2;3	0.553	143.5	By MS/MS	2	67852000	67852000			1415	56
THNLEPYFESFINNLR	QQVDTSTRTHNLEPYF	ESFINNLRRRVDQLKS	R	T	H	L	R	R	0	1	3	0	0	0	2	0	1	1	2	0	0	2	1	1	1	0	1	0	0	16	0	19929694	sp|P04264|K2C1_HUMAN;CON__P04264	sp|P04264|K2C1_HUMAN	224	239	yes	no	3	0.015976	52966	By MS/MS	1	5045300	5045300		+	1416	4
THTCPPCPAPELLGGPSVFLFPPK	VEPKSCDKTHTCPPCP	SVFLFPPKPKDTLMIS	K	T	H	P	K	P	1	0	0	0	2	0	1	2	1	0	3	1	0	2	7	1	2	0	0	1	0	24	0	26183025	sp|P01857|IGHG1_HUMAN;sp|P0DOX5|IGG1_HUMAN	sp|P01857|IGHG1_HUMAN	106	129	yes	no	3	0.021899	42639	By MS/MS	1	5862800	5862800			1417	49
THTCPPCPAPELLGGPSVFLFPPKPK	VEPKSCDKTHTCPPCP	FLFPPKPKDTLMISRT	K	T	H	P	K	D	1	0	0	0	2	0	1	2	1	0	3	2	0	2	8	1	2	0	0	1	0	26	1	28434503	sp|P01857|IGHG1_HUMAN;sp|P0DOX5|IGG1_HUMAN	sp|P01857|IGHG1_HUMAN	106	131	yes	no	3;4;5	2.58e-05	123.84	By MS/MS	3	178260000	178260000			1418	49
THVTHHPLSDHEATLR	LQRAEPPKTHVTHHPL	SDHEATLRCWALGFYP	K	T	H	L	R	C	1	1	0	1	0	0	1	0	4	0	2	0	0	0	1	1	3	0	0	1	0	16	0	18499183	sp|P10321|1C07_HUMAN	sp|P10321|1C07_HUMAN	211	226	yes	yes	4	0.0051028	71.08	By MS/MS	1	837100	837100			1419	115
TICESSGIWSNPSPICQK	TELIGKKKTICESSGI	NPSPICQKLDKSFSMI	K	T	I	Q	K	L	0	0	1	0	2	1	1	1	0	3	0	1	0	0	2	4	1	1	0	0	0	18	0	20629452	sp|P14151|LYAM1_HUMAN	sp|P14151|LYAM1_HUMAN	301	318	yes	yes	2	3.32e-07	176.28	By MS/MS	1	4290300	4290300			1420	126
TIDDLKNQILNLTTDNANILLQIDNAR	RDYSKYYKTIDDLKNQ	LLQIDNARLAADDFRL	K	T	I	A	R	L	2	1	5	4	0	2	0	0	0	4	5	1	0	0	0	0	3	0	0	0	0	27	1	3051.62	sp|P13645|K1C10_HUMAN;CON__P13645	sp|P13645|K1C10_HUMAN	202	228	yes	no	3	0.00095338	74819	By MS/MS	1	3135900	3135900		+	1421	5
TILDDLR	KQTVEAMKTILDDLRA	KTILDDLRAEDHFSVI	K	T	I	L	R	A	0	1	0	2	0	0	0	0	0	1	2	0	0	0	0	0	1	0	0	0	0	7	0	84446543	sp|P19823|ITIH2_HUMAN	sp|P19823|ITIH2_HUMAN	335	341	no	no	2	0.002673	100.19	By MS/MS	1	122310000	122310000		+	1422	134
TILDDLRAEDHFSVIDFNQNIR	KQTVEAMKTILDDLRA	IDFNQNIRTWRNDLIS	K	T	I	I	R	T	1	2	2	4	0	1	1	0	1	3	2	0	0	2	0	1	1	0	0	1	0	22	1	26303089	sp|P19823|ITIH2_HUMAN	sp|P19823|ITIH2_HUMAN	335	356	yes	yes	2;3;4	5.83e-07	136.81	By MS/MS	10	264720000	264720000			1423	134
TILGTMPAFEVSLQALQK	GFTVPEIKTILGTMPA	VSLQALQKATFQTPDF	K	T	I	Q	K	A	2	0	0	0	0	2	1	1	0	1	3	1	1	1	1	1	2	0	0	1	0	18	0	19460547	sp|P04114|APOB_HUMAN	sp|P04114|APOB_HUMAN	2592	2609	yes	yes	2	0.0085275	59579	By MS/MS	1	1814000	1814000			1424	79
TIVTTLQDSIR	VLELRGLRTIVTTLQD	TTLQDSIRKVTEENKE	R	T	I	I	R	K	0	1	0	1	0	1	0	0	0	2	1	0	0	0	0	1	3	0	0	1	0	11	0	12456929	sp|P07996|TSP1_HUMAN;CON__Q28194	sp|P07996|TSP1_HUMAN	289	299	yes	no	2	5.67e-08	196.16	By MS/MS	1	64803000	64803000		+	1425	98
TIYTPGSTVLYR	YLFIQTDKTIYTPGST	PGSTVLYRIFTVNHKL	K	T	I	Y	R	I	0	1	0	0	0	0	0	1	0	1	1	0	0	0	1	1	3	0	2	1	0	12	0	13697242	sp|P01024|CO3_HUMAN;CON__Q2UVX4	sp|P01024|CO3_HUMAN	137	148	no	no	2	0.0055378	75739	By MS/MS	1	11590000	11590000		+	1426	40;9
TKEEYGHSEVVEYYCNPR	LNGNVKEKTKEEYGHS	VEYYCNPRFLMKGPNK	K	T	K	P	R	F	0	1	1	0	1	0	4	1	1	0	0	1	0	0	1	1	1	0	3	2	0	18	1	22589902	sp|P08603|CFAH_HUMAN	sp|P08603|CFAH_HUMAN	645	662	yes	yes	3	0.021578	52.52	By MS/MS	1	1462800	1462800			1427	104
TLEIPGNSDPNMIPDGDFNSYVR	NPLDHRGRTLEIPGNS	GDFNSYVRVTASDPLD	R	T	L	V	R	V	0	1	3	3	0	0	1	2	0	2	1	0	1	1	3	2	1	0	1	1	0	23	0	25501697	sp|P0C0L5|CO4B_HUMAN;sp|P0C0L4|CO4A_HUMAN	sp|P0C0L5|CO4B_HUMAN	957	979	no	no	2;3	0.00091319	76744	By MS/MS	2	44778000	44778000			1428	109;108
TLLSNLEEAK	EKTNEERKTLLSNLEE	LSNLEEAKKKKEDALN	K	T	L	A	K	K	1	0	1	0	0	0	2	0	0	0	3	1	0	0	0	1	1	0	0	0	0	10	0	11166027	sp|P10909|CLUS_HUMAN	sp|P10909|CLUS_HUMAN	69	78	yes	yes	2	1.75e-07	214.67	By MS/MS	1	20482000	20482000			1429	117
TLLSNLEEAKK	EKTNEERKTLLSNLEE	SNLEEAKKKKEDALNE	K	T	L	K	K	K	1	0	1	0	0	0	2	0	0	0	3	2	0	0	0	1	1	0	0	0	0	11	1	12446976	sp|P10909|CLUS_HUMAN	sp|P10909|CLUS_HUMAN	69	79	yes	yes	3	0.0018565	87184	By MS/MS	1	23617000	23617000			1430	117
TLLVFEVQQPFLFVLWDQQHK	ASAISVARTLLVFEVQ	VLWDQQHKFPVFMGRV	R	T	L	H	K	F	0	0	0	1	0	4	1	0	1	0	4	1	0	3	1	0	1	1	0	3	0	21	0	26143948	sp|P05155|IC1_HUMAN	sp|P05155|IC1_HUMAN	467	487	yes	yes	3	0.0032488	57936	By MS/MS	1	7237900	7237900			1431	87
TLLVFEVQQPFLFVLWDQQHKFPVFMGR	ASAISVARTLLVFEVQ	KFPVFMGRVYDPRA__	R	T	L	G	R	V	0	1	0	1	0	4	1	1	1	0	4	1	1	5	2	0	1	1	0	4	0	28	1	34488158	sp|P05155|IC1_HUMAN	sp|P05155|IC1_HUMAN	467	494	yes	yes	4	0.0012567	65111	By MS/MS	1	3795900	3795900			1432	87
TLNQPDSQLQLTTGNGLFLSEGLK	EGFQELLRTLNQPDSQ	LFLSEGLKLVDKFLED	R	T	L	L	K	L	0	0	2	1	0	3	1	3	0	0	6	1	0	1	1	2	3	0	0	0	0	24	0	25733337	sp|P01009|A1AT_HUMAN	sp|P01009|A1AT_HUMAN	126	149	yes	yes	2	7.68e-22	191.9	By MS/MS	1	18730000	18730000			1433	36
TLPEDEETPEQEMEETPCR	FETPLGAKTLPEDEET	EMEETPCRELEEEEEW	K	T	L	C	R	E	0	1	0	1	1	1	7	0	0	0	1	0	1	0	3	0	3	0	0	0	0	19	0	23189519	sp|P13727|PRG2_HUMAN	sp|P13727|PRG2_HUMAN	34	52	yes	yes	2	0.000477	133.93	By MS/MS	1	1476200	1476200			1434	125
TLQALEFHTVPFQLLAR	HEALFQKKTLQALEFH	VPFQLLARYKGLNLTE	K	T	L	A	R	Y	2	1	0	0	0	2	1	0	1	0	4	0	0	2	1	0	2	0	0	1	0	17	0	19830942	sp|Q08380|LG3BP_HUMAN	sp|Q08380|LG3BP_HUMAN	377	393	yes	yes	2;3	4.73e-37	274.6	By MS/MS	2	42789000	42789000			1435	167
TLTLVDTGIGMTK	IIPNPQERTLTLVDTG	DTGIGMTKADLINNLG	R	T	L	T	K	A	0	0	0	1	0	0	0	2	0	1	2	1	1	0	0	0	4	0	0	1	0	13	0	13487272	sp|P08238|HS90B_HUMAN	sp|P08238|HS90B_HUMAN	83	95	yes	yes	2	0.138	148.89	By MS/MS	1	4020100	4020100			1436	100
TLTSVSVFVDHHLAPSFYFVAFYYHGDHPVANSLR	FMNREPKRTLTSVSVF	HPVANSLRVDVQAGAC	R	T	L	L	R	V	3	1	1	2	0	0	0	1	4	0	3	0	0	4	2	4	2	0	3	5	0	35	0	39929638	sp|P0C0L5|CO4B_HUMAN;sp|P0C0L4|CO4A_HUMAN	sp|P0C0L5|CO4B_HUMAN	525	559	no	no	4;5	0.0022865	53545	By MS/MS	2	14033000	14033000			1437	109;108
TLWHDPR	GNTPGQVRTLWHDPRH	RTLWHDPRHIGWKDFT	R	T	L	P	R	H	0	1	0	1	0	0	0	0	1	0	1	0	0	0	1	0	1	1	0	0	0	7	0	92346135	sp|P07996|TSP1_HUMAN;CON__Q28194;sp|P35442|TSP2_HUMAN	sp|P07996|TSP1_HUMAN	1092	1098	yes	no	2	0.030896	60.76	By MS/MS	1	8483100	8483100		+	1438	98
TMEQFTIHLTVNPQSK	GLVRASGRTMEQFTIH	LTVNPQSKVTFQLTYE	R	T	M	S	K	V	0	0	1	0	0	2	1	0	1	1	1	1	1	1	1	1	3	0	0	1	0	16	0	18729404	sp|P19827|ITIH1_HUMAN	sp|P19827|ITIH1_HUMAN	142	157	yes	yes	2;3	4.64e-18	224.64	By MS/MS	19	81866000	81866000			1439	135
TMTIHNGMFFSTYDR	SQLMGENRTMTIHNGM	MFFSTYDRDNDGWLTS	R	T	M	D	R	D	0	1	1	1	0	0	0	1	1	1	0	0	2	2	0	1	3	0	1	0	0	15	0	18198022	sp|P02675|FIBB_HUMAN	sp|P02675|FIBB_HUMAN	396	410	yes	yes	2;3	1.46e-22	234.63	By MS/MS	3	52558000	52558000			1440	60
TMTIHNGMFFSTYDRDNDGWLTSDPR	SQLMGENRTMTIHNGM	GWLTSDPRKQCSKEDG	R	T	M	P	R	K	0	2	2	4	0	0	0	2	1	1	1	0	2	2	1	2	4	1	1	0	0	26	1	30763444	sp|P02675|FIBB_HUMAN	sp|P02675|FIBB_HUMAN	396	421	yes	yes	3	0.027899	46295	By MS/MS	1	8891600	8891600			1441	60
TMTIINNAIDFIQDNYALK	EMEDGLNKTMTIINNA	IQDNYALKETLSTIKD	K	T	M	L	K	E	2	0	3	2	0	1	0	0	0	4	1	1	1	1	0	0	2	0	1	0	0	19	0	21971089	sp|Q13201|MMRN1_HUMAN	sp|Q13201|MMRN1_HUMAN	731	749	yes	yes	2	1.68e-07	173.49	By MS/MS	1	2829900	2829900			1442	170
TNEFWNK	EVFEDSDKTNEFWNKY	KTNEFWNKYKDGDQCE	K	T	N	N	K	Y	0	0	2	0	0	0	1	0	0	0	0	1	0	1	0	0	1	1	0	0	0	7	0	93742938	sp|P00742|FA10_HUMAN	sp|P00742|FA10_HUMAN	77	83	yes	yes	2	0.023806	67169	By MS/MS	1	1663500	1663500			1443	32
TNLESILSYPK	LGAGENTKTNLESILS	ESILSYPKDFTCVHQA	K	T	N	P	K	D	0	0	1	0	0	0	1	0	0	1	2	1	0	0	1	2	1	0	1	0	0	11	0	12636711	sp|P05155|IC1_HUMAN	sp|P05155|IC1_HUMAN	191	201	yes	yes	2	0.014719	62694	By MS/MS	1	5180900	5180900			1444	87
TNPTGTQELLDIANYLMEQIQDDCTGDEDYTYLILR	HAVNNYHKTNPTGTQE	DYTYLILRVIGNMGQT	K	T	N	L	R	V	1	1	2	5	1	3	3	2	0	3	5	0	1	0	1	0	5	0	3	0	0	36	0	42209406	sp|P04114|APOB_HUMAN	sp|P04114|APOB_HUMAN	455	490	yes	yes	3	0.046393	12882	By MS/MS	1	1539400	1539400			1445	79
TPCTVSCNIPVVSGK	SAQMEYCRTPCTVSCN	NIPVVSGKECEEIIRK	R	T	P	G	K	E	0	0	1	0	2	0	0	1	0	1	0	1	0	0	2	2	2	0	0	3	0	15	0	16177855	sp|P02675|FIBB_HUMAN	sp|P02675|FIBB_HUMAN	225	239	yes	yes	2	6.3e-15	222.75	By MS/MS	1	117210000	117210000			1446	60
TPCTVSCNIPVVSGKECEEIIR	SAQMEYCRTPCTVSCN	KECEEIIRKGGETSEM	R	T	P	I	R	K	0	1	1	0	3	0	3	1	0	3	0	1	0	0	2	2	2	0	0	3	0	22	1	25472131	sp|P02675|FIBB_HUMAN	sp|P02675|FIBB_HUMAN	225	246	yes	yes	3	7.35e-16	181.49	By MS/MS	1	12827000	12827000			1447	60
TPCVGDKDSSPGVR	RYPIVSPRTPCVGDKD	KDSSPGVRTYGVRPST	R	T	P	V	R	T	0	1	0	2	1	0	0	2	0	0	0	1	0	0	2	2	1	0	0	2	0	14	1	14736882	sp|P16112|PGCA_HUMAN	sp|P16112|PGCA_HUMAN	543	556	yes	yes	2;3	0.00042528	103.13	By MS/MS	2	1649900	1649900			1448	131
TPENYPNAGLTMNYCR	MTPHRHQKTPENYPNA	GLTMNYCRNPDADKGP	K	T	P	C	R	N	1	1	3	0	1	0	1	1	0	0	1	0	1	0	2	0	2	0	2	0	0	16	0	18998244	sp|P00747|PLMN_HUMAN;CON__P06868	sp|P00747|PLMN_HUMAN	412	427	yes	no	2	1.12e-12	205.66	By MS/MS	1	1510300	1510300			1449	33
TPEVTCVVVDVSHEDPEVK	KDTLMISRTPEVTCVV	SHEDPEVKFNWYVDGV	R	T	P	V	K	F	0	0	0	2	1	0	3	0	1	0	0	1	0	0	2	1	2	0	0	6	0	19	0	21380201	sp|P01857|IGHG1_HUMAN;sp|P0DOX5|IGG1_HUMAN	sp|P01857|IGHG1_HUMAN	139	157	yes	no	2;3	4.65e-19	226.08	By MS/MS	3	257730000	257730000			1450	49
TPEVTCVVVDVSHEDPEVQFK	KDTLMISRTPEVTCVV	EDPEVQFKWYVDGVEV	R	T	P	F	K	W	0	0	0	2	1	1	3	0	1	0	0	1	0	1	2	1	2	0	0	6	0	21	0	24131471	sp|P01860|IGHG3_HUMAN	sp|P01860|IGHG3_HUMAN	186	206	yes	yes	2;3	8.11e-11	164.58	By MS/MS	2	32316000	32316000			1451	51
TPEYYPNAGLIMNYCR	MTPHSHSRTPEYYPNA	GLIMNYCRNPDAVAAP	R	T	P	C	R	N	1	1	2	0	1	0	1	1	0	1	1	0	1	0	2	0	1	0	3	0	0	16	0	19608812	sp|P08519|APOA_HUMAN	sp|P08519|APOA_HUMAN	177	192	yes	no	2	0.00051246	95.57	By MS/MS	1	3157300	3157300			1452	103
TPLGDTTHTCPR	VDKRVELKTPLGDTTH	DTTHTCPRCPEPKSCD	K	T	P	P	R	C	0	1	0	1	1	0	0	1	1	0	1	0	0	0	2	0	4	0	0	0	0	12	0	13546299	sp|P01860|IGHG3_HUMAN	sp|P01860|IGHG3_HUMAN	102	113	yes	yes	2;3	5.97e-13	226.33	By MS/MS	2	24956000	24956000			1453	51
TPSCGDICNFPPK	GDGTWSPRTPSCGDIC	DICNFPPKIAHGHYKQ	R	T	P	P	K	I	0	0	1	1	2	0	0	1	0	1	0	1	0	1	3	1	1	0	0	0	0	13	0	14916486	sp|P04003|C4BPA_HUMAN	sp|P04003|C4BPA_HUMAN	419	431	yes	yes	2	0.00015452	121.21	By MS/MS	1	1534700	1534700			1454	76
TPSPFEDR	NPWQNWTRTPSPFEDR	TPSPFEDRTAFPSKLE	R	T	P	D	R	T	0	1	0	1	0	0	1	0	0	0	0	0	0	1	2	1	1	0	0	0	0	8	0	94743486	sp|Q96NW7|LRRC7_HUMAN	sp|Q96NW7|LRRC7_HUMAN	848	855	yes	yes	2	0.016989	68383	By MS/MS	1	61814000	61814000			1455	186
TPVGSCFLAQPESGR	EKTEEAEKTPVGSCFL	LAQPESGRRAEYSPCR	K	T	P	G	R	R	1	1	0	0	1	1	1	2	0	0	1	0	0	1	2	2	1	0	0	1	0	15	0	16047617	sp|P08514|ITA2B_HUMAN	sp|P08514|ITA2B_HUMAN	156	170	yes	yes	2	0.000433	155.57	By MS/MS	1	1155700	1155700			1456	102
TPVLSAEASTAK	YGVIRGYRTPVLSAEA	SAEASTAKEPEIGNLN	R	T	P	A	K	E	3	0	0	0	0	0	1	0	0	0	1	1	0	0	1	2	2	0	0	1	0	12	0	11736241	sp|P24821|TENA_HUMAN	sp|P24821|TENA_HUMAN	1426	1437	yes	yes	2	0.0087363	70089	By MS/MS	1	801940	801940			1457	140
TQTIHSTYSHQQVIPHVYPVAAK	YQGLPVQKTQTIHSTY	HVYPVAAKTQLGRCFQ	K	T	Q	A	K	T	2	0	0	0	0	3	0	0	3	2	0	1	0	0	2	2	3	0	2	3	0	23	0	26043449	sp|Q14766|LTBP1_HUMAN	sp|Q14766|LTBP1_HUMAN	531	553	yes	yes	4	0.046952	40996	By MS/MS	1	893210	893210			1458	176
TQVNTQAEQLR	EPYADQLRTQVNTQAE	NTQAEQLRRQLTPYAQ	R	T	Q	L	R	R	1	1	1	0	0	3	1	0	0	0	1	0	0	0	0	0	2	0	0	1	0	11	0	12866579	sp|P06727|APOA4_HUMAN	sp|P06727|APOA4_HUMAN	144	154	yes	yes	2	0.324	151.26	By MS/MS	1	2037400	2037400			1459	89
TSQDPLMIK	TVKTYFNRTSQDPLMI	SQDPLMIKITHVHVHM	R	T	S	I	K	I	0	0	0	1	0	1	0	0	0	1	1	1	1	0	1	1	1	0	0	0	0	9	0	10315321	sp|P22891|PROZ_HUMAN	sp|P22891|PROZ_HUMAN	235	243	yes	yes	2	0.0028653	92239	By MS/MS	1	5476800	5476800			1460	139
TSTADYAMFK	ELEDWNGRTSTADYAM	TADYAMFKVGPEADKY	R	T	S	F	K	V	2	0	0	1	0	0	0	0	0	0	0	1	1	1	0	1	2	0	1	0	0	10	0	11335063	sp|P02679|FIBG_HUMAN	sp|P02679|FIBG_HUMAN	283	292	yes	yes	2	0.00017	178.84	By MS/MS	1	95920000	95920000			1461	61
TTNIQGINLLFSSR	WLKDSLSRTTNIQGIN	INLLFSSRRGHLFLQT	R	T	T	S	R	R	0	1	2	0	0	1	0	1	0	2	2	0	0	1	0	2	2	0	0	0	0	14	0	15628417	sp|P0C0L5|CO4B_HUMAN;sp|P0C0L4|CO4A_HUMAN	sp|P0C0L5|CO4B_HUMAN	124	137	no	no	2	1.89e-54	326.89	By MS/MS	1	36767000	36767000			1462	109;108
TTPPMLDSDGSFFLYSK	GQPENNYKTTPPMLDS	GSFFLYSKLTVDKSRW	K	T	T	S	K	L	0	0	0	2	0	0	0	1	0	0	2	1	1	2	2	3	2	0	1	0	0	17	0	19048866	sp|P01859|IGHG2_HUMAN	sp|P01859|IGHG2_HUMAN	272	288	yes	yes	2;3	0.117	111.58	By MS/MS	3	40024000	40024000			1463	50
TTPPVLDSDGSFFLYSK	GQPENNYKTTPPVLDS	GSFFLYSKLTVDKSRW	K	T	T	S	K	L	0	0	0	2	0	0	0	1	0	0	2	1	0	2	2	3	2	0	1	1	0	17	0	18729145	sp|P01857|IGHG1_HUMAN;sp|P0DOX5|IGG1_HUMAN	sp|P01857|IGHG1_HUMAN	276	292	yes	no	2;3	0.000413	152.68	By MS/MS	3	130930000	130930000			1464	49
TTPPVLDSDGSFFLYSR	GQPENNYKTTPPVLDS	GSFFLYSRLTVDKSRW	K	T	T	S	R	L	0	1	0	2	0	0	0	1	0	0	2	0	0	2	2	3	2	0	1	1	0	17	0	19009207	sp|P01861|IGHG4_HUMAN	sp|P01861|IGHG4_HUMAN	273	289	yes	yes	2	4.45e-06	156.29	By MS/MS	1	8205500	8205500			1465	52
TVAACNLPIVR	KECLQTCRTVAACNLP	ACNLPIVRGPCRAFIQ	R	T	V	V	R	G	2	1	1	0	1	0	0	0	0	1	1	0	0	0	1	0	1	0	0	2	0	11	0	12126649	sp|P02760|AMBP_HUMAN	sp|P02760|AMBP_HUMAN	283	293	yes	yes	2;3	4.9e-12	211.86	By MS/MS	3	427550000	427550000			1466	68
TVAAPSVFIFPPSDEQLK	________________	PPSDEQLKSGTASVVC	R	T	V	L	K	S	2	0	0	1	0	1	1	0	0	1	1	1	0	2	3	2	1	0	0	2	0	18	0	19450197	sp|P01834|IGKC_HUMAN	sp|P01834|IGKC_HUMAN	2	19	yes	yes	2;3	4.46e-07	174.59	By MS/MS	2	48094000	48094000			1467	48
TVCLPDGSFPSGSECHISGWGVTETGK	ALESKYVKTVCLPDGS	WGVTETGKGSRQLLDA	K	T	V	G	K	G	0	0	0	1	2	0	2	5	1	1	1	1	0	1	2	4	3	1	0	2	0	27	0	28642745	sp|Q14520|HABP2_HUMAN	sp|Q14520|HABP2_HUMAN	433	459	yes	yes	3	0.0294	100.39	By MS/MS	3	170000000	170000000			1468	174
TVGSDTFYSFK	YRITEATKTVGSDTFY	SDTFYSFKYEIKEGDC	K	T	V	F	K	Y	0	0	0	1	0	0	0	1	0	0	0	1	0	2	0	2	2	0	1	1	0	11	0	12505819	sp|P01042|KNG1_HUMAN	sp|P01042|KNG1_HUMAN	65	75	yes	yes	2	0.02444	54005	By MS/MS	1	8021800	8021800			1469	42
TVIGPDGHKEVTKEVVTSEDGSDCPEAMDLGTLSGIGTLDGFR	SCSKTVTKTVIGPDGH	IGTLDGFRHRHPDEAA	K	T	V	F	R	H	1	1	0	5	1	0	4	7	1	2	3	2	1	1	2	3	5	0	0	4	0	43	2	44891265	sp|P02671|FIBA_HUMAN	sp|P02671|FIBA_HUMAN	468	510	yes	yes	4	0.017607	34.39	By MS/MS	1	3542600	3542600			1470	59
TVSEALLMEPTDDGNTTPR	NHKETEEKTVSEALLM	DDGNTTPRNHGVDDDG	K	T	V	P	R	N	1	1	1	2	0	0	2	1	0	0	2	0	1	0	2	1	4	0	0	1	0	19	0	20459575	sp|Q14515|SPRL1_HUMAN	sp|Q14515|SPRL1_HUMAN	315	333	yes	yes	2	9.25e-08	176.94	By MS/MS	1	1799400	1799400			1471	173
TWQDCEYK	DCPVQSGKTWQDCEYK	TWQDCEYKDAAKAATG	K	T	W	Y	K	D	0	0	0	1	1	1	1	0	0	0	0	1	0	0	0	0	1	1	1	0	0	8	0	11284546	sp|P01042|KNG1_HUMAN	sp|P01042|KNG1_HUMAN	90	97	yes	yes	2	0.0068338	80438	By MS/MS	1	2409800	2409800			1472	42
TWRNDLISATK	IDFNQNIRTWRNDLIS	NDLISATKTQVADAKR	R	T	W	T	K	T	1	1	1	1	0	0	0	0	0	1	1	1	0	0	0	1	2	1	0	0	0	11	1	13036884	sp|P19823|ITIH2_HUMAN	sp|P19823|ITIH2_HUMAN	357	367	yes	yes	2	0.0037896	105.65	By MS/MS	1	3124700	3124700			1473	134
TWYPEVPK	SITCSGNRTWYPEVPK	TWYPEVPKCEWETPEG	R	T	W	P	K	C	0	0	0	0	0	0	1	0	0	0	0	1	0	0	2	0	1	1	1	1	0	8	0	10185124	sp|P04003|C4BPA_HUMAN;CON__Q28065	sp|P04003|C4BPA_HUMAN	530	537	yes	no	2	0.0044568	88177	By MS/MS	1	14922000	14922000			1474	76
TWYPEVPKCEWETPEGCEQVLTGK	SITCSGNRTWYPEVPK	CEQVLTGKRLMQCLPN	R	T	W	G	K	R	0	0	0	0	2	1	5	2	0	0	1	2	0	0	3	0	3	2	1	2	0	24	1	29223204	sp|P04003|C4BPA_HUMAN	sp|P04003|C4BPA_HUMAN	530	553	yes	yes	3	0.169	94259	By MS/MS	1	2778000	2778000			1475	76
TYCSEPEKVDKDNEDFQESNR	WYLEDNIKTYCSEPEK	EDFQESNRMYSVNGYT	K	T	Y	N	R	M	0	1	2	3	1	1	4	0	0	0	0	2	0	1	1	2	1	0	1	1	0	21	2	25890925	sp|P00450|CERU_HUMAN	sp|P00450|CERU_HUMAN	238	258	yes	yes	3	0.00348	116.69	By MS/MS	1	1021200	1021200			1476	27
TYETTLEK	VLLLRLAKTYETTLEK	TYETTLEKCCAAADPH	K	T	Y	E	K	C	0	0	0	0	0	0	2	0	0	0	1	1	0	0	0	0	3	0	1	0	0	8	0	98348114	sp|P02768|ALBU_HUMAN;CON__P02768-1	sp|P02768|ALBU_HUMAN	376	383	yes	no	2	0.0002846	160.11	By MS/MS	1	242210000	242210000		+	1477	3
TYFPHFDLSHGSAQVK	FLSFPTTKTYFPHFDL	SHGSAQVKGHGKKVAD	K	T	Y	V	K	G	1	0	0	1	0	1	0	1	2	0	1	1	0	2	1	2	1	0	1	1	0	16	0	18328846	CON__P01966;sp|P69905|HBA_HUMAN	sp|P69905|HBA_HUMAN	42	57	no	no	2;4	1.81e-11	199.84	By MS/MS	2	47664000	47664000		+	1478	165;2
TYHVGEQWQK	ATCYDDGKTYHVGEQW	HVGEQWQKEYLGAICS	K	T	Y	Q	K	E	0	0	0	0	0	2	1	1	1	0	0	1	0	0	0	0	1	1	1	1	0	10	0	12746044	sp|P02751|FINC_HUMAN	sp|P02751|FINC_HUMAN	2301	2310	yes	yes	3	0.03365	61161	By MS/MS	1	624720	624720			1479	67
TYMLAFDVNDEKNWGLSVYADKPETTK	LLILRDTKTYMLAFDV	ADKPETTKEQLGEFYE	K	T	Y	T	K	E	2	0	2	3	0	0	2	1	0	0	2	3	1	1	1	1	3	1	2	2	0	27	2	31344907	sp|P02763|A1AG1_HUMAN	sp|P02763|A1AG1_HUMAN	127	153	yes	yes	3	1.2e-22	201.79	By MS/MS	2	8906300	8906300			1480	69
TYNVLDMK	KGTLKVLRTYNVLDMK	TYNVLDMKNTTCQDLQ	R	T	Y	M	K	N	0	0	1	1	0	0	0	0	0	0	1	1	1	0	0	0	1	0	1	1	0	8	0	98247937	sp|P0C0L5|CO4B_HUMAN;sp|P0C0L4|CO4A_HUMAN	sp|P0C0L5|CO4B_HUMAN	1383	1390	no	no	2	0.01	76679	By MS/MS	1	26677000	26677000			1481	109;108
VAAEDWK	FAVTSILRVAAEDWKK	RVAAEDWKKGDTFSCM	R	V	A	W	K	K	2	0	0	1	0	0	1	0	0	0	0	1	0	0	0	0	0	1	0	1	0	7	0	81739702	sp|P01876|IGHA1_HUMAN;sp|P0DOX2|IGA2_HUMAN;sp|P01877|IGHA2_HUMAN	sp|P01876|IGHA1_HUMAN	300	306	no	no	2	0.0013583	120.49	By MS/MS	1	17058000	17058000			1482	54;111
VADALTNAVAHVDDMPNALSALSDLHAHK	QVKGHGKKVADALTNA	LSDLHAHKLRVDPVNF	K	V	A	H	K	L	7	0	2	4	0	0	0	0	3	0	4	1	1	0	1	2	1	0	0	3	0	29	0	29954822	sp|P69905|HBA_HUMAN	sp|P69905|HBA_HUMAN	63	91	yes	yes	3;4;5	2.85e-18	167.04	By MS/MS	3	98458000	98458000			1483	165
VAQLEAQCQEPCK	KIVNLKEKVAQLEAQC	AQCQEPCKDTVQIHDI	K	V	A	C	K	D	2	0	0	0	2	3	2	0	0	0	1	1	0	0	1	0	0	0	0	1	0	13	0	15597072	sp|P02679|FIBG_HUMAN	sp|P02679|FIBG_HUMAN	154	166	yes	yes	2	1.56e-47	324.41	By MS/MS	2	40900000	40900000			1484	61
VAQLEAQCQEPCKDTVQIHDITGK	KIVNLKEKVAQLEAQC	QIHDITGKDCQDIANK	K	V	A	G	K	D	2	0	0	2	2	4	2	1	1	2	1	2	0	0	1	0	2	0	0	2	0	24	1	27673269	sp|P02679|FIBG_HUMAN	sp|P02679|FIBG_HUMAN	154	177	yes	yes	3;4	2.67e-05	126.3	By MS/MS	2	329540000	329540000			1485	61
VAQLEAQCQEPCKDTVQIHDITGKDCQDIANK	KIVNLKEKVAQLEAQC	DCQDIANKGAKQSGLY	K	V	A	N	K	G	3	0	1	4	3	5	2	1	1	3	1	3	0	0	1	0	2	0	0	2	0	32	2	37117291	sp|P02679|FIBG_HUMAN	sp|P02679|FIBG_HUMAN	154	185	yes	yes	3;4;5	0.0382	94152	By MS/MS	4	112970000	112970000			1486	61
VAQLEAQCQEPCKDTVQIHDITGKDCQDIANKGAK	KIVNLKEKVAQLEAQC	DIANKGAKQSGLYFIK	K	V	A	A	K	Q	4	0	1	4	3	5	2	2	1	3	1	4	0	0	1	0	2	0	0	2	0	35	3	39678826	sp|P02679|FIBG_HUMAN	sp|P02679|FIBG_HUMAN	154	188	yes	yes	4	0.027786	30915	By MS/MS	1	2630200	2630200			1487	61
VASHLEVNCDK	HPICEVSKVASHLEVN	HLEVNCDKRNLTALPP	K	V	A	D	K	R	1	0	1	1	1	0	1	0	1	0	1	1	0	0	0	1	0	0	0	2	0	11	0	12705976	sp|P07359|GP1BA_HUMAN	sp|P07359|GP1BA_HUMAN	25	35	yes	yes	2;3	0.00079639	105.2	By MS/MS	2	2456300	2456300			1488	95
VATVSLPR	SPATLNSRVATVSLPR	VATVSLPRSCAAAGTE	R	V	A	P	R	S	1	1	0	0	0	0	0	0	0	0	1	0	0	0	1	1	1	0	0	2	0	8	0	84150215	CON__P00761	CON__P00761	108	115	yes	yes	2	0.00038003	143.73	By MS/MS	1	234430000	234430000		+	1489	1
VCELDENNTPMCVCQDPTSCPAPIGEFEK	NHHCKHGKVCELDENN	APIGEFEKVCSNDNKT	K	V	C	E	K	V	1	0	2	2	4	1	4	1	0	1	1	1	1	1	4	1	2	0	0	2	0	29	0	33964077	sp|P09486|SPRC_HUMAN	sp|P09486|SPRC_HUMAN	82	110	yes	yes	3	2.56e-11	142.85	By MS/MS	1	6329200	6329200			1490	106
VCSQYAAYGEK	LLTTLSNRVCSQYAAY	QYAAYGEKKSRLSNLI	R	V	C	E	K	K	2	0	0	0	1	1	1	1	0	0	0	1	0	0	0	1	0	0	2	1	0	11	0	12745601	sp|P02774|VTDB_HUMAN	sp|P02774|VTDB_HUMAN	219	229	yes	yes	2	0.00034177	122.46	By MS/MS	1	3531100	3531100			1491	72
VCTAELSCK	ECCPDFKRVCTAELSC	CTAELSCKGRCFESFE	R	V	C	C	K	G	1	0	0	0	2	0	1	0	0	0	1	1	0	0	0	1	1	0	0	1	0	9	0	10664787	sp|Q92954|PRG4_HUMAN	sp|Q92954|PRG4_HUMAN	63	71	yes	yes	2	0.0046412	81525	By MS/MS	1	503700	503700			1492	184
VDAFCGGSIVNEK	WQVVLNGKVDAFCGGS	GGSIVNEKWIVTAAHC	K	V	D	E	K	W	1	0	1	1	1	0	1	2	0	1	0	1	0	1	0	1	0	0	0	2	0	13	0	1394.65	sp|P00740|FA9_HUMAN	sp|P00740|FA9_HUMAN	248	260	yes	yes	2	1.18e-07	184.21	By MS/MS	1	53560000	53560000			1493	31
VDFTLSSER	NNVPCSPKVDFTLSSE	DFTLSSERDFALLSLQ	K	V	D	E	R	D	0	1	0	1	0	0	1	0	0	0	1	0	0	1	0	2	1	0	0	1	0	9	0	10525138	sp|P0C0L5|CO4B_HUMAN;sp|P0C0L4|CO4A_HUMAN	sp|P0C0L5|CO4B_HUMAN	72	80	no	no	2	0.00069753	105.98	By MS/MS	2	36770000	36770000			1494	109;108
VDFTLSSERDFALLSLQVPLK	NNVPCSPKVDFTLSSE	LSLQVPLKDAKSCGLH	K	V	D	L	K	D	1	1	0	2	0	1	1	0	0	0	5	1	0	2	1	3	1	0	0	2	0	21	1	23772893	sp|P0C0L5|CO4B_HUMAN;sp|P0C0L4|CO4A_HUMAN	sp|P0C0L5|CO4B_HUMAN	72	92	no	no	3	0.030158	46494	By MS/MS	1	4135200	4135200			1495	109;108
VDFTLSSERDFALLSLQVPLKDAK	NNVPCSPKVDFTLSSE	QVPLKDAKSCGLHQLL	K	V	D	A	K	S	2	1	0	3	0	1	1	0	0	0	5	2	0	2	1	3	1	0	0	2	0	24	2	26914483	sp|P0C0L5|CO4B_HUMAN;sp|P0C0L4|CO4A_HUMAN	sp|P0C0L5|CO4B_HUMAN	72	95	no	no	3	0.0684	102.16	By MS/MS	1	6093700	6093700			1496	109;108
VDGALCMEK	ELPWPHEKVDGALCME	DGALCMEKSLGPNSCS	K	V	D	E	K	S	1	0	0	1	1	0	1	1	0	0	1	1	1	0	0	0	0	0	0	1	0	9	0	10214573	sp|P02790|HEMO_HUMAN	sp|P02790|HEMO_HUMAN	403	411	yes	yes	2	0.022376	56632	By MS/MS	1	10056000	10056000			1497	75
VDIVAINDPFIDLNYMVYMFQYDSTHGK	RAAFNSGKVDIVAIND	QYDSTHGKFHGTVKAE	K	V	D	G	K	F	1	0	2	4	0	1	0	1	1	3	1	1	2	2	1	1	1	0	3	3	0	28	0	3307557	sp|P04406|G3P_HUMAN	sp|P04406|G3P_HUMAN	28	55	yes	yes	3	0.005883	53481	By MS/MS	1	1314100	1314100			1498	83
VDKDNEDFQESNR	TYCSEPEKVDKDNEDF	EDFQESNRMYSVNGYT	K	V	D	N	R	M	0	1	2	3	0	1	2	0	0	0	0	1	0	1	0	1	0	0	0	1	0	13	1	15946859	sp|P00450|CERU_HUMAN	sp|P00450|CERU_HUMAN	246	258	yes	yes	3	0.401	138.24	By MS/MS	1	2507800	2507800			1499	27
VDLSFSPSQSLPASHAHLR	VENCLANKVDLSFSPS	PASHAHLRVTAAPQSV	K	V	D	L	R	V	2	1	0	1	0	1	0	0	2	0	3	0	0	1	2	5	0	0	0	1	0	19	0	20480439	sp|P01023|A2MG_HUMAN	sp|P01023|A2MG_HUMAN	568	586	yes	yes	4	0.0024196	69485	By MS/MS	1	23226000	23226000			1500	39
VDNALQSGNSQESVTEQDSK	REAKVQWKVDNALQSG	SVTEQDSKDSTYSLSS	K	V	D	S	K	D	1	0	2	2	0	3	2	1	0	0	1	1	0	0	0	4	1	0	0	2	0	20	0	21349614	sp|P0DOX7|IGK_HUMAN;sp|P01834|IGKC_HUMAN	sp|P0DOX7|IGK_HUMAN	150	169	no	no	2;3	4.8e-118	383.92	By MS/MS	6	170210000	170210000			1501	112;48
VDNALQSGNSQESVTEQDSKDSTYSLSSTLTLSK	REAKVQWKVDNALQSG	SSTLTLSKADYEKHKV	K	V	D	S	K	A	1	0	2	3	0	3	2	1	0	0	4	2	0	0	0	9	4	0	1	2	0	34	1	36187021	sp|P0DOX7|IGK_HUMAN;sp|P01834|IGKC_HUMAN	sp|P0DOX7|IGK_HUMAN	150	183	no	no	3	4.45e-06	111.18	By MS/MS	1	6460000	6460000			1502	112;48
VDVQAGACEGK	HPVANSLRVDVQAGAC	QAGACEGKLELSVDGA	R	V	D	G	K	L	2	0	0	1	1	1	1	2	0	0	0	1	0	0	0	0	0	0	0	2	0	11	0	11325183	sp|P0C0L5|CO4B_HUMAN;sp|P0C0L4|CO4A_HUMAN	sp|P0C0L5|CO4B_HUMAN	560	570	no	no	2	0.00418	171.49	By MS/MS	1	22883000	22883000			1503	109;108
VEGYSGTAGDSMAYHNGR	AKTRYKLKVEGYSGTA	SMAYHNGRSFSTFDKD	K	V	E	G	R	S	2	1	1	1	0	0	1	4	1	0	0	0	1	0	0	2	1	0	2	1	0	18	0	18707904	sp|P24821|TENA_HUMAN	sp|P24821|TENA_HUMAN	2103	2120	yes	yes	3	0.0056311	60489	By MS/MS	1	779240	779240			1504	140
VELEDWNGR	SAIPYALRVELEDWNG	ELEDWNGRTSTADYAM	R	V	E	G	R	T	0	1	1	1	0	0	2	1	0	0	1	0	0	0	0	0	0	1	0	1	0	9	0	1116.52	sp|P02679|FIBG_HUMAN	sp|P02679|FIBG_HUMAN	274	282	yes	yes	2	4.65e-05	187.5	By MS/MS	8	0	0			1505	61
VELLHNPAFCSLATTK	QNQELKVRVELLHNPA	FCSLATTKRRHQQTVT	R	V	E	T	K	R	2	0	1	0	1	0	1	0	1	0	3	1	0	1	1	1	2	0	0	1	0	16	0	1799924	sp|P01024|CO3_HUMAN	sp|P01024|CO3_HUMAN	864	879	yes	yes	2;3	0.0004586	96773	By MS/MS	2	23594000	23594000			1506	40
VEQAVETEPEPELR	FLAGCQAKVEQAVETE	TEPEPELRQQTEWQSG	K	V	E	L	R	Q	1	1	0	0	0	1	5	0	0	0	1	0	0	0	2	0	1	0	0	2	0	14	0	16247944	sp|P02649|APOE_HUMAN	sp|P02649|APOE_HUMAN	20	33	yes	yes	2	0.013653	58658	By MS/MS	1	1329600	1329600			1507	57
VESLEQEAANER	VIQHFQEKVESLEQEA	EQEAANERQQLVETHM	K	V	E	E	R	Q	2	1	1	0	0	1	4	0	0	0	1	0	0	0	0	1	0	0	0	1	0	12	0	13736423	sp|P05067|A4_HUMAN	sp|P05067|A4_HUMAN	439	450	yes	yes	2	0.010651	66708	By MS/MS	1	1860600	1860600			1508	84
VETNMAFSPFSIASLLTQVLLGAGENTK	HAFSAMKKVETNMAFS	LGAGENTKTNLESILS	K	V	E	T	K	T	3	0	2	0	0	1	2	2	0	1	4	1	1	2	1	3	3	0	0	2	0	28	0	29375158	sp|P05155|IC1_HUMAN	sp|P05155|IC1_HUMAN	163	190	yes	yes	3	0.0602	90778	By MS/MS	1	2316100	2316100			1509	87
VETVDRFQILTLWLPDSLTTWEIHGLSLSK	FPENWLWRVETVDRFQ	IHGLSLSKTKGLCVAT	R	V	E	S	K	T	0	1	0	2	0	1	2	1	1	2	6	1	0	1	1	3	4	2	0	2	0	30	1	34968606	sp|P0C0L5|CO4B_HUMAN;sp|P0C0L4|CO4A_HUMAN	sp|P0C0L5|CO4B_HUMAN	786	815	no	no	3	1.25e-05	115.45	By MS/MS	1	3847300	3847300			1510	109;108
VEYGFQVK	KFACYYPRVEYGFQVK	VEYGFQVKVLREDSRA	R	V	E	V	K	V	0	0	0	0	0	1	1	1	0	0	0	1	0	1	0	0	0	0	1	2	0	8	0	96849673	sp|P0C0L5|CO4B_HUMAN;sp|P0C0L4|CO4A_HUMAN	sp|P0C0L5|CO4B_HUMAN	1623	1630	no	no	2	0.0004139	122.19	By MS/MS	1	37430000	37430000			1511	109;108
VFAIPPSFASIFLTK	PDQDTAIRVFAIPPSF	FASIFLTKSTKLTCLV	R	V	F	T	K	S	2	0	0	0	0	0	0	0	0	2	1	1	0	3	2	2	1	0	0	1	0	15	0	16369229	sp|P01871|IGHM_HUMAN;sp|P0DOX6|IGM_HUMAN	sp|P01871|IGHM_HUMAN	224	238	yes	no	2	0.00070152	93243	By MS/MS	1	33267000	33267000			1512	53
VFALDQK	PGQRVRYRVFALDQKM	RVFALDQKMRPSTDTI	R	V	F	Q	K	M	1	0	0	1	0	1	0	0	0	0	1	1	0	1	0	0	0	0	0	1	0	7	0	81944905	sp|P0C0L5|CO4B_HUMAN;CON__ENSEMBL:ENSBTAP00000007350;CON__P01030;sp|P0C0L4|CO4A_HUMAN	sp|P0C0L5|CO4B_HUMAN	160	166	no	no	2	0.0055938	89.55	By MS/MS	1	27588000	27588000			1513	109;108
VFDEFKPLVEEPQNLIK	DPHECYAKVFDEFKPL	EEPQNLIKQNCELFEQ	K	V	F	I	K	Q	0	0	1	1	0	1	3	0	0	1	2	2	0	2	2	0	0	0	0	2	0	17	1	20440881	sp|P02768|ALBU_HUMAN;CON__P02768-1	sp|P02768|ALBU_HUMAN	397	413	yes	no	2;3	4.59e-18	213.02	By MS/MS	4	190840000	190840000		+	1514	3
VFEAMNSYDLGCGPGGGDSALQVFQAAGLAFSDGDQWTLSR	HKPLNMGKVFEAMNSY	GDQWTLSRKRLSCPKE	K	V	F	S	R	K	5	1	1	4	1	3	1	7	0	0	4	0	1	3	1	4	1	1	1	2	0	41	0	42939372	sp|P0C0L5|CO4B_HUMAN;sp|P0C0L4|CO4A_HUMAN	sp|P0C0L5|CO4B_HUMAN	624	664	no	no	4	0.010877	33822	By MS/MS	1	7843800	7843800			1515	109;108
VFSLAVNLIAIDSQVLCGAVK	WLTAYVVKVFSLAVNL	QVLCGAVKWLILEKQK	K	V	F	V	K	W	3	0	1	1	1	1	0	1	0	2	3	1	0	1	0	2	0	0	0	4	0	21	0	22162239	sp|P01024|CO3_HUMAN	sp|P01024|CO3_HUMAN	1085	1105	yes	yes	2	6.33e-16	190.1	By MS/MS	1	1316400	1316400			1516	40
VFSNGADLSGVTEEAPLK	LGQLGITKVFSNGADL	VTEEAPLKLSKAVHKA	K	V	F	L	K	L	2	0	1	1	0	0	2	2	0	0	2	1	0	1	1	2	1	0	0	2	0	18	0	18329156	sp|P01009|A1AT_HUMAN	sp|P01009|A1AT_HUMAN	335	352	yes	yes	2	1.57e-27	238.88	By MS/MS	1	77921000	77921000			1517	36
VGAHAGEYGAEALER	NVKAAWGKVGAHAGEY	YGAEALERMFLSFPTT	K	V	G	E	R	M	4	1	0	0	0	0	3	3	1	0	1	0	0	0	0	0	0	0	1	1	0	15	0	1528727	sp|P69905|HBA_HUMAN	sp|P69905|HBA_HUMAN	18	32	yes	yes	2	0.0292	150.9	By MS/MS	1	5963500	5963500			1518	165
VGDTLNLNLR	RPDSRPPRVGDTLNLN	DTLNLNLRAVGSGATF	R	V	G	L	R	A	0	1	2	1	0	0	0	1	0	0	3	0	0	0	0	0	1	0	0	1	0	10	0	11136142	sp|P0C0L5|CO4B_HUMAN;sp|P0C0L4|CO4A_HUMAN	sp|P0C0L5|CO4B_HUMAN	485	494	no	no	2	0.00012449	131.83	By MS/MS	1	37437000	37437000			1519	109;108
VGFYESDVMGR	MHGPEGLRVGFYESDV	YESDVMGRGHARLVHV	R	V	G	G	R	G	0	1	0	1	0	0	1	2	0	0	0	0	1	1	0	1	0	0	1	2	0	11	0	12585652	sp|P01023|A2MG_HUMAN	sp|P01023|A2MG_HUMAN	705	715	yes	yes	2	0.0028234	83182	By MS/MS	1	25970000	25970000			1520	39
VGGHAAEYGAEALER	NVKAAWGKVGGHAAEY	YGAEALERMFLSFPTT	K	V	G	E	R	M	4	1	0	0	0	0	3	3	1	0	1	0	0	0	0	0	0	0	1	1	0	15	0	1528727	CON__P01966	CON__P01966	18	32	yes	yes	3	0.423	118.73	By MS/MS	1	30029000	30029000		+	1521	2
VGINYQPPTVVPGGDLAK	DWCPTGFKVGINYQPP	VPGGDLAKVQRAVCML	K	V	G	A	K	V	1	0	1	1	0	1	0	3	0	1	1	1	0	0	3	0	1	0	1	3	0	18	0	18239781	sp|P68366|TBA4A_HUMAN;sp|Q9BQE3|TBA1C_HUMAN;sp|Q71U36|TBA1A_HUMAN;sp|P68363|TBA1B_HUMAN;sp|Q9NY65|TBA8_HUMAN;sp|Q6PEY2|TBA3E_HUMAN;sp|Q13748|TBA3C_HUMAN	sp|P68366|TBA4A_HUMAN	353	370	yes	no	2	0.0361	121.51	By MS/MS	1	3690100	3690100			1522	163
VGLFNAELLEALLNYYILNTFYPK	KVELKESKVGLFNAEL	ILNTFYPKFNDKLAEG	K	V	G	P	K	F	2	0	3	0	0	0	2	1	0	1	6	1	0	2	1	0	1	0	3	1	0	24	0	28174993	sp|P18428|LBP_HUMAN	sp|P18428|LBP_HUMAN	416	439	yes	yes	3	0.029219	37209	By MS/MS	1	3532100	3532100			1523	132
VGLSGMAIADVTLLSGFHALR	VCIWRNGKVGLSGMAI	LSGFHALRADLEKLTS	K	V	G	L	R	A	3	1	0	1	0	0	0	3	1	1	4	0	1	1	0	2	1	0	0	2	0	21	0	2127151	sp|P0C0L5|CO4B_HUMAN;sp|P0C0L4|CO4A_HUMAN	sp|P0C0L5|CO4B_HUMAN	1478	1498	no	no	3	5.42e-08	154.31	By MS/MS	3	73992000	73992000			1524	109;108
VGPEADKYR	TADYAMFKVGPEADKY	GPEADKYRLTYAYFAG	K	V	G	Y	R	L	1	1	0	1	0	0	1	1	0	0	0	1	0	0	1	0	0	0	1	1	0	9	1	10335193	sp|P02679|FIBG_HUMAN	sp|P02679|FIBG_HUMAN	293	301	yes	yes	2	0.0021132	114.97	By MS/MS	1	9607800	9607800			1525	61
VGYVSGWGQSDNFK	KNYAEVGRVGYVSGWG	WGQSDNFKLTDHLKYV	R	V	G	F	K	L	0	0	1	1	0	1	0	3	0	0	0	1	0	1	0	2	0	1	1	2	0	14	0	15427103	sp|P00739|HPTR_HUMAN	sp|P00739|HPTR_HUMAN	220	233	yes	yes	2	0.000783	159.12	By MS/MS	1	2358000	2358000			1526	30
VGYVSGWGR	KDYAEVGRVGYVSGWG	GYVSGWGRNANFKFTD	R	V	G	G	R	N	0	1	0	0	0	0	0	3	0	0	0	0	0	0	0	1	0	1	1	2	0	9	0	97948756	sp|P00738|HPT_HUMAN	sp|P00738|HPT_HUMAN	278	286	yes	yes	2	0.027527	54066	By MS/MS	1	50929000	50929000			1527	29
VHAVDSCMSFQCK	TSSEGNMRVHAVDSCM	SCMSFQCKRGHICKAD	R	V	H	C	K	R	1	0	0	1	2	1	0	0	1	0	0	1	1	1	0	2	0	0	0	2	0	13	0	15676582	sp|Q14515|SPRL1_HUMAN	sp|Q14515|SPRL1_HUMAN	427	439	yes	yes	2	0.0135	155.66	By MS/MS	1	1081600	1081600			1528	173
VHENENIGTTEPGEHQEAK	KIEEQREKVHENENIG	PGEHQEAKKAENSSNE	K	V	H	A	K	K	1	0	2	0	0	1	5	2	2	1	0	1	0	0	1	0	2	0	0	1	0	19	0	21179614	sp|Q14515|SPRL1_HUMAN	sp|Q14515|SPRL1_HUMAN	390	408	yes	yes	3	0.000181	143.99	By MS/MS	1	2274200	2274200			1529	173
VHQYFNVELIQPGAVK	EDDCLAFKVHQYFNVE	LIQPGAVKVYAYYNLE	K	V	H	V	K	V	1	0	1	0	0	2	1	1	1	1	1	1	0	1	1	0	0	0	1	3	0	16	0	18409836	sp|P01024|CO3_HUMAN	sp|P01024|CO3_HUMAN	1463	1478	yes	yes	2	0.173	110.84	By MS/MS	1	3119200	3119200			1530	40
VHTECCHGDLLECADDR	KLVTDLTKVHTECCHG	LLECADDRADLAKYIC	K	V	H	D	R	A	1	1	0	3	3	0	2	1	2	0	2	0	0	0	0	0	1	0	0	1	0	17	0	20858303	sp|P02768|ALBU_HUMAN;CON__P02768-1	sp|P02768|ALBU_HUMAN	265	281	yes	no	2;3;4	2.2e-92	373.51	By MS/MS	5	490230000	490230000		+	1531	3
VHTECCHGDLLECADDRADLAK	KLVTDLTKVHTECCHG	DDRADLAKYICENQDS	K	V	H	A	K	Y	3	1	0	4	3	0	2	1	2	0	3	1	0	0	0	0	1	0	0	1	0	22	1	25841105	sp|P02768|ALBU_HUMAN;CON__P02768-1	sp|P02768|ALBU_HUMAN	265	286	yes	no	3;4;5	7.86e-08	153.68	By MS/MS	3	622780000	622780000		+	1532	3
VHYTVCIWR	VVEEQESRVHYTVCIW	HYTVCIWRNGKVGLSG	R	V	H	W	R	N	0	1	0	0	1	0	0	0	1	1	0	0	0	0	0	0	1	1	1	2	0	9	0	12326124	sp|P0C0L5|CO4B_HUMAN;sp|P0C0L4|CO4A_HUMAN	sp|P0C0L5|CO4B_HUMAN	1466	1474	no	no	3	0.0055627	77318	By MS/MS	2	0	0			1533	109;108
VIAAEGEMNASR	ASREARAKVIAAEGEM	EGEMNASRALKEASMV	K	V	I	S	R	A	3	1	1	0	0	0	2	1	0	1	0	0	1	0	0	1	0	0	0	1	0	12	0	12465976	sp|P27105|STOM_HUMAN	sp|P27105|STOM_HUMAN	221	232	yes	yes	2	0.104	153.81	By MS/MS	1	705450	705450			1534	142
VIDQFGE	RLKKWIQKVIDQFGE_	KVIDQFGE________	K	V	I	G	E	-	0	0	0	1	0	1	1	1	0	1	0	0	0	1	0	0	0	0	0	1	0	7	0	80638103	sp|P00734|THRB_HUMAN	sp|P00734|THRB_HUMAN	616	622	yes	yes	1;2	0.022351	73975	By MS/MS	3	107920000	107920000			1535	28
VIGDFGVPISILIMVLVDFFIQDTYTQK	YFPGKLRRVIGDFGVP	IQDTYTQKLSVPDGFK	R	V	I	Q	K	L	0	0	0	3	0	2	0	2	0	5	2	1	1	3	1	1	2	0	1	4	0	28	0	31706977	sp|P02730|B3AT_HUMAN	sp|P02730|B3AT_HUMAN	604	631	yes	yes	3	0.00528	92716	By MS/MS	1	1193600	1193600			1536	62
VIGNMGQTMEQLTPELK	DYTYLILRVIGNMGQT	EQLTPELKSSILKCVQ	R	V	I	L	K	S	0	0	1	0	0	2	2	2	0	1	2	1	2	0	1	0	2	0	0	1	0	17	0	18879434	sp|P04114|APOB_HUMAN	sp|P04114|APOB_HUMAN	491	507	yes	yes	2	0.000808	149.19	By MS/MS	1	2303300	2303300			1537	79
VIHDNFGIVEGLMTTVHAITATQK	NCLAPLAKVIHDNFGI	HAITATQKTVDGPSGK	K	V	I	Q	K	T	2	0	1	1	0	1	1	2	2	3	1	1	1	1	0	0	4	0	0	3	0	24	0	25943527	sp|P04406|G3P_HUMAN	sp|P04406|G3P_HUMAN	163	186	yes	yes	3	4.97e-11	154.87	By MS/MS	1	2690300	2690300			1538	83
VILGAHQEVNLEPHVQEIEVSR	SPRPSSYKVILGAHQE	VQEIEVSRLFLEPTRK	K	V	I	S	R	L	1	1	1	0	0	2	4	1	2	2	2	0	0	0	1	1	0	0	0	4	0	22	0	24953132	sp|P00747|PLMN_HUMAN	sp|P00747|PLMN_HUMAN	635	656	yes	yes	3	0.046732	56488	By MS/MS	1	1936200	1936200			1539	33
VKDLATVYVDVLK	PPQSPWDRVKDLATVY	TVYVDVLKDSGRDYVS	R	V	K	L	K	D	1	0	0	2	0	0	0	0	0	0	2	2	0	0	0	0	1	0	1	4	0	13	1	14618443	sp|P02647|APOA1_HUMAN	sp|P02647|APOA1_HUMAN	35	47	yes	yes	3	0.0035271	78814	By MS/MS	1	11035000	11035000			1540	56
VKDLATVYVDVLKDSGRDYVSQFEGSALGK	PPQSPWDRVKDLATVY	FEGSALGKQLNLKLLD	R	V	K	G	K	Q	2	1	0	4	0	1	1	3	0	0	3	3	0	1	0	3	1	0	2	5	0	30	3	32586772	sp|P02647|APOA1_HUMAN	sp|P02647|APOA1_HUMAN	35	64	yes	yes	4	0.035811	36393	By MS/MS	1	2809100	2809100			1541	56
VLEDRPLSDK	EFPVSEARVLEDRPLS	EDRPLSDKGSGDSSQV	R	V	L	D	K	G	0	1	0	2	0	0	1	0	0	0	2	1	0	0	1	1	0	0	0	1	0	10	1	11706245	sp|P05106|ITB3_HUMAN	sp|P05106|ITB3_HUMAN	89	98	yes	yes	2	0.0028077	111.86	By MS/MS	1	369890	369890			1542	86
VLEPTLK	LPEVFLSKVLEPTLKS	KVLEPTLKSLGECCDV	K	V	L	L	K	S	0	0	0	0	0	0	1	0	0	0	2	1	0	0	1	0	1	0	0	1	0	7	0	79848511	sp|P02774|VTDB_HUMAN	sp|P02774|VTDB_HUMAN	364	370	yes	yes	2	0.030865	60788	By MS/MS	1	7197600	7197600			1543	72
VLGAFSDGLAHLDNLK	KVKAHGKKVLGAFSDG	LAHLDNLKGTFATLSE	K	V	L	L	K	G	2	0	1	2	0	0	0	2	1	0	4	1	0	1	0	1	0	0	0	1	0	16	0	16688835	sp|P68871|HBB_HUMAN;sp|P02042|HBD_HUMAN	sp|P68871|HBB_HUMAN	68	83	yes	no	2;3	2.22e-07	167.92	By MS/MS	2	76844000	76844000			1544	164
VLIFQEENEIPASVFVK	LLRRNHFKVLIFQEEN	IPASVFVKQPVSGAVE	K	V	L	V	K	Q	1	0	1	0	0	1	3	0	0	2	1	1	0	2	1	1	0	0	0	3	0	17	0	1961051	sp|O95810|CAVN2_HUMAN	sp|O95810|CAVN2_HUMAN	157	173	yes	yes	2	0.0061459	70335	By MS/MS	1	2678000	2678000			1545	26
VLLDGVQNPR	GEVVLSRKVLLDGVQN	LDGVQNPRAEDLVGKS	K	V	L	P	R	A	0	1	1	1	0	1	0	1	0	0	2	0	0	0	1	0	0	0	0	2	0	10	0	11096193	sp|P01024|CO3_HUMAN	sp|P01024|CO3_HUMAN	306	315	yes	yes	2	2.94e-08	228.2	By MS/MS	1	7670700	7670700			1546	40
VLSALQAVQGLLVAQGR	TSRLDAHKVLSALQAV	GLLVAQGRADSQAQLL	K	V	L	G	R	A	3	1	0	0	0	3	0	2	0	0	4	0	0	0	0	1	0	0	0	3	0	17	0	17220152	sp|P01019|ANGT_HUMAN	sp|P01019|ANGT_HUMAN	180	196	yes	yes	3	0.00545	118.16	By MS/MS	1	9960900	9960900			1547	38
VLSLAQEQVGGSPEK	WLTAFVLKVLSLAQEQ	QVGGSPEKLQETSNWL	K	V	L	E	K	L	1	0	0	0	0	2	2	2	0	0	2	1	0	0	1	2	0	0	0	2	0	15	0	15408097	sp|P0C0L5|CO4B_HUMAN;sp|P0C0L4|CO4A_HUMAN	sp|P0C0L5|CO4B_HUMAN	1085	1099	no	no	2	2.08e-97	399.73	By MS/MS	1	69307000	69307000			1548	109;108
VLTHSELAPLR	LDQHPMDRVLTHSELA	HSELAPLRASLVPMEH	R	V	L	L	R	A	1	1	0	0	0	0	1	0	1	0	3	0	0	0	1	1	1	0	0	1	0	11	0	12347034	sp|Q14515|SPRL1_HUMAN	sp|Q14515|SPRL1_HUMAN	607	617	yes	yes	2	0.0045997	79036	By MS/MS	1	718510	718510			1549	173
VLYDAEISQIHQSVTDTNVILSMDNSR	NQEIEFLKVLYDAEIS	ILSMDNSRNLDLDSII	K	V	L	S	R	N	1	1	2	3	0	2	1	0	1	3	2	0	1	0	0	4	2	0	1	3	0	27	0	3047487	sp|P35908|K22E_HUMAN;CON__P35908	sp|P35908|K22E_HUMAN	315	341	yes	no	3	0.0011813	66613	By MS/MS	1	3762100	3762100		+	1550	8
VMDKYTFELSR	VCDPGNTKVMDKYTFE	KYTFELSRRTHLPEVF	K	V	M	S	R	R	0	1	0	1	0	0	1	0	0	0	1	1	1	1	0	1	1	0	1	1	0	11	1	13876806	sp|P02774|VTDB_HUMAN	sp|P02774|VTDB_HUMAN	342	352	yes	yes	3	0.037472	53.08	By MS/MS	1	745220	745220			1551	72
VMPICLPSK	QKVSVNERVMPICLPS	MPICLPSKDYAEVGRV	R	V	M	S	K	D	0	0	0	0	1	0	0	0	0	1	1	1	1	0	2	1	0	0	0	1	0	9	0	10435508	sp|P00738|HPT_HUMAN;sp|P00739|HPTR_HUMAN	sp|P00738|HPT_HUMAN	262	270	no	no	2	0.013029	69598	By MS/MS	1	69524000	69524000			1552	29;30
VMYTQYEDESFTK	QIGKHYKKVMYTQYED	YEDESFTKHTVNPNMK	K	V	M	T	K	H	0	0	0	1	0	1	2	0	0	0	0	1	1	1	0	1	2	0	2	1	0	13	0	16397076	sp|P12259|FA5_HUMAN	sp|P12259|FA5_HUMAN	394	406	yes	yes	2	9.41e-08	188.63	By MS/MS	1	8852900	8852900			1553	120
VNKDDEEFIESNK	TYSDHPEKVNKDDEEF	EEFIESNKMHAINGRM	K	V	N	N	K	M	0	0	2	2	0	0	3	0	0	1	0	2	0	1	0	1	0	0	0	1	0	13	1	15657209	sp|P00450|CERU_HUMAN	sp|P00450|CERU_HUMAN	945	957	yes	yes	2;3	1.1e-12	214.48	By MS/MS	2	10980000	10980000			1554	27
VNVDEVGGEALGR	AVTALWGKVNVDEVGG	VGGEALGRLLVVYPWT	K	V	N	G	R	L	1	1	1	1	0	0	2	3	0	0	1	0	0	0	0	0	0	0	0	3	0	13	0	13136575	sp|P68871|HBB_HUMAN	sp|P68871|HBB_HUMAN	19	31	yes	yes	2	2.28e-05	180.85	By MS/MS	1	43697000	43697000			1555	164
VPGDQTSTIIQELEPGVEYFIR	GGLEMQFRVPGDQTST	PGVEYFIRVFAILENK	R	V	P	I	R	V	0	1	0	1	0	2	3	2	0	3	1	0	0	1	2	1	2	0	1	2	0	22	0	24902642	sp|P24821|TENA_HUMAN	sp|P24821|TENA_HUMAN	670	691	yes	yes	3	0.031806	35538	By MS/MS	1	1622700	1622700			1556	140
VPGTSTSATLTGLTR	DEEPLQFRVPGTSTSA	ATLTGLTRGATYNVIV	R	V	P	T	R	G	1	1	0	0	0	0	0	2	0	0	2	0	0	0	1	2	5	0	0	1	0	15	0	14607835	sp|P02751|FINC_HUMAN	sp|P02751|FINC_HUMAN	2150	2164	yes	yes	2	0.00095682	87519	By MS/MS	1	1802400	1802400			1557	67
VPLLLSEPINIIDALEMR	TLLDSPIKVPLLLSEP	IIDALEMRDAVEKPQE	K	V	P	M	R	D	1	1	1	1	0	0	2	0	0	3	4	0	1	0	2	1	0	0	0	1	0	18	0	20351387	sp|P04114|APOB_HUMAN	sp|P04114|APOB_HUMAN	2026	2043	yes	yes	2;3	0.0639	113.54	By MS/MS	2	2883500	2883500			1558	79
VPNSDQKDSDGDGIGDACDNCPQK	NQADNCPRVPNSDQKD	ACDNCPQKSNPDQADV	R	V	P	Q	K	S	1	0	2	6	2	2	0	3	0	1	0	2	0	0	2	2	0	0	0	1	0	24	1	2591.05	sp|P49747|COMP_HUMAN	sp|P49747|COMP_HUMAN	390	413	yes	yes	3	5.5e-06	130.37	By MS/MS	1	1286800	1286800			1559	151
VPQIPFGSSVHIEPYTELYHYSTSVITSSSTR	IDTELEGRVPQIPFGS	VITSSSTREYTVTEPE	R	V	P	T	R	E	0	1	0	0	0	1	2	1	2	3	1	0	0	1	3	7	4	0	3	3	0	32	0	35817678	sp|P14543|NID1_HUMAN	sp|P14543|NID1_HUMAN	556	587	yes	yes	4	0.019604	37536	By MS/MS	1	6211000	6211000			1560	128
VPQVSTPTLVEVSR	LLVRYTKKVPQVSTPT	PTLVEVSRNLGKVGSK	K	V	P	S	R	N	0	1	0	0	0	1	1	0	0	0	1	0	0	0	2	2	2	0	0	4	0	14	0	15108355	sp|P02768|ALBU_HUMAN;CON__P02768-1;CON__P02769	sp|P02768|ALBU_HUMAN	439	452	yes	no	2;3	8.85e-10	201.72	By MS/MS	3	145680000	145680000		+	1561	3
VPTADLEDVLPLAEDITNILSK	NLIKLAQKVPTADLED	DITNILSKCCESASED	K	V	P	S	K	C	2	0	1	3	0	0	2	0	0	2	4	1	0	0	2	1	2	0	0	2	0	22	0	23652628	sp|P02774|VTDB_HUMAN	sp|P02774|VTDB_HUMAN	243	264	yes	yes	2;3	4.27e-07	139.11	By MS/MS	2	12510000	12510000			1562	72
VPVAVQGEDTVQSLTQGDGVAK	PDGSPAYRVPVAVQGE	TQGDGVAKLSINTHPS	R	V	P	A	K	L	2	0	0	2	0	3	1	3	0	0	1	1	0	0	1	1	2	0	0	5	0	22	0	21971226	sp|P01024|CO3_HUMAN	sp|P01024|CO3_HUMAN	387	408	yes	yes	2;3	4.42e-16	188.26	By MS/MS	2	27538000	27538000			1563	40
VQAAVGTSAAPVPSDNH	QWAGLVEKVQAAVGTS	APVPSDNH________	K	V	Q	N	H	-	4	0	1	1	0	1	0	1	1	0	0	0	0	0	2	2	1	0	0	3	0	17	0	16197903	sp|P02649|APOE_HUMAN	sp|P02649|APOE_HUMAN	301	317	yes	yes	2	2.8e-06	157.11	By MS/MS	1	13057000	13057000			1564	57
VQALEEANNDLENK	RLASYLDKVQALEEAN	ANNDLENKIQDWYDKK	K	V	Q	N	K	I	2	0	3	1	0	1	3	0	0	0	2	1	0	0	0	0	0	0	0	1	0	14	0	15857584	sp|P35527|K1C9_HUMAN;CON__P35527	sp|P35527|K1C9_HUMAN	171	184	yes	no	2	0.027197	76311	By MS/MS	1	2647100	2647100		+	1565	7
VQFELHYQEVK	VNVLPGAKVQFELHYQ	ELHYQEVKWRKLGSYE	K	V	Q	V	K	W	0	0	0	0	0	2	2	0	1	0	1	1	0	1	0	0	0	0	1	2	0	11	0	14187194	sp|P19823|ITIH2_HUMAN	sp|P19823|ITIH2_HUMAN	177	187	no	no	2;3	3.62e-12	216.84	By MS/MS	2	319690000	319690000		+	1566	134
VQFELHYQEVKWR	VNVLPGAKVQFELHYQ	HYQEVKWRKLGSYEHR	K	V	Q	W	R	K	0	1	0	0	0	2	2	0	1	0	1	1	0	1	0	0	0	1	1	2	0	13	1	17608998	sp|P19823|ITIH2_HUMAN	sp|P19823|ITIH2_HUMAN	177	189	no	no	3	0.0096134	69.03	By MS/MS	1	1187800	1187800		+	1567	134
VQHIQLLQK	LKRKVIEKVQHIQLLQ	QHIQLLQKNVRAQLVD	K	V	Q	Q	K	N	0	0	0	0	0	3	0	0	1	1	2	1	0	0	0	0	0	0	0	1	0	9	0	11056608	sp|P02671|FIBA_HUMAN	sp|P02671|FIBA_HUMAN	149	157	yes	yes	2	0.364	141.48	By MS/MS	1	42186000	42186000			1568	59
VQLSNDFDEYIMAIEQTIK	VYKTRLVKVQLSNDFD	MAIEQTIKSGSDEVQV	K	V	Q	I	K	S	1	0	1	2	0	2	2	0	0	3	1	1	1	1	0	1	1	0	1	1	0	19	0	22560984	sp|P01024|CO3_HUMAN	sp|P01024|CO3_HUMAN	1552	1570	yes	yes	2;3	1.92e-49	287.38	By MS/MS	2	18249000	18249000			1569	40
VQPYLDDFQKK	DLEEVKAKVQPYLDDF	YLDDFQKKWQEEMELY	K	V	Q	K	K	W	0	0	0	2	0	2	0	0	0	0	1	2	0	1	1	0	0	0	1	1	0	11	1	13797085	sp|P02647|APOA1_HUMAN	sp|P02647|APOA1_HUMAN	121	131	yes	yes	3	0.013382	57885	By MS/MS	1	14028000	14028000			1570	56
VQQPDCREPFLSCCQFAESLR	SCEQRAARVQQPDCRE	CQFAESLRKKSRDKGQ	R	V	Q	L	R	K	1	2	0	1	3	3	2	0	0	0	2	0	0	2	2	2	0	0	0	1	0	21	1	26261727	sp|P0C0L5|CO4B_HUMAN;sp|P0C0L4|CO4A_HUMAN	sp|P0C0L5|CO4B_HUMAN	723	743	no	no	3	1.09E-19	183.22	By MS/MS	1	11291000	11291000			1571	109;108
VSEADSSNADWVTK	TYPKIWVKVSEADSSN	SNADWVTKQLNEINYE	K	V	S	T	K	Q	2	0	1	2	0	0	1	0	0	0	0	1	0	0	0	3	1	1	0	2	0	14	0	15076791	sp|P00751|CFAB_HUMAN	sp|P00751|CFAB_HUMAN	324	337	yes	yes	2	0.111	146.27	By MS/MS	1	2887000	2887000			1572	34
VSFLSALEEYTK	LPVLESFKVSFLSALE	SALEEYTKKLNTQ___	K	V	S	T	K	K	1	0	0	0	0	0	2	0	0	0	2	1	0	1	0	2	1	0	1	1	0	12	0	13857078	sp|P02647|APOA1_HUMAN	sp|P02647|APOA1_HUMAN	251	262	yes	yes	2	2.4e-26	270.02	By MS/MS	2	75869000	75869000			1573	56
VSHSEDDCLAFK	TLIIYLDKVSHSEDDC	EDDCLAFKVHQYFNVE	K	V	S	F	K	V	1	0	0	2	1	0	1	0	1	0	1	1	0	1	0	2	0	0	0	1	0	12	0	14066136	sp|P01024|CO3_HUMAN	sp|P01024|CO3_HUMAN	1451	1462	yes	yes	2	0.00019242	125.36	By MS/MS	1	1921900	1921900			1574	40
VSNQTLSLFFTVLQDVPVR	HVLIYLDKVSNQTLSL	VLQDVPVRDLKPAIVK	K	V	S	V	R	D	0	1	1	1	0	2	0	0	0	0	3	0	0	2	1	2	2	0	0	4	0	19	0	21621736	sp|P01023|A2MG_HUMAN	sp|P01023|A2MG_HUMAN	1422	1440	yes	yes	2	0.000451	135.18	By MS/MS	1	1119400	1119400			1575	39
VSTQNLLLLLTDNEAWNGFVAAAELPR	AIKYFKEKVSTQNLLL	VAAAELPRNEADELRK	K	V	S	P	R	N	4	1	3	1	0	1	2	1	0	0	6	0	0	1	1	1	2	1	0	2	0	27	0	29545502	sp|O14791|APOL1_HUMAN	sp|O14791|APOL1_HUMAN	79	105	yes	yes	3	0.108	83934	By MS/MS	1	2054600	2054600			1576	22
VSVFVPPR	VIAELPPKVSVFVPPR	VSVFVPPRDGFFGNPR	K	V	S	P	R	D	0	1	0	0	0	0	0	0	0	0	0	0	0	1	2	1	0	0	0	3	0	8	0	89952289	sp|P01871|IGHM_HUMAN;sp|P0DOX6|IGM_HUMAN	sp|P01871|IGHM_HUMAN	113	120	yes	no	2	0.00044487	120.46	By MS/MS	1	19403000	19403000			1577	53
VSVLCQENYLIQEGEEITCK	LNYRDGEKVSVLCQEN	EGEEITCKDGRWQSIP	K	V	S	C	K	D	0	0	1	0	2	2	4	1	0	2	2	1	0	0	0	1	1	0	1	2	0	20	0	24111349	sp|P08603|CFAH_HUMAN	sp|P08603|CFAH_HUMAN	835	854	yes	yes	2;3	4.52E-06	105.94	By MS/MS	2	7094400	7094400			1578	104
VSVQLEASPAFLAVPVEK	NYLPKCIRVSVQLEAS	FLAVPVEKEQAPHCIC	R	V	S	E	K	E	3	0	0	0	0	1	2	0	0	0	2	1	0	1	2	2	0	0	0	4	0	18	0	18830404	sp|P01023|A2MG_HUMAN	sp|P01023|A2MG_HUMAN	824	841	yes	yes	3	0.019652	47082	By MS/MS	1	4085500	4085500			1579	39
VTAAPQSVCALR	PASHAHLRVTAAPQSV	PQSVCALRAVDQSVLL	R	V	T	L	R	A	3	1	0	0	1	1	0	0	0	0	1	0	0	0	1	1	1	0	0	2	0	12	0	12716656	sp|P01023|A2MG_HUMAN	sp|P01023|A2MG_HUMAN	587	598	yes	yes	2	0.508	143.55	By MS/MS	1	26249000	26249000			1580	39
VTASDPLDTLGSEGALSPGGVASLLR	GDFNSYVRVTASDPLD	GGVASLLRLPRGCGEQ	R	V	T	L	R	L	3	1	0	2	0	0	1	4	0	0	5	0	0	0	2	4	2	0	0	2	0	26	0	24822915	sp|P0C0L5|CO4B_HUMAN;sp|P0C0L4|CO4A_HUMAN	sp|P0C0L5|CO4B_HUMAN	980	1005	no	no	2;3	9.82e-30	222.46	By MS/MS	4	101570000	101570000			1581	109;108
VTEENKELANELR	TLQDSIRKVTEENKEL	KELANELRRPPLCYHN	K	V	T	L	R	R	1	1	2	0	0	0	4	0	0	0	2	1	0	0	0	0	1	0	0	1	0	13	1	15437842	sp|P07996|TSP1_HUMAN;CON__Q28194	sp|P07996|TSP1_HUMAN	301	313	yes	no	2;3	0.00419	169.17	By MS/MS	2	17613000	17613000		+	1582	98
VTEPISAESGEQVER	HASASRPRVTEPISAE	ESGEQVERVNEPSILE	R	V	T	E	R	V	1	1	0	0	0	1	4	1	0	1	0	0	0	0	1	2	1	0	0	2	0	15	0	16297846	sp|O14791|APOL1_HUMAN	sp|O14791|APOL1_HUMAN	306	320	yes	yes	2	0.0872	140.03	By MS/MS	1	2795700	2795700			1583	22
VTFELTYEELLK	VNVAAGSKVTFELTYE	LTYEELLKRHKGKYEM	K	V	T	L	K	R	0	0	0	0	0	0	3	0	0	0	3	1	0	1	0	0	2	0	1	1	0	12	0	1483781	sp|Q06033|ITIH3_HUMAN;CON__Q0V8M9	sp|Q06033|ITIH3_HUMAN	150	161	yes	no	2	5.14e-18	240.8	By MS/MS	48	125640000	125640000			1584	166
VTFELTYEELLKR	VNVAAGSKVTFELTYE	TYEELLKRHKGKYEMY	K	V	T	K	R	H	0	1	0	0	0	0	3	0	0	0	3	1	0	1	0	0	2	0	1	1	0	13	1	16398821	sp|Q06033|ITIH3_HUMAN;CON__Q0V8M9	sp|Q06033|ITIH3_HUMAN	150	162	yes	no	2;3	6.32e-17	237.76	By MS/MS	5	23364000	23364000			1585	166
VTFQLTYEEVLK	LTVNPQSKVTFQLTYE	LTYEEVLKRNHMQYEI	K	V	T	L	K	R	0	0	0	0	0	1	2	0	0	0	2	1	0	1	0	0	2	0	1	2	0	12	0	14687813	sp|P19827|ITIH1_HUMAN	sp|P19827|ITIH1_HUMAN	158	169	yes	yes	2	7.12e-09	203.7	By MS/MS	28	57536000	57536000			1586	135
VTFQLTYEEVLKR	LTVNPQSKVTFQLTYE	TYEEVLKRNHMQYEIV	K	V	T	K	R	N	0	1	0	0	0	1	2	0	0	0	2	1	0	1	0	0	2	0	1	2	0	13	1	16248825	sp|P19827|ITIH1_HUMAN	sp|P19827|ITIH1_HUMAN	158	170	yes	yes	2;3	0.138	164.53	By MS/MS	2	41444000	41444000			1587	135
VTGWGNLK	LQAGYKGRVTGWGNLK	VTGWGNLKETWTANVG	R	V	T	L	K	E	0	0	1	0	0	0	0	2	0	0	1	1	0	0	0	0	1	1	0	1	0	8	0	87347085	sp|P00734|THRB_HUMAN	sp|P00734|THRB_HUMAN	501	508	yes	yes	2	0.00044487	120.46	By MS/MS	4	136400000	136400000			1588	28
VTIKPAPETEK	TCNKFDLKVTIKPAPE	KPAPETEKRPQDAKNT	K	V	T	E	K	R	1	0	0	0	0	0	2	0	0	1	0	2	0	0	2	0	2	0	0	1	0	11	1	12116762	sp|P01024|CO3_HUMAN	sp|P01024|CO3_HUMAN	1365	1375	yes	yes	3	0.011719	70728	By MS/MS	1	2524900	2524900			1589	40
VTMQNLNDR	GLLSGNEKVTMQNLND	TMQNLNDRLASYLDKV	K	V	T	D	R	L	0	1	2	1	0	1	0	0	0	0	1	0	1	0	0	0	1	0	0	1	0	9	0	10895237	sp|P13645|K1C10_HUMAN;CON__P13645;CON__P02535-1;CON__A2A4G1;sp|Q7Z3Y7|K1C28_HUMAN;CON__Q148H6;CON__Q9Z2K1;sp|P02533|K1C14_HUMAN;CON__P02533;sp|P08779|K1C16_HUMAN;CON__P08779;CON__Q3ZAW8;CON__Q7Z3Y7;sp|Q7Z3Z0|K1C25_HUMAN;CON__Q7Z3Z0;sp|Q7Z3Y8|K1C27_HUMAN;CON__Q7Z3Y8;sp|Q7Z3Y9|K1C26_HUMAN;CON__Q7Z3Y9	sp|P13645|K1C10_HUMAN	148	156	yes	no	2	0.000252	197.21	By MS/MS	1	5481800	5481800		+	1590	5
VTSIQDWVQK	AEYGVYVKVTSIQDWV	SIQDWVQKTIAEN___	K	V	T	Q	K	T	0	0	0	1	0	2	0	0	0	1	0	1	0	0	0	1	1	1	0	2	0	10	0	12026295	sp|P00738|HPT_HUMAN	sp|P00738|HPT_HUMAN	392	401	yes	yes	2	0.0108	163.84	By MS/MS	1	52436000	52436000			1591	29
VTSTLTIK	ESGPTTYKVTSTLTIK	VTSTLTIKESDWLGQS	K	V	T	I	K	E	0	0	0	0	0	0	0	0	0	1	1	1	0	0	0	1	3	0	0	1	0	8	0	86151713	sp|P01871|IGHM_HUMAN;sp|P0DOX6|IGM_HUMAN	sp|P01871|IGHM_HUMAN	178	185	yes	no	2	0.033187	53775	By MS/MS	2	15233000	15233000			1592	53
VTTVASHTSDSDVPSGVTEVVVK	GEDQYYLRVTTVASHT	GVTEVVVKLFDSDPIT	R	V	T	V	K	L	1	0	0	2	0	0	1	1	1	0	0	1	0	0	1	4	4	0	0	7	0	23	0	2313.17	sp|P10909|CLUS_HUMAN	sp|P10909|CLUS_HUMAN	386	408	yes	yes	2;3	1.92e-11	171.13	By MS/MS	2	121410000	121410000			1593	117
VTVLGQPK	YVFGTGTKVTVLGQPK	VTVLGQPKANPTVTLF	K	V	T	P	K	A	0	0	0	0	0	1	0	1	0	0	1	1	0	0	1	0	1	0	0	2	0	8	0	8405069	sp|B9A064|IGLL5_HUMAN;sp|P0DOX8|IGL1_HUMAN	sp|B9A064|IGLL5_HUMAN	105	112	yes	no	2	0.0029078	95741	By MS/MS	1	1799800	1799800			1594	19
VTWAPPPSIDLTNFLVR	NIGPDTMRVTWAPPPS	DLTNFLVRYSPVKNEE	R	V	T	V	R	Y	1	1	1	1	0	0	0	0	0	1	2	0	0	1	3	1	2	1	0	2	0	17	0	19250411	sp|P02751|FINC_HUMAN	sp|P02751|FINC_HUMAN	1285	1301	yes	yes	2	0.0014794	80316	By MS/MS	1	1747200	1747200			1595	67
VTYDVSR	SLLNGHFKVTYDVSRD	KVTYDVSRDKICDLLV	K	V	T	S	R	D	0	1	0	1	0	0	0	0	0	0	0	0	0	0	0	1	1	0	1	2	0	7	0	83841848	sp|P19827|ITIH1_HUMAN	sp|P19827|ITIH1_HUMAN	258	264	yes	yes	2	0.0013174	125.81	By MS/MS	2	137780000	137780000			1596	135
VVAGVANALAHK	PVQAAYQKVVAGVANA	VANALAHKYH______	K	V	V	H	K	Y	4	0	1	0	0	0	0	1	1	0	1	1	0	0	0	0	0	0	0	3	0	12	0	11486666	sp|P68871|HBB_HUMAN;sp|P02042|HBD_HUMAN	sp|P68871|HBB_HUMAN	134	145	yes	no	2	2.17e-14	206.73	By MS/MS	4	0	0			1597	164
VVCSCTEGYR	CKNSADNKVVCSCTEG	CSCTEGYRLAENQKSC	K	V	V	Y	R	L	0	1	0	0	2	0	1	1	0	0	0	0	0	0	0	1	1	0	1	2	0	10	0	12295169	sp|P00740|FA9_HUMAN	sp|P00740|FA9_HUMAN	153	162	yes	yes	2	0.00017	178.84	By MS/MS	1	43477000	43477000			1598	31
VVGGEDAKPGQFPWQVVLNGK	QSFNDFTRVVGGEDAK	WQVVLNGKVDAFCGGS	R	V	V	G	K	V	1	0	1	1	0	2	1	4	0	0	1	2	0	1	2	0	0	1	0	4	0	21	1	22241641	sp|P00740|FA9_HUMAN	sp|P00740|FA9_HUMAN	227	247	yes	yes	2;3	1.54e-10	176.85	By MS/MS	2	36611000	36611000			1599	31
VVLGDQDLK	DIKTRHLKVVLGDQDL	VLGDQDLKKEEFHEQS	K	V	V	L	K	K	0	0	0	2	0	1	0	1	0	0	2	1	0	0	0	0	0	0	0	2	0	9	0	98554441	sp|Q14520|HABP2_HUMAN	sp|Q14520|HABP2_HUMAN	373	381	yes	yes	2	0.388	140.45	By MS/MS	1	106120000	106120000			1600	174
VVLGDQDLKK	DIKTRHLKVVLGDQDL	LGDQDLKKEEFHEQSF	K	V	V	K	K	E	0	0	0	2	0	1	0	1	0	0	2	2	0	0	0	0	0	0	0	2	0	10	1	11136394	sp|Q14520|HABP2_HUMAN	sp|Q14520|HABP2_HUMAN	373	382	yes	yes	2	0.0096942	140.49	By MS/MS	1	10435000	10435000			1601	174
VVLGDQDLKKEEFHEQSFR	DIKTRHLKVVLGDQDL	EFHEQSFRVEKIFKYS	K	V	V	F	R	V	0	1	0	2	0	2	3	1	1	0	2	2	0	2	0	1	0	0	0	2	0	19	2	23031546	sp|Q14520|HABP2_HUMAN	sp|Q14520|HABP2_HUMAN	373	391	yes	yes	3;5	0.0259	117.3	By MS/MS	2	29106000	29106000			1602	174
VVLHPNYHQVDIGLIK	KQLVEIEKVVLHPNYH	QVDIGLIKLKQKVLVN	K	V	V	I	K	L	0	0	1	1	0	1	0	1	2	2	2	1	0	0	1	0	0	0	1	3	0	16	0	18440309	sp|P00739|HPTR_HUMAN	sp|P00739|HPTR_HUMAN	178	193	yes	yes	4	0.045982	31596	By MS/MS	1	4885900	4885900			1603	30
VVMYEGK	RPKTGFIRVVMYEGKK	RVVMYEGKKIMADSGP	R	V	V	G	K	K	0	0	0	0	0	0	1	1	0	0	0	1	1	0	0	0	0	0	1	2	0	7	0	82441023	sp|P07996|TSP1_HUMAN;CON__Q28194	sp|P07996|TSP1_HUMAN	1123	1129	yes	no	2	0.025927	65252	By MS/MS	1	4609100	4609100		+	1604	98
VVNNSPQPQNVVFDVQIPK	ATTMIQSKVVNNSPQP	VFDVQIPKGAFISNFS	K	V	V	P	K	G	0	0	3	1	0	3	0	0	0	1	0	1	0	1	3	1	0	0	0	5	0	19	0	21211219	sp|P19823|ITIH2_HUMAN	sp|P19823|ITIH2_HUMAN	94	112	yes	yes	2	1.38e-10	162.77	By MS/MS	4	8356200	8356200			1605	134
VVSMDENFHPLNELIPLVYIQDPK	PGQTVKFRVVSMDENF	LVYIQDPKGNRIAQWQ	R	V	V	P	K	G	0	0	2	2	0	1	2	0	1	2	3	1	1	1	3	1	0	0	1	3	0	24	0	28094361	sp|P01023|A2MG_HUMAN	sp|P01023|A2MG_HUMAN	148	171	yes	yes	3	3.76e-06	118.76	By MS/MS	1	40390000	40390000			1606	39
VVSVLTVLHQDWLNGK	EQYNSTYRVVSVLTVL	HQDWLNGKEYKCKVSN	R	V	V	G	K	E	0	0	1	1	0	1	0	1	1	0	3	1	0	0	0	1	1	1	0	4	0	16	0	18069992	sp|P01860|IGHG3_HUMAN;sp|P01857|IGHG1_HUMAN;sp|P0DOX5|IGG1_HUMAN;sp|P01861|IGHG4_HUMAN	sp|P01857|IGHG1_HUMAN	185	200	no	no	2;3	1.53e-36	267.07	By MS/MS	9	346420000	346420000			1607	49;51;52
VVSVLTVLHQDWLNGKEYK	EQYNSTYRVVSVLTVL	WLNGKEYKCKVSNKAL	R	V	V	Y	K	C	0	0	1	1	0	1	1	1	1	0	3	2	0	0	0	1	1	1	1	4	0	19	1	22272001	sp|P01860|IGHG3_HUMAN;sp|P01857|IGHG1_HUMAN;sp|P0DOX5|IGG1_HUMAN;sp|P01861|IGHG4_HUMAN	sp|P01857|IGHG1_HUMAN	185	203	no	no	3	0.0001744	94845	By MS/MS	1	5869500	5869500			1608	49;51;52
VVSVLTVVHQDWLNGK	EQFNSTFRVVSVLTVV	HQDWLNGKEYKCKVSN	R	V	V	G	K	E	0	0	1	1	0	1	0	1	1	0	2	1	0	0	0	1	1	1	0	5	0	16	0	17929836	sp|P01859|IGHG2_HUMAN	sp|P01859|IGHG2_HUMAN	181	196	yes	yes	2;3	2.11e-26	246.66	By MS/MS	2	63349000	63349000			1609	50
VVTPLSPPTNLHLEANPDTGVLTVSWER	RDAPIVNKVVTPLSPP	VLTVSWERSTTPDITG	K	V	V	E	R	S	1	1	2	1	0	0	2	1	1	0	4	0	0	0	4	2	4	1	0	4	0	28	0	30415822	sp|P02751|FINC_HUMAN	sp|P02751|FINC_HUMAN	1170	1197	yes	yes	3	0.0014887	59628	By MS/MS	1	2267800	2267800			1610	67
VWPQQPSGELFEIEIDTLETTCHVLDPTPVAR	LNQIDEVKVWPQQPSG	LDPTPVARCSVRQLKE	K	V	W	A	R	C	1	1	0	2	1	2	4	1	1	2	3	0	0	1	4	1	4	1	0	3	0	32	0	36768083	sp|P02765|FETUA_HUMAN	sp|P02765|FETUA_HUMAN	68	99	yes	yes	3	0.00028921	72913	By MS/MS	3	36642000	36642000			1611	70
VYACEVTHQGLSSPVTK	KADYEKHKVYACEVTH	GLSSPVTKSFNRGEC_	K	V	Y	T	K	S	1	0	0	0	1	1	1	1	1	0	1	1	0	0	1	2	2	0	1	3	0	17	0	18749196	sp|P0DOX7|IGK_HUMAN;sp|P01834|IGKC_HUMAN	sp|P0DOX7|IGK_HUMAN	191	207	no	no	2;3	2.79e-11	192.23	By MS/MS	9	292850000	292850000			1612	112;48
VYAYYNLEESCTR	LIQPGAVKVYAYYNLE	NLEESCTRFYHPEKED	K	V	Y	T	R	F	1	1	1	0	1	0	2	0	0	0	1	0	0	0	0	1	1	0	3	1	0	13	0	16667297	sp|P01024|CO3_HUMAN	sp|P01024|CO3_HUMAN	1479	1491	yes	yes	2	1.79e-13	217.46	By MS/MS	1	7389500	7389500			1613	40
VYCDMNTENGGWTVIQNR	DSSVKPYRVYCDMNTE	GWTVIQNRQDGSVDFG	R	V	Y	N	R	Q	0	1	3	1	1	1	1	2	0	1	0	0	1	0	0	0	2	1	1	2	0	18	0	21559415	sp|P02675|FIBB_HUMAN	sp|P02675|FIBB_HUMAN	268	285	yes	yes	3	0.041737	30536	By MS/MS	1	44331000	44331000			1614	60
VYDYYETDEFAIAEYNAPCSK	DLKPAIVKVYDYYETD	EYNAPCSKDLGNA___	K	V	Y	S	K	D	3	0	1	2	1	0	3	0	0	1	0	1	0	1	1	1	1	0	4	1	0	21	0	25470788	sp|P01023|A2MG_HUMAN	sp|P01023|A2MG_HUMAN	1449	1469	yes	yes	2	8.22e-11	169.62	By MS/MS	1	7908000	7908000			1615	39
VYFAGFPR	ENGLLETKVYFAGFPR	VYFAGFPRKVESELIK	K	V	Y	P	R	K	1	1	0	0	0	0	0	1	0	0	0	0	0	2	1	0	0	0	1	1	0	8	0	95549159	sp|P07225|PROS_HUMAN	sp|P07225|PROS_HUMAN	425	432	yes	yes	2	0.044271	48561	By MS/MS	1	6165400	6165400			1616	91
VYLFLQPR	RKLAEVGRVYLFLQPR	VYLFLQPRGPHALGAP	R	V	Y	P	R	G	0	1	0	0	0	1	0	0	0	0	2	0	0	1	1	0	0	0	1	1	0	8	0	10345913	sp|P08514|ITA2B_HUMAN	sp|P08514|ITA2B_HUMAN	359	366	yes	yes	2	0.037413	51787	By MS/MS	1	671760	671760			1617	102
WALSQSNPSALR	AVTMDDFRWALSQSNP	QSNPSALRETVVEVPQ	R	W	A	L	R	E	2	1	1	0	0	1	0	0	0	0	2	0	0	0	1	3	0	1	0	0	0	12	0	13286837	sp|P55072|TERA_HUMAN	sp|P55072|TERA_HUMAN	454	465	yes	yes	2	0.00299	62732	By MS/MS	1	2801600	2801600			1618	155
WCAVSEHEATK	AVPDKTVRWCAVSEHE	VSEHEATKCQSFRDHM	R	W	C	T	K	C	2	0	0	0	1	0	2	0	1	0	0	1	0	0	0	1	1	1	0	1	0	11	0	13165819	sp|P02787|TRFE_HUMAN	sp|P02787|TRFE_HUMAN	27	37	yes	yes	2;3	0.000225	180.66	By MS/MS	2	33975000	33975000			1619	74
WCGTTQNYDADQK	EGRRDNMKWCGTTQNY	QNYDADQKFGFCPMAA	K	W	C	Q	K	F	1	0	1	2	1	2	0	1	0	0	0	1	0	0	0	0	2	1	1	0	0	13	0	15856467	sp|P02751|FINC_HUMAN	sp|P02751|FINC_HUMAN	445	457	yes	yes	2	0.0001542	121.24	By MS/MS	1	925340	925340			1620	67
WCHDNGVNYK	HFRCDSSRWCHDNGVN	HDNGVNYKIGEKWDRQ	R	W	C	Y	K	I	0	0	2	1	1	0	0	1	1	0	0	1	0	0	0	0	0	1	1	1	0	10	0	12915404	sp|P02751|FINC_HUMAN	sp|P02751|FINC_HUMAN	2250	2259	yes	yes	3	0.041698	37508	By MS/MS	1	1029700	1029700			1621	67
WELALGR	TEWQSGQRWELALGRF	RWELALGRFWDYLRWV	R	W	E	G	R	F	1	1	0	0	0	0	1	1	0	0	2	0	0	0	0	0	0	1	0	0	0	7	0	84346029	sp|P02649|APOE_HUMAN	sp|P02649|APOE_HUMAN	44	50	yes	yes	2	0.0056433	89369	By MS/MS	1	9893400	9893400			1622	57
WFLLEQPEIQVAHFPFK	QARTYPLRWFLLEQPE	QVAHFPFKNNMSFVVL	R	W	F	F	K	N	1	0	0	0	0	2	2	0	1	1	2	1	0	3	2	0	0	1	0	1	0	17	0	21281146	sp|P08697|A2AP_HUMAN	sp|P08697|A2AP_HUMAN	277	293	yes	yes	2;3	0.0070868	61409	By MS/MS	2	17076000	17076000			1623	105
WFLQHR	WKDKKSYRWFLQHRPQ	YRWFLQHRPQVGYIRV	R	W	F	H	R	P	0	1	0	0	0	1	0	0	1	0	1	0	0	1	0	0	0	1	0	0	0	6	0	88546096	sp|P35443|TSP4_HUMAN;sp|P49747|COMP_HUMAN;CON__ENSEMBL:ENSBTAP00000006074	sp|P49747|COMP_HUMAN	684	689	no	no	2	0.012489	81297	By MS/MS	1	2406600	2406600		+	1624	151;147;0
WFLQHRPQVGYIR	WKDKKSYRWFLQHRPQ	RPQVGYIRVRFYEGPE	R	W	F	I	R	V	0	2	0	0	0	2	0	1	1	1	1	0	0	1	1	0	0	1	1	1	0	13	1	16989107	sp|P35443|TSP4_HUMAN;sp|P49747|COMP_HUMAN;CON__ENSEMBL:ENSBTAP00000006074	sp|P49747|COMP_HUMAN	684	696	no	no	4	0.04523	36679	By MS/MS	1	5812500	5812500		+	1625	151;147;0
WFYIASAFR	TLDQITGKWFYIASAF	FYIASAFRNEEYNKSV	K	W	F	F	R	N	2	1	0	0	0	0	0	0	0	1	0	0	0	2	0	1	0	1	1	0	0	9	0	11595815	sp|P02763|A1AG1_HUMAN;sp|P19652|A1AG2_HUMAN	sp|P02763|A1AG1_HUMAN	43	51	no	no	2	0.00999	169.44	By MS/MS	2	22947000	22947000			1626	69;133
WGTVCDDGWDLR	LEVWHGGRWGTVCDDG	CDDGWDLRDAAVACRQ	R	W	G	L	R	D	0	1	0	3	1	0	0	2	0	0	1	0	0	0	0	0	1	2	0	1	0	12	0	14786249	sp|A1L4H1|SRCRL_HUMAN	sp|A1L4H1|SRCRL_HUMAN	41	52	yes	no	2	0.0044594	77644	By MS/MS	1	1700200	1700200			1627	18
WIVTAAHCVETGVK	GGSIVNEKWIVTAAHC	HCVETGVKITVVAGEH	K	W	I	V	K	I	2	0	0	0	1	0	1	1	1	1	0	1	0	0	0	0	2	1	0	3	0	14	0	15697973	sp|P00740|FA9_HUMAN	sp|P00740|FA9_HUMAN	261	274	yes	yes	2;3	3.08e-14	211.83	By MS/MS	2	100110000	100110000			1628	31
WLNEQR	DFVPPVVRWLNEQRYY	VRWLNEQRYYGGGYGS	R	W	L	Q	R	Y	0	1	1	0	0	1	1	0	0	0	1	0	0	0	0	0	0	1	0	0	0	6	0	84441915	sp|P01024|CO3_HUMAN;CON__Q2UVX4	sp|P01024|CO3_HUMAN	1255	1260	no	no	2	0.014085	80377	By MS/MS	1	5849600	5849600		+	1629	40;9
WLQDNAENVYVWK	CEILYFRRWLQDNAEN	AENVYVWKQGVDVKAM	R	W	L	W	K	Q	1	0	2	1	0	1	1	0	0	0	1	1	0	0	0	0	0	2	1	2	0	13	0	16637995	sp|P07359|GP1BA_HUMAN	sp|P07359|GP1BA_HUMAN	235	247	yes	yes	2	7.04E-23	231.74	By MS/MS	1	17851000	17851000			1630	95
WLQGSQELPR	SPKDVLVRWLQGSQEL	QGSQELPREKYLTWAS	R	W	L	P	R	E	0	1	0	0	0	2	1	1	0	0	2	0	0	0	1	1	0	1	0	0	0	10	0	12126251	sp|P01876|IGHA1_HUMAN;sp|P0DOX2|IGA2_HUMAN;sp|P01877|IGHA2_HUMAN	sp|P01876|IGHA1_HUMAN	264	273	no	no	2	3.64e-12	238.01	By MS/MS	1	31623000	31623000			1631	54;111
WNFAYWAAHQPWSR	FQWVDGSRWNFAYWAA	AAHQPWSRGGHCVALC	R	W	N	S	R	G	3	1	1	0	0	1	0	0	1	0	0	0	0	1	1	1	0	3	1	0	0	14	0	18188379	sp|P13727|PRG2_HUMAN	sp|P13727|PRG2_HUMAN	180	193	yes	yes	3	0.013677	54343	By MS/MS	1	4499700	4499700			1632	125
WNILEFDEPTENDAQCLTR	PGETYTYKWNILEFDE	NDAQCLTRPYYSDVDI	K	W	N	T	R	P	1	1	2	2	1	1	3	0	0	1	2	0	0	1	1	0	2	1	0	0	0	19	0	23500536	sp|P12259|FA5_HUMAN	sp|P12259|FA5_HUMAN	485	503	yes	yes	2	0.00495	128.05	By MS/MS	1	1840800	1840800			1633	120
WNILEFDEPTENDAQCLTRPYYSDVDIMR	PGETYTYKWNILEFDE	YSDVDIMRDIASGLIG	K	W	N	M	R	D	1	2	2	4	1	1	3	0	0	2	2	0	1	1	2	1	2	1	2	1	0	29	1	3589613	sp|P12259|FA5_HUMAN	sp|P12259|FA5_HUMAN	485	513	yes	yes	3	0.0013934	67827	By MS/MS	1	9982100	9982100			1634	120
WNPSPPACEPNSCINLPDIPHASWETYPR	IHCDADSKWNPSPPAC	ASWETYPRPTKEDVYV	K	W	N	P	R	P	2	1	3	1	2	0	2	0	1	2	1	0	0	0	7	3	1	2	1	0	0	29	0	34045343	sp|P04003|C4BPA_HUMAN	sp|P04003|C4BPA_HUMAN	287	315	yes	yes	3	1.03e-05	112.34	By MS/MS	1	4636400	4636400			1635	76
WNPSPPACEPNSCINLPDIPHASWETYPRPTK	IHCDADSKWNPSPPAC	ETYPRPTKEDVYVVGT	K	W	N	T	K	E	2	1	3	1	2	0	2	0	1	2	1	1	0	0	8	3	2	2	1	0	0	32	1	37307297	sp|P04003|C4BPA_HUMAN	sp|P04003|C4BPA_HUMAN	287	318	yes	yes	3;4	0.00533	104.6	By MS/MS	2	25920000	25920000			1636	76
WQEEMELYR	YLDDFQKKWQEEMELY	QEEMELYRQKVEPLRA	K	W	Q	Y	R	Q	0	1	0	0	0	1	3	0	0	0	1	0	1	0	0	0	0	1	1	0	0	9	0	12825652	sp|P02647|APOA1_HUMAN	sp|P02647|APOA1_HUMAN	132	140	yes	yes	2	0.0003539	118.03	By MS/MS	1	45636000	45636000			1637	56
WQEGNVFSCSVMHEALHNHYTQK	RLTVDKSRWQEGNVFS	LHNHYTQKSLSLSLGK	R	W	Q	Q	K	S	1	0	2	0	1	2	2	1	3	0	1	1	1	1	0	2	1	1	1	2	0	23	0	28012439	sp|P01861|IGHG4_HUMAN	sp|P01861|IGHG4_HUMAN	297	319	yes	yes	3;4	0.0547	102.98	By MS/MS	2	36451000	36451000			1638	52
WQQGNIFSCSVMHEALHNR	KLTVDKSRWQQGNIFS	MHEALHNRFTQKSLSL	R	W	Q	N	R	F	1	1	2	0	1	2	1	1	2	1	1	0	1	1	0	2	0	1	0	1	0	19	0	23130531	sp|P01860|IGHG3_HUMAN	sp|P01860|IGHG3_HUMAN	347	365	yes	yes	3	0.00011681	92773	By MS/MS	1	7419900	7419900			1639	51
WQQGNVFSCSVMHEALHNHYTQK	KLTVDKSRWQQGNVFS	LHNHYTQKSLSLSPGK	R	W	Q	Q	K	S	1	0	2	0	1	3	1	1	3	0	1	1	1	1	0	2	1	1	1	2	0	23	0	28002598	sp|P01857|IGHG1_HUMAN;sp|P0DOX5|IGG1_HUMAN;sp|P01859|IGHG2_HUMAN	sp|P01857|IGHG1_HUMAN	300	322	no	no	2;3;4	0.18	95622	By MS/MS	3	286100000	286100000			1640	49;50
WQSIPLCVEK	EITCKDGRWQSIPLCV	SIPLCVEKIPCSQPPQ	R	W	Q	E	K	I	0	0	0	0	1	1	1	0	0	1	1	1	0	0	1	1	0	1	0	1	0	10	0	1258638	sp|P08603|CFAH_HUMAN	sp|P08603|CFAH_HUMAN	858	867	yes	yes	2	0.015361	64103	By MS/MS	1	2609200	2609200			1641	104
WSPELPVCAPIICPPPSIPTFATLR	AKCTEEGKWSPELPVC	IPTFATLRVYKPSAGN	K	W	S	L	R	V	2	1	0	0	2	0	1	0	0	3	2	0	0	1	7	2	2	1	0	1	0	25	0	2818455	sp|P02749|APOH_HUMAN	sp|P02749|APOH_HUMAN	130	154	yes	yes	3	0.026478	38724	By MS/MS	1	5325900	5325900			1642	65
WSSPPQCEGLPCK	ETTCYMGKWSSPPQCE	QCEGLPCKSPPEISHG	K	W	S	C	K	S	0	0	0	0	2	1	1	1	0	0	1	1	0	0	3	2	0	1	0	0	0	13	0	15446752	sp|P08603|CFAH_HUMAN	sp|P08603|CFAH_HUMAN	920	932	yes	yes	2	0.00039041	104.81	By MS/MS	1	1969500	1969500			1643	104
WTPYQGCEALCCPEPK	VICQKNLRWTPYQGCE	ALCCPEPKLNNGEITQ	R	W	T	P	K	L	1	0	0	0	3	1	2	1	0	0	1	1	0	0	3	0	1	1	1	0	0	16	0	19948325	sp|P04003|C4BPA_HUMAN	sp|P04003|C4BPA_HUMAN	354	369	yes	yes	2;3	1.73e-17	207.4	By MS/MS	4	33322000	33322000			1644	76
WYEIEK	DVNKYLGRWYEIEKIP	GRWYEIEKIPTTFENG	R	W	Y	E	K	I	0	0	0	0	0	0	2	0	0	1	0	1	0	0	0	0	0	1	1	0	0	6	0	86641742	sp|P05090|APOD_HUMAN	sp|P05090|APOD_HUMAN	46	51	yes	no	2	0.012343	81381	By MS/MS	1	2989400	2989400			1645	85
WYQMGIVSWGEGCDR	MKSPFNNRWYQMGIVS	SWGEGCDRDGKYGFYT	R	W	Y	D	R	D	0	1	0	1	1	1	1	3	0	1	0	0	1	0	0	1	0	2	1	1	0	15	0	18427818	sp|P00734|THRB_HUMAN;CON__P00735	sp|P00734|THRB_HUMAN	582	596	yes	no	2;3	0.0142	153.72	By MS/MS	3	94680000	94680000			1646	28
WYQMGIVSWGEGCDRDGK	MKSPFNNRWYQMGIVS	EGCDRDGKYGFYTHVF	R	W	Y	G	K	Y	0	1	0	2	1	1	1	4	0	1	0	1	1	0	0	1	0	2	1	1	0	18	1	21429251	sp|P00734|THRB_HUMAN;CON__P00735	sp|P00734|THRB_HUMAN	582	599	yes	no	2;3	1.21e-10	185.63	By MS/MS	2	18889000	18889000			1647	28
WYVDGVEVHNAK	EDPEVQFKWYVDGVEV	GVEVHNAKTKPREEQY	K	W	Y	A	K	T	1	0	1	1	0	0	1	1	1	0	0	1	0	0	0	0	0	1	1	3	0	12	0	14156834	sp|P01860|IGHG3_HUMAN	sp|P01860|IGHG3_HUMAN	207	218	yes	yes	2;3	1.88e-05	150.09	By MS/MS	2	17484000	17484000			1648	51
YAASSYLSLTPEQWK	PSKQSNNKYAASSYLS	SLTPEQWKSHRSYSCQ	K	Y	A	W	K	S	2	0	0	0	0	1	1	0	0	0	2	1	0	0	1	3	1	1	2	0	0	15	0	17428516	sp|B9A064|IGLL5_HUMAN;sp|P0DOX8|IGL1_HUMAN;sp|P0CG04|IGLC1_HUMAN;sp|P0DOY2|IGLC2_HUMAN;sp|P0DOY3|IGLC3_HUMAN;sp|P0CF74|IGLC6_HUMAN;sp|A0M8Q6|IGLC7_HUMAN	sp|B9A064|IGLL5_HUMAN	174	188	no	no	2	1.78e-32	263.72	By MS/MS	1	96743000	96743000			1649	19;113
YAATSQVLLPSK	PSVLRGGKYAATSQVL	SQVLLPSKDVMQGTDE	K	Y	A	S	K	D	2	0	0	0	0	1	0	0	0	0	2	1	0	0	1	2	1	0	1	1	0	12	0	12767027	sp|P01871|IGHM_HUMAN;sp|P0DOX6|IGM_HUMAN	sp|P01871|IGHM_HUMAN	65	76	yes	no	2	0.00599	156.52	By MS/MS	1	23647000	23647000			1650	53
YAATSQVLLPSKDVMQGTDEHVVCK	PSVLRGGKYAATSQVL	TDEHVVCKVQHPNGNK	K	Y	A	C	K	V	2	0	0	2	1	2	1	1	1	0	2	2	1	0	1	2	2	0	1	4	0	25	1	27753572	sp|P01871|IGHM_HUMAN	sp|P01871|IGHM_HUMAN	65	89	yes	yes	3	9.7e-05	108.79	By MS/MS	1	6711500	6711500			1651	53
YDEMMELLRCHREK	EAKLTYQKYDEMMELL	LLRCHREKIYQQWVAG	K	Y	D	E	K	I	0	2	0	1	1	0	3	0	1	0	2	1	2	0	0	0	0	0	1	0	0	14	2	19088645	sp|Q9UFH2|DYH17_HUMAN	sp|Q9UFH2|DYH17_HUMAN	626	639	yes	yes	2	0.029383	50467	By MS/MS	1	800630	800630			1652	193
[truncated: 59 more rows]
[truncated: 6 more columns]
