# Supplementary material for: Proteomic Exploration of Plasma Exosomes and Other Small Extracellular Vesicles in Pediatric Hodgkin Lymphoma: A Potential Source of Biomarkers for Relapse Occurrence
Source: Diagnostics (Basel). 2021 May 21;11(6):917. doi: 10.3390/diagnostics11060917 (PMC8223799; doi:10.3390/diagnostics11060917)
Supplement: Supplementary file 1 [file diagnostics-11-00917-s001.zip › supplementary-revised-ok/Supplementary Table S3. Plasma EV proteins-mod-20052021.xls]

## Sheet: Table S3a
Proteins identified in exosomes of non-relapsing pediatric HL plasma
n.	UniProt entry	Gene name	UniProt entry name	Protein name	Fold change	Identified in Homo sapiens exosomes derived from the following tissue/cell type [after ExoCarta]	Kalra et al., 2013	Bastos-Amador et al. 2012	Looze et al., 2009
1	P00734	F2	THRB_HUMAN	Prothrombin	323.31	colorectal cancer cells, melanoma cells, platelets, prostate cancer cells	-	ü	-
2	P01009	SERPINA1	A1AT_HUMAN	Alpha-1-antitrypsin (or SERPINA1)	323.31	colorectal cancer cells, hepatocellular carcinoma cells, hepatocytes, mesenchymal stem cells, plasma, platelets, thymus, urine	ü	-	ü
3	P01023	A2M	A2MG_HUMAN	Alpha-2-macroglobulin	323.31	B cells, colorectal cancer cells, endothelial cells, hepatocellular carcinoma cells, hepatocytes, keratinocytes, liver cancer cells, melanoma cells, mesenchymal stem cells, neuroblastoma cells, ovarian cancer cells, plasma, platelets, prostate cancer cells, synovial fluid, thymus	ü	ü	ü
4	P01024	C3	CO3_HUMAN	Complement C3	323.31	hepatocellular carcinoma cells, hepatocytes, keratinocytes, melanoma cells, mesenchymal stem cells, nasopharyngeal carcinoma cells, ovarian cancer cells, plasma, platelets, prostate cancer cells, thymus, urine	ü	ü	ü
5	P02671	FGA	FIBA_HUMAN	Fibrinogen alpha chain	323.31	hepatocytes, mesenchymal stem cells, plasma, platelets, thymus, urine	ü	ü	ü
6	P02675	FGB	FIBB_HUMAN	Fibrinogen beta chain	323.31	hepatocellular carcinoma cells, malignant pleural effusions, mesenchymal stem cells, plasma, platelets, synovial fluid, thymus	ü	ü	ü
7	P02679	FGG	FIBG_HUMAN	Fibrinogen γ chain°	323.31	hepatocellular carcinoma cells, hepatocytes, malignant pleural effusions , mesenchymal stem cells, plasma, platelets, prostate cancer cells, synovial fluid, thymus, urine	ü	ü	ü
8	P02787	TF	TRFE_HUMAN	Serotransferrin	323.31	colorectal cancer cells, hepatocytes, keratinocytes, mesenchymal stem cells, nasopharyngeal carcinoma cells, platelets, prostate cancer cells, thymus, urine	ü	ü	-
9	P0C0L5	C4B	CO4B_HUMAN	Complement C4-B°	323.31	melanoma cells, ovarian cancer cells, plasma, platelets, prostate cancer cells, saliva, thymus, urine	ü	ü	ü
10	P12259	F5	FA5_HUMAN	Coagulation factor V	323.31	colorectal cancer cells, hepatocellular carcinoma cells, hepatocytes, melanoma cells, platelets, prostate cancer cells	-	-	-
11	P19823	ITIH2	ITIH2_HUMAN	Inter-alpha-trypsin inhibitor heavy chain H2°	323.31	B cells, melanoma cells, mesenchymal stem cells, ovarian cancer cells, platelets, prostate cancer cells,	-	ü	-
12	P19827	ITIH1	ITIH1_HUMAN	Inter-alpha-trypsin inhibitor heavy chain H1	323.31	melanoma cells, platelets, prostate cancer cells	-	ü	-
13	Q06033	ITIH3	ITIH3_HUMAN	Inter-alpha-trypsin inhibitor heavy chain H3°	323.31	melanoma cells, platelets, prostate cancer cells	-	-	-
14	Q14520	HABP2	HABP2_HUMAN	Hyaluronan-binding protein 2	323.31	unknown	-	-	-
15	P49747	COMP	COMP_HUMAN	Cartilage oligomeric matrix protein	313.47	mesenchymal stem cells, prostate cancer cells	-	-	-
16	P00738	HP	HPT_HUMAN	Haptoglobin°	305.75	colorectal cancer cells, hepatocllular carcinoma cells, mesenchymal stem cells, plasma, platelets, thymus, urine	ü	ü	ü
17	P01871	IGHM	IGHM_HUMAN	Immunoglobulin heavy constant mu°	296.35	breast milk, colorectal cancer cells, malignant pleural effusions, mesenchymal stem cells, platelets, saliva	-	-	-
18	P00740	F9	FA9_HUMAN	Coagulation factor IX	280.21	prostate cancer cells	-	-	-
19	P04003	C4BPA	C4BPA_HUMAN	C4b-binding protein alpha chain	267.42	plasma, platelets	ü	ü	ü
20	P00742	F10	FA10_HUMAN	Coagulation factor X	266.52	hepatocellular carcinoma cells, melanoma cells, prostate cancer cells	-	-	-
21	P10909	CLU	CLUS_HUMAN	Clusterin°	262.8	breast milk, colorectal cancer cells, keratinocytes, mesenchymal stem cells, ovarian cancer cells, plasma, platelets, prostate cancer cells, saliva, squamous carcinoma cells, synovial fluid, thymus, urine	ü	ü	ü
22	P02647	APOA1	APOA1_HUMAN	Apolipoprotein A-I°	260.42	colorectal cancer cells, hepatocellular carcinoma cells, hepatocytes, liver cancer cells, melanoma cells, mesencgynal stem cells, platelets, prostate cancer cells, saliva, thymus, urine	ü	ü	-
23	P04114	APOB	APOB_HUMAN	Apolipoprotein B-100	254.47	unknown	ü	-	ü
24	P0DOX7	N/A	IGK_HUMAN	Immunoglobulin kappa light chain	242.93	unknown	-	-	-
25	P02760	AMBP	AMBP_HUMAN	Protein AMBP	231.82	hepatocellular carcinoma cells, urine	-	ü	-
26	P01857	IGHG1	IGHG1_HUMAN	Immunoglobulin heavy constant gamma 1	221.49	colorectal cancer cells, malignant pleural effusions, mesenchymal stem cells, platelets	-	-	-
27	P35443	THBS4	TSP4_HUMAN	Thrombospondin-4	218.14	prostate cancer cells	-	-	-
28	Q08380	LGALS3BP	LG3BP_HUMAN	Galectin-3-binding protein	216.35	bladder cancer cells, colorectal cancer cells, hepatocellular carcinoma cells, hepatocytes, keratinocytes, melanoma cells, mesenchymal stem cells, ovarian cancer cells, plasma, platelets, prostate cancer cells, saliva, squamous carcinoma cells, thymus, urine	ü	ü	ü
29	Q13201	MMRN1	MMRN1_HUMAN	Multimerin-1	202.89	plasma, platelets	-	-	ü
30	P02774	GC	VTDB_HUMAN	Vitamin D-binding protein	170.81	colorectal cancer cells, melanoma cells, prostate cancer cells	-	ü	-
31	P51884	LUM	LUM_HUMAN	Lumican	170.61	melanoma cells, prostate cancer cells	-	-	-
32	P00450	CP	CERU_HUMAN	Ceruloplasmin	165.81	colorectal cancer cells, hepatocellular carcinoma cells,ovarian cancer cells, platelets, thymus, urine	ü	ü	-
33	P01011	SERPINA3	AACT_HUMAN	Alpha-1-antichymotrypsin	153.68	melanoma cells, platelets, thymus, urine	-	ü	-
34	P04004	VTN	VTNC_HUMAN	Vitronectin	153.39	colorectal cancer cells, hepatocellular carcinoma cells, melanoma cells, mesenchymal stem cells, plasma, platelets, prostate cancer cells, saliva, squamous carcinoma cells, thymus, urine	-	ü	ü
35	P01876	IGHA1	IGHA1_HUMAN	Immunoglobulin heavy constant alpha 1	152.71	B cells, breast milk, mesenchymal stem cells, platelets, saliva, urine	-	-	-
36	P02649	APOE	APOE_HUMAN	Apolipoprotein E	149.89	B cells, breast milk, hepatocellular carcinoma, hepatocytes, keratinocytes, melanoma cells, mesenchymal stem cells, ovarian cancer cells, plasma, platelets, prostate cancer cells, thymus, urine	ü	-	ü
37	P68871	HBB	HBB_HUMAN	Hemoglobin subunit beta	140.18	hepatocellular carcinoma cells, hepatocytes, liver cancer cells, mesenchymal stem cells, plasma, platelets, prostate cancer cells, thymus, urine	ü	ü	ü
38	P22891	PROZ	PROZ_HUMAN	Vitamin K-dependent protein Z	135.67	urine	-	-	-
39	B9A064	IGLL5	IGLL5_HUMAN	Immunoglobulin lambda-like polypeptide 5	132.79	platelets	ü	-	-
40	P02790	HPX	HEMO_HUMAN	Hemopexin	131.11	colorectal cancer cells, hepatocellular carcinoma cells, mesenchymal stem cells, nasopharyngeal carcinoma cells, neuroblastoma cells, prostate cancver cells, thymus, urine	-	ü	-
41	Q14624	ITIH4	ITIH4_HUMAN	Inter-alpha-trypsin inhibitor heavy chain H4	119.85	melanoma cells, mesenchymal stem cells, nasopharyngeal carcinoma cells, platelets, prostate cancer cells, urine	-	ü	-
42	Q14515	SPARCL1	SPRL1_HUMAN	SPARC-like protein 1	116.77	unknown	-	-	-
43	P05546	SERPIND1	HEP2_HUMAN	Heparin cofactor 2	111.45	platelets, prostate cancer cells	-	-	-
44	P55072	VCP	TERA_HUMAN	Transitional endoplasmic reticulum ATPase	109.9	B cells, bladder cancer cells, colorectal cancer cells, keratinocytes, liver cancer cells, melanoma cells, mesenchymal stem cells, neuroblastoma cells, ovarian cancer cells, platelets, prostate cancer cells, thymus, urine	ü	-	-
45	P13591	NCAM1	NCAM1_HUMAN	Neural cell adhesion molecule 1	108.42	melanoma cells, neuroblastoma cells, ovarian cancer cells	-	-	-
46	P01860	IGHG3	IGHG3_HUMAN	Immunoglobulin heavy constant gamma 3	106.87	colorectal cancer cells, platelets	-	-	-
47	P02751	FN1	FINC_HUMAN	Fibronectin	103.73	bladder cancer cells, colorectal cancer cells, hepatocytes, keratinocytes, melanoma cells, mesenchymal stem cells, mesothelioma cells, neuroblastoma cells, ovarian cancer cells, plasma, platelets, prostate cancer cells, squamous carcinoma cells, synovial fluid, thymus, trophoblast cells, urine	ü	ü	ü
48	P24821	TNC	TENA_HUMAN	Tenascin	103.32	hepatocellular carcinoma cells, keratinocytes, melanoma cells, mesenchymal stem cells, prostate cancer cells, squamous carcinoma cells	-	-	-
49	P05155	SERPING1	IC1_HUMAN	Plasma protease C1 inhibitor	92.938	unknown	-	ü	ü
50	P14625	HSP90B1	ENPL_HUMAN	Endoplasmin	92.577	B cells, bladder cancer cells, colorectal cancer cells, keratinocytes, liver cancer cells, melanoma cells, mesenchymal stem cells, neuroblastoma cells, ovarian cancer cells, platelets, prostate cancer cells, saliva, thymus	-	-	-
51	P02765	AHSG	FETUA_HUMAN	Alpha-2-HS-glycoprotein	86.309	B cells, colorectal cancer cells, hepatocellular carcinoma, hepatocytes, melanoma cells, mesenchymal stem cells, neuroblastoma cells, platelets, prostate cancer cells, urine	ü	ü	-
52	P07359	GP1BA	GP1BA_HUMAN	Platelet glycoprotein Ib alpha chain	86.184	platelets	-	-	-
53	P09486	SPARC	SPRC_HUMAN	SPARC	83.783	mesenchymal stem cells	-	-	-
54	P69905	HBA1	HBA_HUMAN	Hemoglobin subunit alpha	83.087	B cells, bladder cancer cells, colorectal cancer cells, hepatocellular carcinoma, hepatocytes, ovarian cancer cells, plasma, platelets, urine	ü	ü	ü
55	P08603	CFH	CFAH_HUMAN	Complement factor H	82.161	malignant pleural effusions, urine	-	ü	-
56	P01042	KNG1	KNG1_HUMAN	Kininogen-1	80.823	platelets, prostate cancer cells, urine	ü	ü	-
57	P07900	HSP90AA1	HS90A_HUMAN	Heat shock protein HSP 90-alpha	80.811	B cells, bladder cancer cells, colorectal cancer cells, hepatocellular carcinoma cells, intestinal epithelial cells, malignant pleural effusions, melanoma cells, mesenchymal stem cells, mesothelioma cells, nasopharyngela carcinoma cells, neuroblastoma cells, ovarian cancer cells, platelets, prostate cancer cells, saliva, thymus, urine	-	-	-
58	P07225	PROS1	PROS_HUMAN	Vitamin K-dependent protein S	78.667	plasma, platelets	ü	ü	ü
59	P00747	PLG	PLMN_HUMAN	Plasminogen	74.596	colorectal cancer cells, melanoma cells, platelets, prostate cancer cells, saliva	-	ü	-
60	P27169	PON1	PON1_HUMAN	Serum paraoxonase/arylesterase 1	74.352	plasma, platelets	-	ü	ü
61	P02763	ORM1	A1AG1_HUMAN	Alpha-1-acid glycoprotein 1°	71.734	urine	-	ü	-
62	P27797	CALR	CALR_HUMAN	Calreticulin	65.274	bladder cancer cells, karatinocytes, melanoma cells, mesenchymal stem cells, ovarian cancer cells, prostate cancer cells, saliva, thymus, urine	-	-	-
63	P01019	AGT	ANGT_HUMAN	Angiotensinogen	65.236	plasma, platelets	-	ü	ü
64	P00751	CFB	CFAB_HUMAN	Complement factor B	62.183	keratinocytes, mesenchimal stem cells	ü	ü	-
65	P02749	APOH	APOH_HUMAN	Beta-2-glycoprotein 1	61.561	hepatocellular carcinoma cells, prostate cancer cells, thymus	-	-	-
66	P14543	NID1	NID1_HUMAN	Nidogen-1	60.617	melanoma cells, mesenchymal stem cells, nasopharyngeal carcinoma cells, urine	-	-	-
67	P01859	IGHG2	IGHG2_HUMAN	Immunoglobulin heavy constant gamma 2°	60.479	colorectal cancer cells, mesenchymal stem cells, platelets	-	-	-
68	P06727	APOA4	APOA4_HUMAN	Apolipoprotein A-IV°	58.733	platelets, urine	-	ü	-
69	P63104	YWHAZ	1433Z_HUMAN	14-3-3 protein zeta/delta	56.723	B cells, bladder cancer cells, colorectal cancer cells, hepatocellular carcinoma cells, keratinocytes, melanoma cells, mesenchymal stem cells, neuroblastoma cells, ovarian cancer cells, platelets, prostate cancer cells, saliva, squamous carcinoma cells, thymus, tracheobronchial cells, urine	ü	ü	-
70	P05090	APOD	APOD_HUMAN	Apolipoprotein D	53.507	plasma, platelets, urine	-	-	ü
71	P02748	C9	CO9_HUMAN	Complement component C9	53.33	colorectal cancer cells, melanoma cells, ovarian cancer cells, platelets, prostate cancer cells, urine	-	ü	-
72	A1L4H1	SSC5D	SRCRL	Soluble scavenger receptor cysteine-rich domain-containing protein SSC5D	50.153	unknown	-	-	-
73	P01861	IGHG4	IGHG4_HUMAN	Immunoglobulin heavy constant gamma 4	48.825	colorectal cancer cells, mesenchymal stem cells, platelets	-	-	-
74	P18428	LBP	LBP_HUMAN	Lipopolysaccharide-binding protein	47.697	platelets, urine	-	-	-
75	P0DJI8	SAA1	SAA1_HUMAN	Serum amyloid A-1 protein	45.296	prostate cancer cells, urine	-	-	-
76	P05067	APP	A4_HUMAN	Amyloid-beta A4 protein	37.423	colorectal cancer cells, hepatocellular carcinoma cells, keratinocytes, mesenchimal stem cells, neuroblastoma cells, ovarian cancer cells, prostate cancer cells, saliva	-	-	-
77	P01008	SERPINC1	ANT3_HUMAN	Antithrombin-III	37.029	unknown	-	ü	-
78	P08514	ITGA2B	ITA2B_HUMAN	Integrin alpha-IIb	35.749	B cells, colorectal cancer cells, hepatocellular carcinoma cells, hepatocytes, melanoma cells, mesenchymal stem cells, neuroblastoma cells, ovarian cancer cells, platelets, prostate cancer cells	ü	ü	ü
79	O14791	APOL1	APOL1_HUMAN	Apolipoprotein L1	35.202	plasma, platelets	ü	ü	ü
80	P14151	SELL	LYAM1_HUMAN	L-selectin	34.835	platelets	-	-	-
81	P63261	ACTG1	ACTG_HUMAN	Actin, cytoplasmic 2	33.607	breast cancer cells, colorectal cancer cells, hepatocellular carcinoma cells, hepatocytes, keratinocytes, melanoma cells, neuroblastoma cells, platelets, prostate cancer cells, squamous carcinoma cells, urine	ü	ü	-
82	P08697	SERPINF2	A2AP_HUMAN	Alpha-2-antiplasmin	32.414	melanoma cells, prostate cancer cells	-	-	-
83	P04217	A1BG	A1BG_HUMAN	Alpha-1B-glycoprotein	31.993	hepatocellular carcinoma cells, prostate cancer cells, urine	ü	ü	-
84	P13727	PRG2	PRG2_HUMAN	Bone marrow proteoglycan	30.164	unknown	-	-	-
85	P00739	HPR	HPTR_HUMAN	Haptoglobin-related protein	28.717	colorectal cancer cells, mesenchymal stem cells, plasma, platelets, urine	ü	ü	ü
86	O95810	CAVIN2	CAVN2_HUMAN	Caveolae-associated protein 2	28.105	unknown	-	-	-
87	P14314	PRKCSH	GLU2B_HUMAN	Glucosidase 2 subunit beta	27.12	colorectal cancer cells, ovarian cancer cells, prostate cancer cells	-	-	-
88	P05106	ITGB3	ITB3_HUMAN	Integrin beta-3	27.033	B cells, colorectal cancer cells, hepatocellular carcinoma cells, hepatocytes, melanoma cells, neuroblastoma cells, ovarian cancer cells, platelets, prostate cancer cells	ü	-	-
89	Q99983	OMD	OMD_HUMAN	Osteomodulin	26.177	unknown	-	-	-
90	P04406	GAPDH	G3P_HUMAN	Glyceraldehyde-3-phosphate dehydrogenase	24.534	aqueous humor, B cells, bladder cancer cells, colorectal cancer cells, hepatocellular carcinoma cells, hepatocytes, intestonal epithelial cells, keratinocytes, melanoma cells, mesenchymal stem cells, mesothelioma cells, nasopharyngeal carcinoma cells, neuroblastoma cells, ovarian cancer cells, platelets, prostate cancer cells, saliva, squamous carcinoma cells, tabecular meshwork cells, tracheobro…	ü	-	-
91	P67936	TPM4	TPM4_HUMAN	Tropomyosin alpha-4 chain	23.957	B cells, colorectal cancer cells, endothelial cells, ovarian cancer cells, platelets, prostate cancer cells	ü	-	-
92	P02766	TTR	TTHY_HUMAN	Transthyretin°	23.791	hepatocellular carcinoma cells, plasma, platelets	ü	-	ü
93	P01031	C5	CO5_HUMAN	Complement C5	23.519	colorectal cancer cells, melanoma cells, platelets, prostate cancer cells, urine	-	-	-
94	P10645	CHGA	CMGA_HUMAN	Chromogranin-A	22.376	unknown	-	-	-
95	P27105	STOM	STOM_HUMAN	Erythrocyte band 7 integral membrane protein	22.048	breast milk, hepatocellular carcinoma cells, hepatocytes, melanoma cells, mesenchymal stem cells, neuroblastoma cells, ovarian cancer cells, platelets, prostate cancer cells, thymus, tracheobronchial cells, urine	ü	ü	-
96	P04275	VWF	VWF_HUMAN	von Willebrand factor	21.115	hepatocytes, plasma, platelets, thymus, urine	ü	-	ü
97	P55209	NAP1L1	NP1L1_HUMAN	Nucleosome assembly protein 1-like 1	20.639	colorectal cancer cells, melanoma cells, nerublastoma cells, ovarian cancer cells, platelets, prostate cancer cells, squamous carcinoma cells, thymus	-	-	-
98	P20160	AZU1	CAP7_HUMAN	Azurocidin	20.134	urine	-	-	-
99	P08185	SERPINA6	CBG_HUMAN	Corticosteroid-binding globulin	19.671	unknown	-	-	-
100	P04196	HRG	HRG_HUMAN	Histidine-rich glycoprotein	19.5	platelets, urine	-	ü	-
101	P07237	P4HB	PDIA1_HUMAN	Protein disulfide-isomerase	19.194	bladder cancer cells, colorectal cancer cells, hepatocellular carcinoma cells, melanoma cells, mesenchymal stem cells, ovarian cancer cells, platelets, prostate cancer cells, saliva, thymus, urine	-	-	-
102	P25311	AZGP1	ZA2G_HUMAN	Zinc-alpha-2-glycoprotein	18.759	liver cancer cells, platelets, saliva, serum, urine	-	-	-
103	P01619	IGKV3-20	KV320_HUMAN	Immunoglobulin kappa variable 3-20	18.587	colorectal cancer cells, saliva	-	-	-
104	O43866	CD5L	CD5L_HUMAN	CD5 antigen-like	18.578	colorectal cancer cells, plasma, platelets, synovial fluid	ü	ü	ü
105	Q9Y490	TLN1	TLN1_HUMAN	Talin-1	18.388	B cells, colorectal cancer cells, hepatocellular carcinoma cells,keratinocytes, melanoma cells, mesenchymal stem cells, nasopharyngeal carcinoma cells, neuroblastoma cells, ovarian cancer cells, platelets, prostate cancer cells, squamous carcinoma cells, thymus, urine	ü	-	-
106	Q14766	LTBP1	LTBP1_HUMAN	Latent-transforming growth factor beta-binding protein 1	18.213	colorectal cancer cells, mesenchymal stem cells, platelets	-	-	-
107	P61981	YWHAG	1433G_HUMAN	14-3-3 protein gamma	16.771	B cells, bladder cancer cells, colorectal cancer cells, endothelial cells, hepatocellular carcinoma cells, keratinocytes, melanoma cells, mesenchymal stem cells, neuroblastoma cells, ovarian cancer cells, platelets, prostate cancer cells, saliva, thymus, urine	-	-	-
108	P04070	PROC	PROC_HUMAN	Vitamin K-dependent protein C	15.991	unknown	-	-	-
109	P68366	TUBA4A	TBA4A_HUMAN	Tubulin alpha-4A chain	15.061	B cells, bladder cancer cells, colorectal cancer cells, keratinocytes, neuroblastoma cells, ovarian cancer cells, platelets, prostate cancer cells, saliva, squamous carcinoma cells, thymus, urine	-	-	-
110	P16112	ACAN	PGCA_HUMAN	Aggrecan core protein	14.83	unknown	-	-	-
111	P43652	AFM	AFAM_HUMAN	Afamin	14.642	hepatocellular carcinoma cells, mesenchymal stem cells	-	ü	-
112	P19652	ORM2	A1AG2_HUMAN	Alpha-1-acid glycoprotein 2	14.586	unknown	-	ü	-
113	P07357	C8A	CO8A_HUMAN	Complement component C8 alpha chain	14.556	platelets	-	ü	ü
114	P09871	C1S	C1S_HUMAN	Complement C1s subcomponent	14.394	mesenchymal stem cells, platelets	ü	ü	-
115	P01834	IGKC	IGKC_HUMAN	Immunoglobulin kappa constant	14.351	breast milk, colorectal cancer cells, mesenchymal stem cells, platelets, saliva	-	-	-
116	P08519	LPA	APOA_HUMAN	Apolipoprotein(a)	14.32	plasma, platelets	-	-	ü
117	A0A0B4J1Y9	IGHV3-72	HV372_HUMAN	Immunoglobulin heavy variable 3-72	14.209	unknown	-	-	-
118	P0DOX2	N/A	IGA2_HUMAN	Immunoglobulin alpha-2 heavy chain	13.767	unknown	-	-	-
119	P01717	IGLV3-25	LV325_HUMAN	Immunoglobulin lambda variable 3-25	13.704	unknown	-	-	-
120	P31946	YWHAB	1433B_HUMAN	14-3-3 protein beta/alpha	13.673	B cells, bladder cancer cells, colorectal cancer cells, keratinocytes, melanoma cells, mesenchymal stem cells, neuroblastoma cells, ovarian cancer cells, platelets, prostate cancer cells, saliva, thymus, urine	-	-	-
121	P13671	C6	CO6_HUMAN	Complement component C6	13.386	platelets	ü	-	-
122	P61224	RAP1B	RAP1B_HUMAN	Ras-related protein Rap-1b	13.354	B cells, colorectal cancer cells, hepatocellular carcinoma cells, hepatocytes, melanoma cells, mesenchymal stem cells, neuroblastoma cells, ovarian cancer cells, platelets, prostate cancer cells, saliva, squamous carcinoma cells, thymus, urine	-	-	-
123	P16070	CD44	CD44_HUMAN	CD44 antigen	13.297	B cells, bladder cancer cells, colorectal cancer cells, endothelial cells, hepatocellular carcinoma cells, keratinocytes, melanoma cells, mesenchymal stem cells, nasopharyngeal carcinoma cells, ovarian cancer cells, platelets, prostate cancer cells, saliva, thymus, urine	-	-	-
124	Q7Z7G0	ABI3BP	TARSH_HUMAN	Target of Nesh-SH3	13.196	mesenchymal stem cells	-	-	-
125	P02776	PF4	PLF4_HUMAN	Platelet factor 4	13.018	unknown	-	-	-
126	P11597	CETP	CETP_HUMAN	Cholesteryl ester transfer protein	12.948	platelets, urine	-	-	-
127	P0C0L4	C4A	CO4A_HUMAN	Complement C4-A°	12.852	malignant pleural effusions, melanoma cells, ovarian cancer cells, plasma, platelets, prostate cancer cells, thymus, urine	ü	ü	ü
128	P02741	CRP	CRP_HUMAN	C-reactive protein	12.826	unknown	-	-	-
129	P62258	YWHAE	1433E_HUMAN	14-3-3 protein epsilon	12.42	B cells, bladder cancer cells, colorectal cancer cells, keratinocytes, melanoma cells, mesenchymal stem cells, neuroblastoma cells, ovarian cancer cells, platelets, prostate cancer cells, saliva, squamous carcinoma cells, thymus, urine	-	-	-
130	P20851	C4BPB	C4BPB_HUMAN	C4b-binding protein beta chain	12.401	plasma	-	-	-
131	P08311	CTSG	CATG_HUMAN	Cathepsin G	12.397	mesenchymal stem cells, thymus, urine	-	-	-
132	P0DOY2	IGLC2	IGLC2_HUMAN	Immunoglobulin lambda constant 2	11.914	breast milk, mesenchymal stem cells, platelets	-	-	-
133	P13611	VCAN	CSPG2_HUMAN	Versican core protein	11.55	melnoma cells, mesenchymal stem cells	-	-	-
134	P21333	FLNA	FLNA_HUMAN	Filamin-A	11.53	B cells, bladder cancer cells, colorectal cancer cells, hepatocellular carcinoma cells, hepatocytes, keratinocytes, liver cancer cells, melanoma cells, mesenchymal stem cells, nasopharyngeal carcinoma cells, neuroblastoma cells, ovarian cancer cells, platelets, prostate cancer cells, thymus, urine	ü	-	-
135	Q96NW7	LRRC7	LRRC7_HUMAN	Leucine-rich repeat-containing protein 7	11.093	unknown	-	-	-
136	Q9Y3X0	CCDC9	CCDC9_HUMAN	Coiled-coil domain-containing protein 9	10.981	unknown	-	-	-
137	P54278	PMS2	PMS2_HUMAN	Mismatch repair endonuclease PMS2	10.952	unknown	-	-	-
138	P02656	APOC3	APOC3_HUMAN	Apolipoprotein C-III	10.848	colorectal cancer cells, liver cancer cells, melanoma cells, platelets, prostate cancer cells	-	-	-
139	P23083	IGHV1-2	HV102_HUMAN	Immunoglobulin heavy variable 1-2	10.808	unknown	-	-	-
140	Q5T9S5	CCDC18	CCD18_HUMAN	Coiled-coil domain-containing protein 18	10.712	unknown	-	-	-
141	P0DP03	IGHV3-30-5	HV335_HUMAN	Immunoglobulin heavy variable 3-30-5	10.021	unknown	-	-	-
142	P02730	SLC4A1	B3AT_HUMAN	Band 3 anion transport protein	9.277	platelets, urine	ü	ü	-
143	A0A075B6K5	IGLV3-9	LV39_HUMAN	Immunoglobulin lambda variable 3-9	9.1825	unknown	-	-	-
144	P10124	SRGN	SRGN_HUMAN	Serglycin	8.8769	mesenchymal stem cells, prostate cancer cells	-	-	-
145	P08238	HSP90AB1	HS90B_HUMAN	Heat shock protein HSP 90-beta	8.8602	B cells, bladder cancer cells, colorectal cancer cells, hepatocellular carcinoma cells, melanoma cells, mesenchymal stem cells, mesothelioma cells, ovarian cancer cells, platelets, prostate cancer cells, thymus, urine	-	-	-
146	P01591	JCHAIN	IGJ_HUMAN	Immunoglobulin J chain	8.3091	mesenchymal stem cells, plasma, saliva, thymus, urine	-	-	ü
147	P06310	IGKV2-30	KV230_HUMAN	Immunoglobulin kappa variable 2-30	7.7172	unknown	-	-	-
148	P30512	HLA-A	HUMAN HLA	HLA class I histocompatibility antigen, A-29 alpha chain	7.5599	B cells, bladder cancer cells, breast milk, colorectal cancer cells, hepatocellular carcinoma cells, hepatocytes, intestinal epithelial cells, keratinocytes, melanoma cells, neuroblastoma cells, ovarian cancer cells, platelets, saliva, thymus, urine	ü	-	-
149	Q99733	NAP1L4	NP1L4_HUMAN	Nucleosome assembly protein 1-like 4	7.2349	B cells, hepatocellular carcinoma cells, hepatocytes, neuroblastoma cells, thymus	-	-	-
150	P07358	C8B	CO8B_HUMAN	Complement component C8 beta chain	6.9517	unknown	-	-	-
151	Q96L50	LRR1	LLR1_HUMAN	Leucine-rich repeat protein 1	6.8852	unknown	-	-	-
152	P01714	IGLV3-19	LV319_HUMAN	Immunoglobulin lambda variable 3-19	6.5266	unknown	-	-	-
153	A0A0B4J1U7	IGHV6-1	HV601_HUMAN	Immunoglobulin heavy variable 6-1	6.4707	unknown	-	-	-
154	P55058	PLTP	PLTP_HUMAN	Phospholipid transfer protein	6.4467	keratinocytes, mesenchimal stem cells, platelets, prostate cancer cells, saliva, squamous carcinoma cells	-	-	-
155	P02750	LRG1	A2GL_HUMAN	Leucine-rich alpha-2-glycoprotein	6.3665	urine	-	-	-
156	Q9UI32	GLS2	GLSL_HUMAN	Glutaminase liver isoform, mitochondrial	6.3427	unknown	-	-	-
157	Q92954	PRG4	PRG4_HUMAN	Proteoglycan 4	6.3334	plasma	-	-	ü
158	P13667	PDIA4	PDIA4_HUMAN	Protein disulfide-isomerase A4	6.3271	bladder cancer cells, colorectal cancer cells, endothelial cells, melanoma cells, nasopharyngeal carcinoma cells, ovarian cancer cells, squamous carcinoma cells, thymus	-	-	-
159	P48788	TNNI2	TNNI2_HUMAN	Troponin I, fast skeletal muscle	6.3259	urine	-	-	-
160	P10321	HLA-C	1C07_HUMAN	HLA class I histocompatibility antigen, Cw-7 alpha chain	6.2922	B cells, bladder cancer cells, colorectal cancer cells, malignant pleural effusions, melanoma cells, nasopharyngeal carcinoma cells, neuroblastoma cells, ovarian cancer cells, squamous carcinoma cells, urine	-	-	-
161	Q9Y5P2	CSAG2	CSAG2_HUMAN	Chondrosarcoma-associated gene 2/3 protein	6.2661	unknown	-	-	-
°, identified by DIGE.

## Sheet: Table S3b
Proteins identified in plasma exosomes of non-relapsing pediatric HL specific of our study.
n.	UniProt entry	Gene name	UniProt entry name	Protein name	Fold change	Identified in Homo sapiens exosomes derived from the following tissue/cell type [after ExoCarta]
124	Q7Z7G0	ABI3BP	TARSH_HUMAN	Target of Nesh-SH3	13.196	mesenchymal stem cells
110	P16112	ACAN	PGCA_HUMAN	Aggrecan core protein	14.83	no results found
138	P02656	APOC3	APOC3_HUMAN	Apolipoprotein C-III	10.848	colorectal cancer cells, liver cancer cells, melanoma cells, platelets, prostate cancer cells
65	P02749	APOH	APOH_HUMAN	Beta-2-glycoprotein 1	61.561	hepatocellular carcinoma cells, prostate cancer cells, thymus
76	P05067	APP	A4_HUMAN	Amyloid-beta A4 protein	37.423	colorectal cancer cells, hepatocellular carcinoma cells, keratinocytes, mesenchimal stem cells, neuroblastoma cells, ovarian cancer cells, prostate cancer cells, saliva
102	P25311	AZGP1	ZA2G_HUMAN	Zinc-alpha-2-glycoprotein	18.759	liver cancer cells, platelets, saliva, serum, urine
98	P20160	AZU1	CAP7_HUMAN	Azurocidin	20.134	urine
130	P20851	C4BPB	C4BPB_HUMAN	C4b-binding protein beta chain	12.401	plasma
93	P01031	C5	CO5_HUMAN	Complement C5	23.519	colorectal cancer cells, melanoma cells, platelets, prostate cancer cells, urine
151	P07358	C8B	CO8B_HUMAN	Complement component C8 beta chain	6.9517	no results found
62	P27797	CALR	CALR_HUMAN	Calreticulin	65.274	bladder cancer cells, karatinocytes, melanoma cells, mesenchymal stem cells, ovarian cancer cells, prostate cancer cells, saliva, thymus, urine
86	O95810	CAVIN2	CAVN2_HUMAN	Caveolae-associated protein 2	28.105	no results found
140	Q5T9S5	CCDC18	CCD18_HUMAN	Coiled-coil domain-containing protein 18	10.712	no results found
136	Q9Y3X0	CCDC9	CCDC9_HUMAN	Coiled-coil domain-containing protein 9	10.981	no results found
123	P16070	CD44	CD44_HUMAN	CD44 antigen	13.297	B cells, bladder cancer cells, colorectal cancer cells, endothelial cells, hepatocellular carcinoma cells, keratinocytes, melanoma cells, mesenchymal stem cells, nasopharyngeal carcinoma cells, ovarian cancer cells, platelets, prostate cancer cells, saliva, thymus, urine
126	P11597	CETP	CETP_HUMAN	Cholesteryl ester transfer protein	12.948	platelets, urine
94	P10645	CHGA	CMGA_HUMAN	Chromogranin-A	22.376	no results found
15	P49747	COMP	COMP_HUMAN	Cartilage oligomeric matrix protein	313.47	mesenchymal stem cells, prostate cancer cells
128	P02741	CRP	CRP_HUMAN	C-reactive protein	12.826	no results found
162	Q9Y5P2	CSAG2	CSAG2_HUMAN	Chondrosarcoma-associated gene 2/3 protein	6.2661	no results found
131	P08311	CTSG	CATG_HUMAN	Cathepsin G	12.397	mesenchymal stem cells, thymus, urine
20	P00742	F10	FA10_HUMAN	Coagulation factor X	266.52	hepatocellular carcinoma cells, melanoma cells, prostate cancer cells
10	P12259	F5	FA5_HUMAN	Coagulation factor V	323.31	colorectal cancer cells, hepatocellular carcinoma cells, hepatocytes, melanoma cells, platelets, prostate cancer cells
18	P00740	F9	FA9_HUMAN	Coagulation factor IX	280.21	prostate cancer cells
157	Q9UI32	GLS2	GLSL_HUMAN	Glutaminase liver isoform, mitochondrial	6.3427	no results found
52	P07359	GP1BA	GP1BA_HUMAN	Platelet glycoprotein Ib alpha chain	86.184	platelets
14	Q14520	HABP2	HABP2_HUMAN	Hyaluronan-binding protein 2	323.31	no results found
161	P10321	HLA-C	1C07_HUMAN	HLA class I histocompatibility antigen, Cw-7 alpha chain	6.2922	B cells, bladder cancer cells, colorectal cancer cells, malignant pleural effusions, melanoma cells, nasopharyngeal carcinoma cells, neuroblastoma cells, ovarian cancer cells, squamous carcinoma cells, urine
57	P07900	HSP90AA1	HS90A_HUMAN	Heat shock protein HSP 90-alpha	80.811	B cells, bladder cancer cells, colorectal cancer cells, hepatocellular carcinoma cells, intestinal epithelial cells, malignant pleural effusions, melanoma cells, mesenchymal stem cells, mesothelioma cells, nasopharyngela carcinoma cells, neuroblastoma cells, ovarian cancer cells, platelets, prostate cancer cells, saliva, thymus, urine
145	P08238	HSP90AB1	HS90B_HUMAN	Heat shock protein HSP 90-beta	8.8602	B cells, bladder cancer cells, colorectal cancer cells, hepatocellular carcinoma cells, melanoma cells, mesenchymal stem cells, mesothelioma cells, ovarian cancer cells, platelets, prostate cancer cells, thymus, urine
50	P14625	HSP90B1	ENPL_HUMAN	Endoplasmin	92.577	B cells, bladder cancer cells, colorectal cancer cells, keratinocytes, liver cancer cells, melanoma cells, mesenchymal stem cells, neuroblastoma cells, ovarian cancer cells, platelets, prostate cancer cells, saliva, thymus
35	P01876	IGHA1	IGHA1_HUMAN	Immunoglobulin heavy constant alpha 1	152.71	B cells, breast milk, mesenchymal stem cells, platelets, saliva, urine
26	P01857	IGHG1	IGHG1_HUMAN	Immunoglobulin heavy constant gamma 1	221.49	colorectal cancer cells, malignant pleural effusions, mesenchymal stem cells, platelets
67	P01859	IGHG2	IGHG2_HUMAN	Immunoglobulin heavy constant gamma 2°	60.479	colorectal cancer cells, mesenchymal stem cells, platelets
46	P01860	IGHG3	IGHG3_HUMAN	Immunoglobulin heavy constant gamma 3	106.87	colorectal cancer cells, platelets
73	P01861	IGHG4	IGHG4_HUMAN	Immunoglobulin heavy constant gamma 4	48.825	colorectal cancer cells, mesenchymal stem cells, platelets
17	P01871	IGHM	IGHM_HUMAN	Immunoglobulin heavy constant mu°	296.35	breast milk, colorectal cancer cells, malignant pleural effusions, mesenchymal stem cells, platelets, saliva
139	P23083	IGHV1-2	HV102_HUMAN	Immunoglobulin heavy variable 1-2	10.808	no results found
141	P0DP03	IGHV3-30-5	HV335_HUMAN	Immunoglobulin heavy variable 3-30-5	10.021	no results found
117	A0A0B4J1Y9	IGHV3-72	HV372_HUMAN	Immunoglobulin heavy variable 3-72	14.209	no results found
154	A0A0B4J1U7	IGHV6-1	HV601_HUMAN	Immunoglobulin heavy variable 6-1	6.4707	no results found
115	P01834	IGKC	IGKC_HUMAN	Immunoglobulin kappa constant	14.351	breast milk, colorectal cancer cells, mesenchymal stem cells, platelets, saliva
148	P06310	IGKV2-30	KV230_HUMAN	Immunoglobulin kappa variable 2-30	7.7172	no results found
103	P01619	IGKV3-20	KV320_HUMAN	Immunoglobulin kappa variable 3-20	18.587	colorectal cancer cells, saliva
132	P0DOY2	IGLC2	IGLC2_HUMAN	Immunoglobulin lambda constant 2	11.914	breast milk, mesenchymal stem cells, platelets
153	P01714	IGLV3-19	LV319_HUMAN	Immunoglobulin lambda variable 3-19	6.5266	no results found
119	P01717	IGLV3-25	LV325_HUMAN	Immunoglobulin lambda variable 3-25	13.704	no results found
143	A0A075B6K5	IGLV3-9	LV39_HUMAN	Immunoglobulin lambda variable 3-9	9.1825	no results found
13	Q06033	ITIH3	ITIH3_HUMAN	Inter-alpha-trypsin inhibitor heavy chain H3°	323.31	melanoma cells, platelets, prostate cancer cells
74	P18428	LBP	LBP_HUMAN	Lipopolysaccharide-binding protein	47.697	platelets, urine
156	P02750	LRG1	A2GL_HUMAN	Leucine-rich alpha-2-glycoprotein	6.3665	urine
152	Q96L50	LRR1	LLR1_HUMAN	Leucine-rich repeat protein 1	6.8852	no results found
135	Q96NW7	LRRC7	LRRC7_HUMAN	Leucine-rich repeat-containing protein 7	11.093	no results found
106	Q14766	LTBP1	LTBP1_HUMAN	Latent-transforming growth factor beta-binding protein 1	18.213	colorectal cancer cells, mesenchymal stem cells, platelets
31	P51884	LUM	LUM_HUMAN	Lumican	170.61	melanoma cells, prostate cancer cells
24	P0DOX7	N/A	IGK_HUMAN	Immunoglobulin kappa light chain	242.93	no results found
118	P0DOX2	N/A	IGA2_HUMAN	Immunoglobulin alpha-2 heavy chain	13.767	no results found
97	P55209	NAP1L1	NP1L1_HUMAN	Nucleosome assembly protein 1-like 1	20.639	colorectal cancer cells, melanoma cells, nerublastoma cells, ovarian cancer cells, platelets, prostate cancer cells, squamous carcinoma cells, thymus
150	Q99733	NAP1L4	NP1L4_HUMAN	Nucleosome assembly protein 1-like 4	7.2349	B cells, hepatocellular carcinoma cells, hepatocytes, neuroblastoma cells, thymus
45	P13591	NCAM1	NCAM1_HUMAN	Neural cell adhesion molecule 1	108.42	melanoma cells, neuroblastoma cells, ovarian cancer cells
66	P14543	NID1	NID1_HUMAN	Nidogen-1	60.617	melanoma cells, mesenchymal stem cells, nasopharyngeal carcinoma cells, urine
89	Q99983	OMD	OMD_HUMAN	Osteomodulin	26.177	no results found
101	P07237	P4HB	PDIA1_HUMAN	Protein disulfide-isomerase	19.194	bladder cancer cells, colorectal cancer cells, hepatocellular carcinoma cells, melanoma cells, mesenchymal stem cells, ovarian cancer cells, platelets, prostate cancer cells, saliva, thymus, urine
159	P13667	PDIA4	PDIA4_HUMAN	Protein disulfide-isomerase A4	6.3271	bladder cancer cells, colorectal cancer cells, endothelial cells, melanoma cells, nasopharyngeal carcinoma cells, ovarian cancer cells, squamous carcinoma cells, thymus
125	P02776	PF4	PLF4_HUMAN	Platelet factor 4	13.018	no results found
155	P55058	PLTP	PLTP_HUMAN	Phospholipid transfer protein	6.4467	keratinocytes, mesenchimal stem cells, platelets, prostate cancer cells, saliva, squamous carcinoma cells
137	P54278	PMS2	PMS2_HUMAN	Mismatch repair endonuclease PMS2	10.952	no results found
84	P13727	PRG2	PRG2_HUMAN	Bone marrow proteoglycan	30.164	no results found
87	P14314	PRKCSH	GLU2B_HUMAN	Glucosidase 2 subunit beta	27.12	colorectal cancer cells, ovarian cancer cells, prostate cancer cells
108	P04070	PROC	PROC_HUMAN	Vitamin K-dependent protein C	15.991	no results found
38	P22891	PROZ	PROZ_HUMAN	Vitamin K-dependent protein Z	135.67	urine
122	P61224	RAP1B	RAP1B_HUMAN	Ras-related protein Rap-1b	13.354	B cells, colorectal cancer cells, hepatocellular carcinoma cells, hepatocytes, melanoma cells, mesenchymal stem cells, neuroblastoma cells, ovarian cancer cells, platelets, prostate cancer cells, saliva, squamous carcinoma cells, thymus, urine
75	P0DJI8	SAA1	SAA1_HUMAN	Serum amyloid A-1 protein	45.296	prostate cancer cells, urine
80	P14151	SELL	LYAM1_HUMAN	L-selectin	34.835	platelets
99	P08185	SERPINA6	CBG_HUMAN	Corticosteroid-binding globulin	19.671	no results found
43	P05546	SERPIND1	HEP2_HUMAN	Heparin cofactor 2	111.45	platelets, prostate cancer cells
82	P08697	SERPINF2	A2AP_HUMAN	Alpha-2-antiplasmin	32.414	melanoma cells, prostate cancer cells
53	P09486	SPARC	SPRC_HUMAN	SPARC	83.783	mesenchymal stem cells
42	Q14515	SPARCL1	SPRL1_HUMAN	SPARC-like protein 1	116.77	no results found
144	P10124	SRGN	SRGN_HUMAN	Serglycin	8.8769	mesenchymal stem cells, prostate cancer cells
72	A1L4H1	SSC5D	SRCRL	Soluble scavenger receptor cysteine-rich domain-containing protein SSC5D	50.153	no results found
27	P35443	THBS4	TSP4_HUMAN	Thrombospondin-4	218.14	prostate cancer cells
48	P24821	TNC	TENA_HUMAN	Tenascin	103.32	hepatocellular carcinoma cells, keratinocytes, melanoma cells, mesenchymal stem cells, prostate cancer cells, squamous carcinoma cells
160	P48788	TNNI2	TNNI2_HUMAN	Troponin I, fast skeletal muscle	6.3259	urine
109	P68366	TUBA4A	TBA4A_HUMAN	Tubulin alpha-4A chain	15.061	B cells, bladder cancer cells, colorectal cancer cells, keratinocytes, neuroblastoma cells, ovarian cancer cells, platelets, prostate cancer cells, saliva, squamous carcinoma cells, thymus, urine
133	P13611	VCAN	CSPG2_HUMAN	Versican core protein	11.55	melnoma cells, mesenchymal stem cells
120	P31946	YWHAB	1433B_HUMAN	14-3-3 protein beta/alpha	13.673	B cells, bladder cancer cells, colorectal cancer cells, keratinocytes, melanoma cells, mesenchymal stem cells, neuroblastoma cells, ovarian cancer cells, platelets, prostate cancer cells, saliva, thymus, urine
129	P62258	YWHAE	1433E_HUMAN	14-3-3 protein epsilon	12.42	B cells, bladder cancer cells, colorectal cancer cells, keratinocytes, melanoma cells, mesenchymal stem cells, neuroblastoma cells, ovarian cancer cells, platelets, prostate cancer cells, saliva, squamous carcinoma cells, thymus, urine
107	P61981	YWHAG	1433G_HUMAN	14-3-3 protein gamma	16.771	B cells, bladder cancer cells, colorectal cancer cells, endothelial cells, hepatocellular carcinoma cells, keratinocytes, melanoma cells, mesenchymal stem cells, neuroblastoma cells, ovarian cancer cells, platelets, prostate cancer cells, saliva, thymus, urine
°, identified by DIGE.
