# Supplementary material for: Proteomic Exploration of Plasma Exosomes and Other Small Extracellular Vesicles in Pediatric Hodgkin Lymphoma: A Potential Source of Biomarkers for Relapse Occurrence
Source: Diagnostics (Basel). 2021 May 21;11(6):917. doi: 10.3390/diagnostics11060917 (PMC8223799; doi:10.3390/diagnostics11060917)
Supplement: Supplementary file 1 [file diagnostics-11-00917-s001.zip › supplementary-revised-ok/Supplementary Table S4. DAVID_RawData.xls]

## Sheet: Table S4a
Category: GOTERM_BP_DIRECT
Pvalue<0.05; Benjamini<0.01
Term		Count	%	PValue	. -LOG10(Pvalue)	Genes	List Total	Pop Hits	Pop Total	Fold Enrichment	Bonferroni	Benjamini	FDR
GO:0002576	platelet degranulation	36	23.6842	3.82596e-47	46.4173	MMRN1_HUMAN, A2MG_HUMAN, A1AG2_HUMAN, APOA1_HUMAN, ITIH4_HUMAN, PLF4_HUMAN, TLN1_HUMAN, KNG1_HUMAN, LG3BP_HUMAN, A2AP_HUMAN, ITA2B_HUMAN, A1AT_HUMAN, PLMN_HUMAN, AACT_HUMAN, FLNA_HUMAN, FETUA_HUMAN, HRG_HUMAN, TBA4A_HUMAN, IC1_HUMAN, CLUS_HUMAN, FIBA_HUMAN, ITIH3_HUMAN, TRFE_HUMAN, A1BG_HUMAN, FIBB_HUMAN, APOH_HUMAN, ITB3_HUMAN, VWF_HUMAN, SRGN_HUMAN, A1AG1_HUMAN, SPRC_HUMAN, FA5_HUMAN, PROS_HUMA…	149	103	16792	39.3896	3.72266e-44	3.72266e-44	6.02382e-44
GO:0006958	complement activation, classical pathway	25	16.4474	2.37037e-28	27.6252	CO5_HUMAN, IGHA1_HUMAN, IC1_HUMAN, CLUS_HUMAN, CO3_HUMAN, IGHG3_HUMAN, KV230_HUMAN, IGHM_HUMAN, CO4B_HUMAN, C4BPB_HUMAN, IGKC_HUMAN, IGLL5_HUMAN, CO6_HUMAN, KV320_HUMAN, LV325_HUMAN, CO8B_HUMAN, LV319_HUMAN, IGHG1_HUMAN, C1S_HUMAN, IGHG2_HUMAN, C4BPA_HUMAN, CO9_HUMAN, CO8A_HUMAN, IGHG4_HUMAN, CO4A_HUMAN	149	99	16792	28.4591	2.30637e-25	1.15318e-25	3.73205e-25
GO:0010951	negative regulation of endopeptidase activity	24	15.7895	1.45872e-24	23.836	HRG_HUMAN, AMBP_HUMAN, FETUA_HUMAN, CO5_HUMAN, A2MG_HUMAN, HEP2_HUMAN, ITIH2_HUMAN, APOA_HUMAN, IC1_HUMAN, CO3_HUMAN, ANGT_HUMAN, ITIH4_HUMAN, ITIH3_HUMAN, KNG1_HUMAN, A2AP_HUMAN, A1AT_HUMAN, ITIH1_HUMAN, CBG_HUMAN, ANT3_HUMAN, AACT_HUMAN, PROS_HUMAN, VTNC_HUMAN, CO4A_HUMAN, A4_HUMAN	149	121	16792	22.3533	1.41933e-21	4.73112e-22	2.29669e-21
GO:0006898	receptor-mediated endocytosis	27	17.7632	4.61862e-24	23.3355	AMBP_HUMAN, ENPL_HUMAN, PRG4_HUMAN, APOA1_HUMAN, KV230_HUMAN, HEMO_HUMAN, LG3BP_HUMAN, CALR_HUMAN, KV320_HUMAN, VTNC_HUMAN, CETP_HUMAN, SAA1_HUMAN, IGHA1_HUMAN, HBB_HUMAN, IGJ_HUMAN, HBA_HUMAN, APOL1_HUMAN, IGKC_HUMAN, HS90A_HUMAN, HPTR_HUMAN, LV325_HUMAN, APOE_HUMAN, LV319_HUMAN, CD5L_HUMAN, HPT_HUMAN, APOB_HUMAN, SPRC_HUMAN	149	186	16792	16.3594	4.49391e-21	1.12348e-21	7.27182e-21
GO:0006956	complement activation	20	13.1579	1.13278e-21	20.9459	CO5_HUMAN, CLUS_HUMAN, CO3_HUMAN, IGHG3_HUMAN, KV230_HUMAN, CFAB_HUMAN, CO4B_HUMAN, IGKC_HUMAN, CO6_HUMAN, KV320_HUMAN, LV325_HUMAN, CO8B_HUMAN, LV319_HUMAN, IGHG1_HUMAN, C1S_HUMAN, CFAH_HUMAN, IGHG2_HUMAN, CO8A_HUMAN, IGHG4_HUMAN, CO4A_HUMAN	149	87	16792	25.9076	1.1022e-18	2.2044e-19	1.78352e-18
GO:0030449	regulation of complement activation	14	9.21053	1.18063e-19	18.9279	CO5_HUMAN, CO3_HUMAN, CFAB_HUMAN, CO4B_HUMAN, C4BPB_HUMAN, CO6_HUMAN, CO8B_HUMAN, CFAH_HUMAN, CO8A_HUMAN, CO9_HUMAN, C4BPA_HUMAN, PROS_HUMAN, VTNC_HUMAN, CO4A_HUMAN	149	30	16792	52.5924	1.14875e-16	1.91459e-17	1.85885e-16
GO:0006953	acute-phase response	13	8.55263	4.38019e-16	15.3585	FETUA_HUMAN, A1AT_HUMAN, SAA1_HUMAN, A1AG2_HUMAN, CRP_HUMAN, ITIH4_HUMAN, HPT_HUMAN, A1AG1_HUMAN, AACT_HUMAN, LBP_HUMAN, THRB_HUMAN, FINC_HUMAN, A2AP_HUMAN	149	39	16792	37.566	4.32099e-13	6.17284e-14	6.99441e-13
GO:0007596	blood coagulation	20	13.1579	2.79803e-15	14.5531	FA9_HUMAN, MMRN1_HUMAN, HEP2_HUMAN, PROC_HUMAN, HBB_HUMAN, FIBA_HUMAN, PROZ_HUMAN, C4BPB_HUMAN, FIBB_HUMAN, FA10_HUMAN, A1AT_HUMAN, ITB3_HUMAN, PLMN_HUMAN, VWF_HUMAN, ANT3_HUMAN, FA5_HUMAN, PROS_HUMAN, THRB_HUMAN, FIBG_HUMAN, GP1BA_HUMAN	149	184	16792	12.2498	2.70062e-12	3.37619e-13	4.37428e-12
GO:0042730	fibrinolysis	10	6.57895	6.74283e-14	13.1712	HRG_HUMAN, IC1_HUMAN, PLMN_HUMAN, FIBA_HUMAN, PROS_HUMAN, THRB_HUMAN, FIBB_HUMAN, FIBG_HUMAN, A2AP_HUMAN, GP1BA_HUMAN	149	21	16792	53.6657	6.5571e-11	7.28562e-12	1.06104e-10
GO:0030198	extracellular matrix organization	19	12.5	1.20843e-13	12.9178	CSPG2_HUMAN, TTHY_HUMAN, COMP_HUMAN, FIBA_HUMAN, CD44_HUMAN, LUM_HUMAN, FIBB_HUMAN, PGCA_HUMAN, NID1_HUMAN, ITA2B_HUMAN, TARSH_HUMAN, ITB3_HUMAN, VWF_HUMAN, SPRC_HUMAN, VTNC_HUMAN, FIBG_HUMAN, A4_HUMAN, FINC_HUMAN, TENA_HUMAN	149	196	16792	10.9248	1.17531e-10	1.1753e-11	1.90181e-10
GO:0045087	innate immune response	25	16.4474	4.93345e-13	12.3068	CMGA_HUMAN, SAA1_HUMAN, IGHA1_HUMAN, IC1_HUMAN, CLUS_HUMAN, IGHG3_HUMAN, 1C07_HUMAN, IGJ_HUMAN, IGHM_HUMAN, FIBA_HUMAN, LBP_HUMAN, CO4B_HUMAN, C4BPB_HUMAN, FIBB_HUMAN, APOL1_HUMAN, IGKC_HUMAN, IGLL5_HUMAN, CO6_HUMAN, IGHG1_HUMAN, C1S_HUMAN, IGHG2_HUMAN, C4BPA_HUMAN, IGHG4_HUMAN, CO4A_HUMAN, A4_HUMAN	149	430	16792	6.55221	4.80062e-10	4.3642e-11	7.76812e-10
GO:0007597	blood coagulation, intrinsic pathway	9	5.92105	1.22226e-12	11.9128	FA9_HUMAN, A2MG_HUMAN, IC1_HUMAN, VWF_HUMAN, THRB_HUMAN, KNG1_HUMAN, APOH_HUMAN, FA10_HUMAN, GP1BA_HUMAN	149	18	16792	56.349	1.18924e-09	9.91036e-11	1.92437e-09
GO:0070527	platelet aggregation	10	6.57895	6.92143e-11	10.1598	ITA2B_HUMAN, ITB3_HUMAN, HBB_HUMAN, FIBA_HUMAN, TLN1_HUMAN, FIBB_HUMAN, FIBG_HUMAN, FLNA_HUMAN, ACTG_HUMAN, GP1BA_HUMAN	149	41	16792	27.4873	6.73455e-08	5.18042e-09	1.08975e-07
GO:0030168	platelet activation	13	8.55263	3.96914e-10	9.4013	HRG_HUMAN, SAA1_HUMAN, 1433Z_HUMAN, FIBA_HUMAN, PLF4_HUMAN, FIBB_HUMAN, ITB3_HUMAN, VWF_HUMAN, FA5_HUMAN, THRB_HUMAN, FIBG_HUMAN, GP1BA_HUMAN, FLNA_HUMAN	149	115	16792	12.7398	3.86198e-07	2.75856e-08	6.24925e-07
GO:0006508	proteolysis	23	15.1316	4.97414e-10	9.30328	FA9_HUMAN, PROC_HUMAN, APOA_HUMAN, CO3_HUMAN, IGHG3_HUMAN, CATG_HUMAN, KV230_HUMAN, CFAB_HUMAN, IGKC_HUMAN, PGCA_HUMAN, KV320_HUMAN, CAP7_HUMAN, LV325_HUMAN, LV319_HUMAN, PLMN_HUMAN, IGHG1_HUMAN, C1S_HUMAN, IGHG2_HUMAN, FA5_HUMAN, IGHG4_HUMAN, HABP2_HUMAN, THRB_HUMAN, CO4A_HUMAN	149	500	16792	5.18411	4.83983e-07	3.22656e-08	7.83157e-07
GO:0006957	complement activation, alternative pathway	7	4.60526	6.90514e-10	9.16083	CO5_HUMAN, CO8B_HUMAN, CO3_HUMAN, CFAH_HUMAN, CO9_HUMAN, CO8A_HUMAN, CFAB_HUMAN	149	13	16792	60.6835	6.71869e-07	4.19919e-08	1.08719e-06
GO:0050871	positive regulation of B cell activation	8	5.26316	2.04818e-09	8.68863	IGHA1_HUMAN, IGHG1_HUMAN, IGHG3_HUMAN, IGHG2_HUMAN, IGHM_HUMAN, IGHG4_HUMAN, IGKC_HUMAN, IGLL5_HUMAN	149	26	16792	34.6763	1.99287e-06	1.17228e-07	3.22477e-06
GO:0006910	phagocytosis, recognition	8	5.26316	3.63279e-09	8.43976	IGHA1_HUMAN, IGHG1_HUMAN, IGHG3_HUMAN, IGHG2_HUMAN, IGHM_HUMAN, IGHG4_HUMAN, IGKC_HUMAN, IGLL5_HUMAN	149	28	16792	32.1994	3.5347e-06	1.96372e-07	5.71967e-06
GO:0007155	cell adhesion	21	13.8158	3.8855e-09	8.41055	AMBP_HUMAN, CSPG2_HUMAN, OMD_HUMAN, MMRN1_HUMAN, NCAM1_HUMAN, ZA2G_HUMAN, LYAM1_HUMAN, COMP_HUMAN, CD44_HUMAN, LG3BP_HUMAN, PGCA_HUMAN, ITA2B_HUMAN, ITB3_HUMAN, VWF_HUMAN, TSP4_HUMAN, HABP2_HUMAN, VTNC_HUMAN, A4_HUMAN, FINC_HUMAN, GP1BA_HUMAN, TENA_HUMAN	149	459	16792	5.15612	3.78058e-06	1.98978e-07	6.11756e-06
GO:0038096	Fc-gamma receptor signaling pathway involved in phagocytosis	12	7.89474	1.59072e-08	7.79841	KV320_HUMAN, HS90A_HUMAN, LV325_HUMAN, LV319_HUMAN, IGHG1_HUMAN, IGHG3_HUMAN, KV230_HUMAN, IGHG2_HUMAN, HS90B_HUMAN, IGHG4_HUMAN, IGKC_HUMAN, ACTG_HUMAN	149	127	16792	10.6486	1.54776e-05	7.73886e-07	2.50453e-05
GO:0006911	phagocytosis, engulfment	8	5.26316	1.95949e-08	7.70786	IGHA1_HUMAN, IGHG1_HUMAN, IGHG3_HUMAN, IGHG2_HUMAN, IGHM_HUMAN, IGHG4_HUMAN, IGKC_HUMAN, IGLL5_HUMAN	149	35	16792	25.7595	1.90657e-05	9.07897e-07	3.08514e-05
GO:0017187	peptidyl-glutamic acid carboxylation	6	3.94737	2.20036e-08	7.65751	FA9_HUMAN, PROC_HUMAN, PROS_HUMAN, PROZ_HUMAN, THRB_HUMAN, FA10_HUMAN	149	11	16792	61.4716	2.14093e-05	9.7316e-07	3.46438e-05
GO:0042157	lipoprotein metabolic process	8	5.26316	3.59713e-08	7.44404	APOC3_HUMAN, APOE_HUMAN, APOA_HUMAN, APOA1_HUMAN, APOB_HUMAN, APOL1_HUMAN, APOA4_HUMAN, CETP_HUMAN	149	38	16792	23.7259	3.49995e-05	1.52174e-06	5.66354e-05
GO:0030195	negative regulation of blood coagulation	6	3.94737	3.7453e-08	7.42651	PROC_HUMAN, APOE_HUMAN, PROS_HUMAN, VTNC_HUMAN, KNG1_HUMAN, APOH_HUMAN	149	12	16792	56.349	3.64411e-05	1.51841e-06	5.89682e-05
GO:0034375	high-density lipoprotein particle remodeling	6	3.94737	1.3901e-07	6.85695	APOC3_HUMAN, PLTP_HUMAN, APOE_HUMAN, APOA1_HUMAN, APOA4_HUMAN, CETP_HUMAN	149	15	16792	45.0792	0.000135248	5.41026e-06	0.000218865
GO:0006955	immune response	18	11.8421	1.85809e-07	6.73093	IGHA1_HUMAN, PRG4_HUMAN, CO3_HUMAN, PRG2_HUMAN, CATG_HUMAN, 1C07_HUMAN, KV230_HUMAN, IGJ_HUMAN, PLF4_HUMAN, IGKC_HUMAN, KV320_HUMAN, LV325_HUMAN, CO8B_HUMAN, LV319_HUMAN, HV102_HUMAN, CO8A_HUMAN, CO9_HUMAN, VTNC_HUMAN	149	421	16792	4.81844	0.000180775	6.95351e-06	0.000292548
GO:0006869	lipid transport	9	5.92105	3.4229e-07	6.46561	APOC3_HUMAN, PLTP_HUMAN, APOE_HUMAN, APOA_HUMAN, APOD_HUMAN, APOA1_HUMAN, APOL1_HUMAN, APOA4_HUMAN, CETP_HUMAN	149	76	16792	13.3458	0.000332992	1.2335e-05	0.00053892
GO:0043691	reverse cholesterol transport	6	3.94737	3.88244e-07	6.4109	APOC3_HUMAN, APOE_HUMAN, APOA1_HUMAN, CLUS_HUMAN, APOA4_HUMAN, CETP_HUMAN	149	18	16792	37.566	0.00037769	1.34914e-05	0.000611272
GO:0050853	B cell receptor signaling pathway	8	5.26316	4.48724e-07	6.34802	IGHA1_HUMAN, IGHG1_HUMAN, IGHG3_HUMAN, IGHG2_HUMAN, IGHM_HUMAN, IGHG4_HUMAN, IGKC_HUMAN, IGLL5_HUMAN	149	54	16792	16.696	0.000436513	1.50554e-05	0.000706495
GO:0042158	lipoprotein biosynthetic process	5	3.28947	7.05458e-07	6.15153	APOE_HUMAN, PDIA1_HUMAN, APOA1_HUMAN, APOB_HUMAN, APOA4_HUMAN	149	9	16792	62.61	0.000686175	2.28801e-05	0.00111071
GO:0051918	negative regulation of fibrinolysis	5	3.28947	1.1677e-06	5.93267	HRG_HUMAN, PLMN_HUMAN, THRB_HUMAN, APOH_HUMAN, A2AP_HUMAN	149	10	16792	56.349	0.00113553	3.66502e-05	0.00183849
GO:0001895	retina homeostasis	7	4.60526	1.26954e-06	5.89635	IGHA1_HUMAN, ZA2G_HUMAN, IGHG3_HUMAN, IGJ_HUMAN, TRFE_HUMAN, IGKC_HUMAN, ACTG_HUMAN	149	40	16792	19.7221	0.0012345	3.86011e-05	0.00199881
GO:0008203	cholesterol metabolic process	8	5.26316	2.21612e-06	5.65441	APOE_HUMAN, APOA1_HUMAN, PON1_HUMAN, APOB_HUMAN, APOL1_HUMAN, A4_HUMAN, APOA4_HUMAN, CETP_HUMAN	149	68	16792	13.2586	0.00215397	6.534e-05	0.00348914
GO:0006465	signal peptide processing	6	3.94737	2.29066e-06	5.64004	FA9_HUMAN, PROC_HUMAN, PROS_HUMAN, PROZ_HUMAN, THRB_HUMAN, FA10_HUMAN	149	25	16792	27.0475	0.00222634	6.55514e-05	0.0036065
GO:1900026	positive regulation of substrate adhesion-dependent cell spreading	6	3.94737	8.26134e-06	5.08295	APOA1_HUMAN, FIBA_HUMAN, CALR_HUMAN, FIBB_HUMAN, FIBG_HUMAN, FLNA_HUMAN	149	32	16792	21.1309	0.00800609	0.00022964	0.0130063
GO:0044267	cellular protein metabolic process	9	5.92105	9.72708e-06	5.01202	SAA1_HUMAN, TTHY_HUMAN, PLMN_HUMAN, APOA1_HUMAN, CATG_HUMAN, FIBA_HUMAN, THRB_HUMAN, A4_HUMAN, APOA4_HUMAN	149	118	16792	8.59561	0.00941985	0.000262868	0.0153138
GO:0007160	cell-matrix adhesion	8	5.26316	1.45326e-05	4.83766	ITA2B_HUMAN, ITB3_HUMAN, FIBA_HUMAN, CD44_HUMAN, VTNC_HUMAN, FIBB_HUMAN, FIBG_HUMAN, NID1_HUMAN	149	90	16792	10.0176	0.0140408	0.000382098	0.0228785
GO:0019835	cytolysis	5	3.28947	3.08582e-05	4.51063	CO5_HUMAN, CO8B_HUMAN, CO8A_HUMAN, APOL1_HUMAN, CO6_HUMAN	149	21	16792	26.8329	0.0295792	0.000789833	0.0485739
GO:0031639	GO:0031639~plasminogen activation	4	2.63158	5.42081e-05	4.26594	FIBA_HUMAN, FIBB_HUMAN, FIBG_HUMAN, APOH_HUMAN	149	9	16792	50.088	0.051379	0.00135155	0.0853143
GO:0010873	GO:0010873~positive regulation of cholesterol esterification	4	2.63158	5.42081e-05	4.26594	APOE_HUMAN, APOA1_HUMAN, ANGT_HUMAN, APOA4_HUMAN	149	9	16792	50.088	0.051379	0.00135155	0.0853143
GO:0022617	GO:0022617~extracellular matrix disassembly	7	4.60526	5.57229e-05	4.25397	A2MG_HUMAN, PLMN_HUMAN, CATG_HUMAN, CD44_HUMAN, FINC_HUMAN, PGCA_HUMAN, NID1_HUMAN	149	76	16792	10.3801	0.0527762	0.00135458	0.0876973
GO:0033344	GO:0033344~cholesterol efflux	5	3.28947	6.34584e-05	4.19751	APOC3_HUMAN, APOE_HUMAN, APOA1_HUMAN, APOB_HUMAN, APOA4_HUMAN	149	25	16792	22.5396	0.0598793	0.00150489	0.0998659
GO:0070328	GO:0070328~triglyceride homeostasis	5	3.28947	7.44843e-05	4.12794	APOC3_HUMAN, APOE_HUMAN, APOA1_HUMAN, APOA4_HUMAN, CETP_HUMAN	149	26	16792	21.6727	0.0699119	0.00172413	0.117208
GO:0006888	GO:0006888~ER to Golgi vesicle-mediated transport	9	5.92105	8.69218e-05	4.06087	FA9_HUMAN, A1AT_HUMAN, PROC_HUMAN, FA5_HUMAN, PROS_HUMAN, PROZ_HUMAN, THRB_HUMAN, FA10_HUMAN, TERA_HUMAN	149	160	16792	6.33926	0.0811005	0.00196501	0.136767
GO:0050900	GO:0050900~leukocyte migration	8	5.26316	0.00010307	3.98687	ITB3_HUMAN, PROC_HUMAN, LYAM1_HUMAN, APOB_HUMAN, PROS_HUMAN, CD44_HUMAN, THRB_HUMAN, FINC_HUMAN	149	122	16792	7.39003	0.095427	0.00227677	0.162156
GO:0034374	GO:0034374~low-density lipoprotein particle remodeling	4	2.63158	0.000105109	3.97836	APOE_HUMAN, ANGT_HUMAN, APOB_HUMAN, CETP_HUMAN	149	11	16792	40.9811	0.0972198	0.00227022	0.165361
GO:0034116~positive regulation of heterotypic cell-cell adhesion	GO:0034116~positive regulation of heterotypic cell-cell adhesion	4	2.63158	0.000105109	3.97836	FIBA_HUMAN, CD44_HUMAN, FIBB_HUMAN, FIBG_HUMAN	149	11	16792	40.9811	0.0972198	0.00227022	0.165361
GO:0030212~hyaluronan metabolic process	GO:0030212~hyaluronan metabolic process	4	2.63158	0.00013924	3.85624	ITIH1_HUMAN, ITIH2_HUMAN, ITIH4_HUMAN, ITIH3_HUMAN	149	12	16792	37.566	0.126712	0.0029411	0.219003
GO:0051258~protein polymerization	GO:0051258~protein polymerization	4	2.63158	0.000179844	3.7451	FIBA_HUMAN, VTNC_HUMAN, FIBB_HUMAN, FIBG_HUMAN	149	13	16792	34.6763	0.160546	0.00371656	0.282781
GO:0001523~retinoid metabolic process	GO:0001523~retinoid metabolic process	6	3.94737	0.000198777	3.70163	APOC3_HUMAN, APOE_HUMAN, TTHY_HUMAN, APOA1_HUMAN, APOB_HUMAN, APOA4_HUMAN	149	61	16792	11.085	0.175872	0.00402166	0.312508
GO:0016525~negative regulation of angiogenesis	GO:0016525~negative regulation of angiogenesis	6	3.94737	0.000214693	3.66818	HRG_HUMAN, ANGT_HUMAN, TSP4_HUMAN, SPRC_HUMAN, PLF4_HUMAN, APOH_HUMAN	149	62	16792	10.9063	0.188538	0.00425456	0.33749
GO:0033700~phospholipid efflux	GO:0033700~phospholipid efflux	4	2.63158	0.000227415	3.64318	APOC3_HUMAN, APOE_HUMAN, APOA1_HUMAN, APOA4_HUMAN	149	14	16792	32.1994	0.198524	0.00441622	0.357456
GO:0042632~cholesterol homeostasis	GO:0042632~cholesterol homeostasis	6	3.94737	0.000249418	3.60307	APOC3_HUMAN, APOE_HUMAN, APOA1_HUMAN, APOB_HUMAN, APOA4_HUMAN, CETP_HUMAN	149	64	16792	10.5654	0.215504	0.00474779	0.391977
GO:0042742~defense response to bacterium	GO:0042742~defense response to bacterium	8	5.26316	0.000300057	3.5228	IGHG1_HUMAN, IGHG3_HUMAN, PRG2_HUMAN, IGHG2_HUMAN, HPT_HUMAN, IGHG4_HUMAN, IGKC_HUMAN, IGLL5_HUMAN	149	145	16792	6.21782	0.253231	0.00559963	0.471384
GO:0072378~blood coagulation, fibrin clot formation	GO:0072378~blood coagulation, fibrin clot formation	3	1.97368	0.000457618	3.3395	FIBA_HUMAN, FIBB_HUMAN, FIBG_HUMAN	149	4	16792	84.5235	0.359409	0.00836789	0.718075
GO:0045429~positive regulation of nitric oxide biosynthetic process	GO:0045429~positive regulation of nitric oxide biosynthetic process	5	3.28947	0.00054741	3.26169	HS90A_HUMAN, HBB_HUMAN, CLUS_HUMAN, ANGT_HUMAN, HS90B_HUMAN	149	43	16792	13.1044	0.413027	0.00981771	0.858405
GO:0032489~regulation of Cdc42 protein signal transduction	GO:0032489~regulation of Cdc42 protein signal transduction	3	1.97368	0.000758281	3.12017	APOC3_HUMAN, APOE_HUMAN, APOA1_HUMAN	149	5	16792	67.6188	0.521973	0.0133301	1.18723
GO:0051180~vitamin transport	GO:0051180~vitamin transport	3	1.97368	0.000758281	3.12017	VTDB_HUMAN, AFAM_HUMAN, APOA1_HUMAN	149	5	16792	67.6188	0.521973	0.0133301	1.18723
GO:0014012~peripheral nervous system axon regeneration	GO:0014012~peripheral nervous system axon regeneration	3	1.97368	0.000758281	3.12017	APOD_HUMAN, APOA1_HUMAN, TENA_HUMAN	149	5	16792	67.6188	0.521973	0.0133301	1.18723
GO:0050776~regulation of immune response	GO:0050776~regulation of immune response	8	5.26316	0.00101698	2.99269	KV320_HUMAN, LV325_HUMAN, LV319_HUMAN, CO3_HUMAN, LYAM1_HUMAN, 1C07_HUMAN, KV230_HUMAN, IGKC_HUMAN	149	178	16792	5.06508	0.628431	0.0175236	1.58924
GO:0007044~cell-substrate junction assembly	GO:0007044~cell-substrate junction assembly	3	1.97368	0.00113084	2.9466	ITB3_HUMAN, TLN1_HUMAN, FINC_HUMAN	149	6	16792	56.349	0.667439	0.0191293	1.7657
GO:0050821~protein stabilization	GO:0050821~protein stabilization	7	4.60526	0.0012999	2.88609	HS90A_HUMAN, G3P_HUMAN, APOA1_HUMAN, CLUS_HUMAN, HS90B_HUMAN, CALR_HUMAN, FLNA_HUMAN	149	136	16792	5.80063	0.717938	0.0215848	2.02715
GO:0019433~triglyceride catabolic process	GO:0019433~triglyceride catabolic process	4	2.63158	0.00133843	2.8734	APOC3_HUMAN, APOE_HUMAN, APOA1_HUMAN, APOB_HUMAN	149	25	16792	18.0317	0.72833	0.0218454	2.08664
GO:0050829~defense response to Gram-negative bacterium	GO:0050829~defense response to Gram-negative bacterium	5	3.28947	0.00139412	2.8557	CAP7_HUMAN, CMGA_HUMAN, IGHM_HUMAN, LBP_HUMAN, A4_HUMAN	149	55	16792	10.2453	0.742679	0.0223698	2.17257
GO:2000427~positive regulation of apoptotic cell clearance	GO:2000427~positive regulation of apoptotic cell clearance	3	1.97368	0.00157403	2.80299	CO3_HUMAN, CO4B_HUMAN, CO4A_HUMAN	149	7	16792	48.2991	0.784055	0.0248137	2.44969
GO:0034372~very-low-density lipoprotein particle remodeling	GO:0034372~very-low-density lipoprotein particle remodeling	3	1.97368	0.00157403	2.80299	APOE_HUMAN, APOA4_HUMAN, CETP_HUMAN	149	7	16792	48.2991	0.784055	0.0248137	2.44969
GO:0006954~inflammatory response	GO:0006954~inflammatory response	11	7.23684	0.00196887	2.70578	CAP7_HUMAN, CO5_HUMAN, CO3_HUMAN, CRP_HUMAN, CD5L_HUMAN, A1AG1_HUMAN, AACT_HUMAN, PLF4_HUMAN, CO4B_HUMAN, CO4A_HUMAN, KNG1_HUMAN	149	379	16792	3.27092	0.853041	0.0304556	3.05531
GO:0050766~positive regulation of phagocytosis	GO:0050766~positive regulation of phagocytosis	4	2.63158	0.0020723	2.68355	FETUA_HUMAN, CAP7_HUMAN, CO3_HUMAN, CALR_HUMAN	149	29	16792	15.5445	0.867138	0.031531	3.21338
GO:0090277~positive regulation of peptide hormone secretion	GO:0090277~positive regulation of peptide hormone secretion	3	1.97368	0.00208658	2.68057	FIBA_HUMAN, FIBB_HUMAN, FIBG_HUMAN	149	8	16792	42.2617	0.868974	0.0312567	3.23517
GO:0034380~high-density lipoprotein particle assembly	GO:0034380~high-density lipoprotein particle assembly	3	1.97368	0.00208658	2.68057	APOE_HUMAN, APOA1_HUMAN, APOA4_HUMAN	149	8	16792	42.2617	0.868974	0.0312567	3.23517
GO:0031102~neuron projection regeneration	GO:0031102~neuron projection regeneration	3	1.97368	0.00208658	2.68057	APOE_HUMAN, APOA1_HUMAN, APOA4_HUMAN	149	8	16792	42.2617	0.868974	0.0312567	3.23517
GO:1900740~positive regulation of protein insertion into mitochondrial membrane involved in apoptotic signaling pathway	GO:1900740~positive regulation of protein insertion into mitochondrial membrane involved in apoptotic signaling pathway	4	2.63158	0.0022878	2.64058	1433Z_HUMAN, 1433B_HUMAN, 1433G_HUMAN, 1433E_HUMAN	149	30	16792	15.0264	0.892318	0.0337047	3.54192
GO:0061024~membrane organization	GO:0061024~membrane organization	4	2.63158	0.00275925	2.55921	1433Z_HUMAN, 1433B_HUMAN, 1433G_HUMAN, 1433E_HUMAN	149	32	16792	14.0872	0.932014	0.0399157	4.25705
GO:0046470~phosphatidylcholine metabolic process	GO:0046470~phosphatidylcholine metabolic process	3	1.97368	0.00331483	2.47954	PON1_HUMAN, APOA4_HUMAN, CETP_HUMAN	149	10	16792	33.8094	0.96047	0.0470751	5.09344
GO:0008228~opsonization	GO:0008228~opsonization	3	1.97368	0.00331483	2.47954	CRP_HUMAN, LBP_HUMAN, CO4B_HUMAN	149	10	16792	33.8094	0.96047	0.0470751	5.09344
GO:0051006~positive regulation of lipoprotein lipase activity	GO:0051006~positive regulation of lipoprotein lipase activity	3	1.97368	0.00331483	2.47954	APOA1_HUMAN, APOA4_HUMAN, APOH_HUMAN	149	10	16792	33.8094	0.96047	0.0470751	5.09344
GO:0006641~triglyceride metabolic process	GO:0006641~triglyceride metabolic process	4	2.63158	0.00357152	2.44715	APOC3_HUMAN, APOE_HUMAN, APOH_HUMAN, CETP_HUMAN	149	35	16792	12.8798	0.969233	0.0499073	5.47754
GO:0061077~chaperone-mediated protein folding	GO:0061077~chaperone-mediated protein folding	4	2.63158	0.00418594	2.37821	CALX_HUMAN, CLUS_HUMAN, PDIA4_HUMAN, CALR_HUMAN	149	37	16792	12.1836	0.983117	0.0574363	6.39106
GO:0042340~keratan sulfate catabolic process	GO:0042340~keratan sulfate catabolic process	3	1.97368	0.00480588	2.31823	OMD_HUMAN, LUM_HUMAN, PGCA_HUMAN	149	12	16792	28.1745	0.990789	0.0647699	7.30438
GO:0006605~protein targeting	GO:0006605~protein targeting	4	2.63158	0.00486076	2.3133	1433Z_HUMAN, 1433B_HUMAN, 1433G_HUMAN, 1433E_HUMAN	149	39	16792	11.5588	0.991271	0.0645947	7.38483
GO:0006457~protein folding	GO:0006457~protein folding	7	4.60526	0.00523988	2.28068	CALX_HUMAN, ENPL_HUMAN, GLU2B_HUMAN, HS90A_HUMAN, HS90B_HUMAN, PDIA4_HUMAN, CALR_HUMAN	149	180	16792	4.3827	0.993975	0.0685356	7.9388
GO:0034975~protein folding in endoplasmic reticulum	GO:0034975~protein folding in endoplasmic reticulum	3	1.97368	0.00564697	2.24818	CALX_HUMAN, ENPL_HUMAN, CALR_HUMAN	149	13	16792	26.0072	0.995954	0.0727022	8.53019
GO:0010745~negative regulation of macrophage derived foam cell differentiation	GO:0010745~negative regulation of macrophage derived foam cell differentiation	3	1.97368	0.00564697	2.24818	ITB3_HUMAN, CRP_HUMAN, CETP_HUMAN	149	13	16792	26.0072	0.995954	0.0727022	8.53019
GO:0050731~positive regulation of peptidyl-tyrosine phosphorylation	GO:0050731~positive regulation of peptidyl-tyrosine phosphorylation	5	3.28947	0.0059547	2.22514	ITB3_HUMAN, ANGT_HUMAN, TSP4_HUMAN, CD44_HUMAN, VTNC_HUMAN	149	82	16792	6.87183	0.997006	0.075526	8.97487
GO:0010875~positive regulation of cholesterol efflux	GO:0010875~positive regulation of cholesterol efflux	3	1.97368	0.00655023	2.18374	PLTP_HUMAN, APOE_HUMAN, PON1_HUMAN	149	14	16792	24.1496	0.998329	0.0817245	9.82969
GO:0042311~vasodilation	GO:0042311~vasodilation	3	1.97368	0.00655023	2.18374	APOE_HUMAN, ANGT_HUMAN, KNG1_HUMAN	149	14	16792	24.1496	0.998329	0.0817245	9.82969
GO:0019731~antibacterial humoral response	GO:0019731~antibacterial humoral response	4	2.63158	0.00682227	2.16607	IGHA1_HUMAN, IGJ_HUMAN, IGHM_HUMAN, A4_HUMAN	149	44	16792	10.2453	0.99872	0.0839115	10.2177
GO:0010744~positive regulation of macrophage derived foam cell differentiation	GO:0010744~positive regulation of macrophage derived foam cell differentiation	3	1.97368	0.00853867	2.06861	ANGT_HUMAN, APOB_HUMAN, PLF4_HUMAN	149	16	16792	21.1309	0.999762	0.102696	12.6297
GO:0030301~cholesterol transport	GO:0030301~cholesterol transport	3	1.97368	0.00853867	2.06861	APOA1_HUMAN, APOB_HUMAN, CETP_HUMAN	149	16	16792	21.1309	0.999762	0.102696	12.6297
GO:0030193~regulation of blood coagulation	GO:0030193~regulation of blood coagulation	3	1.97368	0.0096216	2.01675	HRG_HUMAN, THRB_HUMAN, GP1BA_HUMAN	149	17	16792	19.8879	0.999918	0.113616	14.1202
GO:0043623~cellular protein complex assembly	GO:0043623~cellular protein complex assembly	3	1.97368	0.0107622	1.9681	FIBA_HUMAN, FIBB_HUMAN, FIBG_HUMAN	149	18	16792	18.783	0.999973	0.124772	15.6643
GO:0042744~hydrogen peroxide catabolic process	GO:0042744~hydrogen peroxide catabolic process	3	1.97368	0.0132121	1.87903	HBB_HUMAN, HBA_HUMAN, APOA4_HUMAN	149	20	16792	16.9047	0.999998	0.149357	18.8933
GO:0045921~positive regulation of exocytosis	GO:0045921~positive regulation of exocytosis	3	1.97368	0.0145192	1.83806	FIBA_HUMAN, FIBB_HUMAN, FIBG_HUMAN	149	21	16792	16.0997	0.999999	0.161121	20.5685
GO:0051592~response to calcium ion	GO:0051592~response to calcium ion	4	2.63158	0.0145378	1.8375	SPRC_HUMAN, FIBA_HUMAN, FIBB_HUMAN, FIBG_HUMAN	149	58	16792	7.77227	0.999999	0.159509	20.5921
GO:0006950~response to stress	GO:0006950~response to stress	4	2.63158	0.0166367	1.77893	ENPL_HUMAN, HS90A_HUMAN, CO5_HUMAN, HS90B_HUMAN	149	61	16792	7.39003	1	0.178539	23.2135
GO:1903027~regulation of opsonization	GO:1903027~regulation of opsonization	2	1.31579	0.0175503	1.75572	C4BPA_HUMAN, C4BPB_HUMAN	149	2	16792	112.698	1	0.185431	24.329
GO:1900221~regulation of beta-amyloid clearance	GO:1900221~regulation of beta-amyloid clearance	2	1.31579	0.0175503	1.75572	APOE_HUMAN, CLUS_HUMAN	149	2	16792	112.698	1	0.185431	24.329
GO:0001970~positive regulation of activation of membrane attack complex	GO:0001970~positive regulation of activation of membrane attack complex	2	1.31579	0.0175503	1.75572	CO3_HUMAN, CO6_HUMAN	149	2	16792	112.698	1	0.185431	24.329
GO:0001869~negative regulation of complement activation, lectin pathway	GO:0001869~negative regulation of complement activation, lectin pathway	2	1.31579	0.0175503	1.75572	A2MG_HUMAN, IC1_HUMAN	149	2	16792	112.698	1	0.185431	24.329
GO:1902998~positive regulation of neurofibrillary tangle assembly	GO:1902998~positive regulation of neurofibrillary tangle assembly	2	1.31579	0.0175503	1.75572	APOE_HUMAN, CLUS_HUMAN	149	2	16792	112.698	1	0.185431	24.329
GO:0009611~response to wounding	GO:0009611~response to wounding	4	2.63158	0.0181254	1.74171	VWF_HUMAN, THRB_HUMAN, FINC_HUMAN, TENA_HUMAN	149	63	16792	7.15543	1	0.188918	25.0234
GO:0070374~positive regulation of ERK1 and ERK2 cascade	GO:0070374~positive regulation of ERK1 and ERK2 cascade	6	3.94737	0.0194336	1.71145	RAP1B_HUMAN, FIBA_HUMAN, CD44_HUMAN, FIBB_HUMAN, FIBG_HUMAN, A2AP_HUMAN	149	175	16792	3.86393	1	0.199113	26.581
GO:0051291~protein heterooligomerization	GO:0051291~protein heterooligomerization	4	2.63158	0.0213183	1.67125	GLU2B_HUMAN, HBB_HUMAN, 1433B_HUMAN, HBA_HUMAN	149	67	16792	6.72824	1	0.214159	28.7715
GO:0050832~defense response to fungus	GO:0050832~defense response to fungus	3	1.97368	0.0234481	1.62989	HRG_HUMAN, CMGA_HUMAN, CATG_HUMAN	149	27	16792	12.522	1	0.230758	31.1733
GO:0098869~cellular oxidant detoxification	GO:0098869~cellular oxidant detoxification	4	2.63158	0.0239022	1.62156	APOE_HUMAN, HBB_HUMAN, HPT_HUMAN, HBA_HUMAN	149	70	16792	6.43988	1	0.2324	31.6754
GO:2000352~negative regulation of endothelial cell apoptotic process	GO:2000352~negative regulation of endothelial cell apoptotic process	3	1.97368	0.025108	1.60019	FIBA_HUMAN, FIBB_HUMAN, FIBG_HUMAN	149	28	16792	12.0748	1	0.24036	32.9923
GO:0018146~keratan sulfate biosynthetic process	GO:0018146~keratan sulfate biosynthetic process	3	1.97368	0.025108	1.60019	OMD_HUMAN, LUM_HUMAN, PGCA_HUMAN	149	28	16792	12.0748	1	0.24036	32.9923
GO:0032490~detection of molecule of bacterial origin	GO:0032490~detection of molecule of bacterial origin	2	1.31579	0.0262103	1.58153	LBP_HUMAN, CO4B_HUMAN	149	3	16792	75.132	1	0.247224	34.1753
GO:0002034~regulation of blood vessel size by renin-angiotensin	GO:0002034~regulation of blood vessel size by renin-angiotensin	2	1.31579	0.0262103	1.58153	ANGT_HUMAN, A2AP_HUMAN	149	3	16792	75.132	1	0.247224	34.1753
GO:0010903~negative regulation of very-low-density lipoprotein particle remodeling	GO:0010903~negative regulation of very-low-density lipoprotein particle remodeling	2	1.31579	0.0262103	1.58153	APOC3_HUMAN, APOA1_HUMAN	149	3	16792	75.132	1	0.247224	34.1753
GO:0034445~negative regulation of plasma lipoprotein particle oxidation	GO:0034445~negative regulation of plasma lipoprotein particle oxidation	2	1.31579	0.0262103	1.58153	PON1_HUMAN, APOA4_HUMAN	149	3	16792	75.132	1	0.247224	34.1753
GO:1900738~positive regulation of phospholipase C-activating G-protein coupled receptor signaling pathway	GO:1900738~positive regulation of phospholipase C-activating G-protein coupled receptor signaling pathway	2	1.31579	0.0262103	1.58153	CMGA_HUMAN, THRB_HUMAN	149	3	16792	75.132	1	0.247224	34.1753
GO:0001937~negative regulation of endothelial cell proliferation	GO:0001937~negative regulation of endothelial cell proliferation	3	1.97368	0.0268144	1.57163	APOE_HUMAN, SPRC_HUMAN, APOH_HUMAN	149	29	16792	11.6584	1	0.249835	34.8152
GO:0010942~positive regulation of cell death	GO:0010942~positive regulation of cell death	3	1.97368	0.0268144	1.57163	HBB_HUMAN, HPT_HUMAN, HBA_HUMAN	149	29	16792	11.6584	1	0.249835	34.8152
GO:0002474~antigen processing and presentation of peptide antigen via MHC class I	GO:0002474~antigen processing and presentation of peptide antigen via MHC class I	3	1.97368	0.0285662	1.54415	CALX_HUMAN, 1C07_HUMAN, CALR_HUMAN	149	30	16792	11.2698	1	0.261565	36.6384
GO:0034976~response to endoplasmic reticulum stress	GO:0034976~response to endoplasmic reticulum stress	4	2.63158	0.0285685	1.54411	ENPL_HUMAN, PDIA1_HUMAN, TSP4_HUMAN, PDIA4_HUMAN	149	75	16792	6.01056	1	0.259197	36.6408
GO:0010628~positive regulation of gene expression	GO:0010628~positive regulation of gene expression	7	4.60526	0.0286961	1.54218	CAP7_HUMAN, CRP_HUMAN, APOB_HUMAN, PLF4_HUMAN, CALR_HUMAN, FINC_HUMAN, TENA_HUMAN	149	262	16792	3.01101	1	0.257853	36.7716
GO:0045907~positive regulation of vasoconstriction	GO:0045907~positive regulation of vasoconstriction	3	1.97368	0.032203	1.4921	FIBA_HUMAN, FIBB_HUMAN, FIBG_HUMAN	149	32	16792	10.5654	1	0.282342	40.2718
GO:0009306~protein secretion	GO:0009306~protein secretion	3	1.97368	0.032203	1.4921	CALX_HUMAN, PDIA4_HUMAN, FIBG_HUMAN	149	32	16792	10.5654	1	0.282342	40.2718
GO:0050728~negative regulation of inflammatory response	GO:0050728~negative regulation of inflammatory response	4	2.63158	0.0326242	1.48646	SAA1_HUMAN, PROC_HUMAN, APOE_HUMAN, APOA1_HUMAN	149	79	16792	5.70623	1	0.283021	40.6798
GO:0042060~wound healing	GO:0042060~wound healing	4	2.63158	0.0336826	1.47259	ITB3_HUMAN, SPRC_HUMAN, FINC_HUMAN, TENA_HUMAN	149	80	16792	5.6349	1	0.288359	41.6935
GO:1902042~negative regulation of extrinsic apoptotic signaling pathway via death domain receptors	GO:1902042~negative regulation of extrinsic apoptotic signaling pathway via death domain receptors	3	1.97368	0.0340861	1.46742	FIBA_HUMAN, FIBB_HUMAN, FIBG_HUMAN	149	33	16792	10.2453	1	0.288834	42.0756
GO:0045959~negative regulation of complement activation, classical pathway	GO:0045959~negative regulation of complement activation, classical pathway	2	1.31579	0.0347946	1.45849	C4BPA_HUMAN, C4BPB_HUMAN	149	4	16792	56.349	1	0.291483	42.7409
GO:0042159~lipoprotein catabolic process	GO:0042159~lipoprotein catabolic process	2	1.31579	0.0347946	1.45849	APOE_HUMAN, APOB_HUMAN	149	4	16792	56.349	1	0.291483	42.7409
GO:0043152~induction of bacterial agglutination	GO:0043152~induction of bacterial agglutination	2	1.31579	0.0347946	1.45849	FIBA_HUMAN, FIBB_HUMAN	149	4	16792	56.349	1	0.291483	42.7409
GO:0051208~sequestering of calcium ion	GO:0051208~sequestering of calcium ion	2	1.31579	0.0347946	1.45849	ENPL_HUMAN, CALR_HUMAN	149	4	16792	56.349	1	0.291483	42.7409
GO:0008211~glucocorticoid metabolic process	GO:0008211~glucocorticoid metabolic process	2	1.31579	0.0347946	1.45849	APOA1_HUMAN, CBG_HUMAN	149	4	16792	56.349	1	0.291483	42.7409
GO:0050830~defense response to Gram-positive bacterium	GO:0050830~defense response to Gram-positive bacterium	4	2.63158	0.0392396	1.40628	CMGA_HUMAN, CRP_HUMAN, LBP_HUMAN, A4_HUMAN	149	85	16792	5.30343	1	0.319983	46.7546
GO:0050714~positive regulation of protein secretion	GO:0050714~positive regulation of protein secretion	3	1.97368	0.0399833	1.39812	FIBA_HUMAN, FIBB_HUMAN, FIBG_HUMAN	149	36	16792	9.3915	1	0.322431	47.3999
GO:0002250~adaptive immune response	GO:0002250~adaptive immune response	5	3.28947	0.0419946	1.37681	HV102_HUMAN, IGJ_HUMAN, IGHM_HUMAN, FIBA_HUMAN, FIBB_HUMAN	149	148	16792	3.80736	1	0.333208	49.1084
GO:0007162~negative regulation of cell adhesion	GO:0007162~negative regulation of cell adhesion	3	1.97368	0.0420288	1.37645	HRG_HUMAN, KNG1_HUMAN, TENA_HUMAN	149	37	16792	9.13767	1	0.330828	49.137
GO:0007598~blood coagulation, extrinsic pathway	GO:0007598~blood coagulation, extrinsic pathway	2	1.31579	0.0433037	1.36348	FA9_HUMAN, FA10_HUMAN	149	5	16792	45.0792	1	0.336501	50.1923
GO:0051220~cytoplasmic sequestering of protein	GO:0051220~cytoplasmic sequestering of protein	2	1.31579	0.0433037	1.36348	1433B_HUMAN, FLNA_HUMAN	149	5	16792	45.0792	1	0.336501	50.1923
GO:0030300~regulation of intestinal cholesterol absorption	GO:0030300~regulation of intestinal cholesterol absorption	2	1.31579	0.0433037	1.36348	APOA1_HUMAN, APOA4_HUMAN	149	5	16792	45.0792	1	0.336501	50.1923
GO:1902430~negative regulation of beta-amyloid formation	GO:1902430~negative regulation of beta-amyloid formation	2	1.31579	0.0433037	1.36348	APOE_HUMAN, CLUS_HUMAN	149	5	16792	45.0792	1	0.336501	50.1923
GO:0034197~triglyceride transport	GO:0034197~triglyceride transport	2	1.31579	0.0433037	1.36348	APOH_HUMAN, CETP_HUMAN	149	5	16792	45.0792	1	0.336501	50.1923
GO:0002682~regulation of immune system process	GO:0002682~regulation of immune system process	2	1.31579	0.0433037	1.36348	A1AG2_HUMAN, A1AG1_HUMAN	149	5	16792	45.0792	1	0.336501	50.1923
GO:0017038~protein import	GO:0017038~protein import	2	1.31579	0.0433037	1.36348	APOE_HUMAN, CLUS_HUMAN	149	5	16792	45.0792	1	0.336501	50.1923
GO:0010811~positive regulation of cell-substrate adhesion	GO:0010811~positive regulation of cell-substrate adhesion	3	1.97368	0.0441129	1.35543	TARSH_HUMAN, VTNC_HUMAN, NID1_HUMAN	149	38	16792	8.89721	1	0.339082	50.8515
GO:0000302~response to reactive oxygen species	GO:0000302~response to reactive oxygen species	3	1.97368	0.0462346	1.33503	APOE_HUMAN, APOD_HUMAN, PDIA1_HUMAN	149	39	16792	8.66908	1	0.349792	52.5413
GO:0030199~collagen fibril organization	GO:0030199~collagen fibril organization	3	1.97368	0.0462346	1.33503	LUM_HUMAN, PGCA_HUMAN, A2AP_HUMAN	149	39	16792	8.66908	1	0.349792	52.5413

## Sheet: Table S4b
Category: GOTERM_MF_DIRECT
Pvalue<0.05; Benjamini<0.01
Term		Count	%	PValue	. -LOG10(Pvalue)	Genes	List Total	Pop Hits	Pop Total	Fold Enrichment	Bonferroni	Benjamini	FDR
GO:0004252	serine-type endopeptidase activity	27	17.7632	7.20522e-21	20.1424	PROC_HUMAN, CO3_HUMAN, KV230_HUMAN, CFAB_HUMAN, PROZ_HUMAN, CO4B_HUMAN, FA10_HUMAN, KV320_HUMAN, CAP7_HUMAN, PLMN_HUMAN, C1S_HUMAN, HABP2_HUMAN, FA9_HUMAN, APOA_HUMAN, IGHG3_HUMAN, CATG_HUMAN, IGKC_HUMAN, HPTR_HUMAN, LV325_HUMAN, LV319_HUMAN, IGHG1_HUMAN, HPT_HUMAN, IGHG2_HUMAN, FA5_HUMAN, IGHG4_HUMAN, THRB_HUMAN, CO4A_HUMAN	145	255	16881	12.3269	1.84454e-18	1.84454e-18	9.39519e-18
GO:0008201	heparin binding	21	13.8158	5.38185e-18	17.2691	HRG_HUMAN, HEP2_HUMAN, SAA1_HUMAN, APOA_HUMAN, LYAM1_HUMAN, CATG_HUMAN, PRG2_HUMAN, COMP_HUMAN, PLF4_HUMAN, KNG1_HUMAN, APOH_HUMAN, CAP7_HUMAN, TARSH_HUMAN, APOE_HUMAN, CFAH_HUMAN, TSP4_HUMAN, APOB_HUMAN, ANT3_HUMAN, VTNC_HUMAN, A4_HUMAN, FINC_HUMAN	145	160	16881	15.2802	1.37775e-15	6.88877e-16	7.01762e-15
GO:0004866	endopeptidase inhibitor activity	13	8.55263	4.17119e-16	15.3797	FETUA_HUMAN, CO5_HUMAN, A2MG_HUMAN, HEP2_HUMAN, ITIH2_HUMAN, APOA_HUMAN, CO3_HUMAN, ITIH4_HUMAN, ITIH3_HUMAN, CO4B_HUMAN, A2AP_HUMAN, PROS_HUMAN, CO4A_HUMAN	145	40	16881	37.8367	1.13687e-13	3.78586e-14	5.77316e-13
GO:0004867	serine-type endopeptidase inhibitor activity	16	10.5263	3.69878e-15	14.4319	HRG_HUMAN, AMBP_HUMAN, A2MG_HUMAN, HEP2_HUMAN, ITIH2_HUMAN, IC1_HUMAN, ANGT_HUMAN, ITIH4_HUMAN, ITIH3_HUMAN, A2AP_HUMAN, A1AT_HUMAN, ITIH1_HUMAN, CBG_HUMAN, ANT3_HUMAN, AACT_HUMAN, A4_HUMAN	145	97	16881	19.2034	9.37916e-13	2.34479e-13	4.77396e-12
GO:0003823	antigen binding	16	10.5263	9.4818e-15	14.0231	IGHA1_HUMAN, ZA2G_HUMAN, IGHG3_HUMAN, 1C07_HUMAN, KV230_HUMAN, IGHM_HUMAN, IGJ_HUMAN, IGKC_HUMAN, IGLL5_HUMAN, KV320_HUMAN, LV325_HUMAN, LV319_HUMAN, IGHG1_HUMAN, HV102_HUMAN, IGHG2_HUMAN, IGHG4_HUMAN	145	103	16881	18.0848	2.41585e-12	4.83169e-13	1.23013e-11
GO:0034987	immunoglobulin receptor binding	9	5.92105	3.16263e-11	10.5	IGHA1_HUMAN, IGHG1_HUMAN, IGHG3_HUMAN, IGHG2_HUMAN, IGJ_HUMAN, IGHM_HUMAN, IGHG4_HUMAN, IGKC_HUMAN, IGLL5_HUMAN	145	26	16881	40.2995	8.09635e-09	1.34939e-09	4.12389e-08
GO:0005518	collagen binding	11	7.23684	7.79833e-11	10.108	TARSH_HUMAN, VWF_HUMAN, SRGN_HUMAN, COMP_HUMAN, SPRC_HUMAN, CD44_HUMAN, VTNC_HUMAN, LUM_HUMAN, FINC_HUMAN, SPRL1_HUMAN, NID1_HUMAN	145	60	16881	21.3438	1.99637e-08	2.85196e-09	1.01686e-07
GO:0005509	calcium ion binding	25	16.4474	8.77077e-09	8.05696	FA9_HUMAN, CSPG2_HUMAN, ENPL_HUMAN, MMRN1_HUMAN, PROC_HUMAN, PON1_HUMAN, COMP_HUMAN, LTBP1_HUMAN, PROZ_HUMAN, TPM4_HUMAN, CALR_HUMAN, PGCA_HUMAN, FA10_HUMAN, NID1_HUMAN, SPRL1_HUMAN, GLU2B_HUMAN, ITIH1_HUMAN, C1S_HUMAN, CRP_HUMAN, TSP4_HUMAN, SPRC_HUMAN, PROS_HUMAN, HABP2_HUMAN, THRB_HUMAN	145	717	16881	4.0593	2.24531e-06	2.80664e-07	1.14366e-05
GO:0001948	glycoprotein binding	9	5.92105	7.72233e-08	7.11225	A1AT_HUMAN, HS90A_HUMAN, ZA2G_HUMAN, VWF_HUMAN, HS90B_HUMAN, CALR_HUMAN, FLNA_HUMAN, APOH_HUMAN	145	65	16881	16.1198	1.9769e-05	2.19657e-06	0.000100695
GO:0002020	protease binding	9	5.92105	2.38875e-06	5.62183	A1AT_HUMAN, A2MG_HUMAN, ITB3_HUMAN, VWF_HUMAN, LYAM1_HUMAN, COMP_HUMAN, ANT3_HUMAN, FINC_HUMAN, A2AP_HUMAN	145	101	16881	10.3741	0.000611333	6.11502e-05	0.00311474
GO:0008289	lipid binding	10	6.57895	5.87243e-06	5.23118	APOC3_HUMAN, PLTP_HUMAN, APOE_HUMAN, APOD_HUMAN, APOA1_HUMAN, APOL1_HUMAN, APOA4_HUMAN, APOH_HUMAN, CETP_HUMAN, TERA_HUMAN	145	151	16881	7.70998	0.00150222	0.000136659	0.00765704
GO:0017127	cholesterol transporter activity	5	3.28947	6.4436e-06	5.19087	APOE_HUMAN, APOA1_HUMAN, APOB_HUMAN, APOA4_HUMAN, CETP_HUMAN	145	15	16881	38.8069	0.00164821	0.000137454	0.00840175
GO:0005319	lipid transporter activity	5	3.28947	2.21246e-05	4.65513	APOE_HUMAN, APOD_HUMAN, APOB_HUMAN, APOA4_HUMAN, CETP_HUMAN	145	20	16881	29.1052	0.00564794	0.000435594	0.0288453
GO:0015485	cholesterol binding	6	3.94737	2.46556e-05	4.60809	APOC3_HUMAN, APOE_HUMAN, APOD_HUMAN, APOA1_HUMAN, APOA4_HUMAN, CETP_HUMAN	145	41	16881	17.0372	0.00629202	0.000450748	0.0321446
GO:0031210	phosphatidylcholine binding	5	3.28947	3.96396e-05	4.40187	APOA1_HUMAN, IGJ_HUMAN, IGHM_HUMAN, APOA4_HUMAN, CETP_HUMAN	145	23	16881	25.3088	0.0100966	0.0006763	0.0516754
GO:0050840~extracellular matrix binding	GO:0050840~extracellular matrix binding	5	3.28947	6.56066e-05	4.18305	ITA2B_HUMAN, ITB3_HUMAN, SPRC_HUMAN, VTNC_HUMAN, SPRL1_HUMAN	145	26	16881	22.3886	0.0166556	0.00104919	0.0855134
GO:0005543~phospholipid binding	GO:0005543~phospholipid binding	7	4.60526	9.31484e-05	4.03082	APOC3_HUMAN, APOE_HUMAN, APOA1_HUMAN, PON1_HUMAN, APOB_HUMAN, APOH_HUMAN, FA10_HUMAN	145	86	16881	9.4761	0.023565	0.00140179	0.121392
GO:0005102~receptor binding	GO:0005102~receptor binding	12	7.89474	0.000224579	3.64863	HRG_HUMAN, CO5_HUMAN, A2MG_HUMAN, PLMN_HUMAN, CO3_HUMAN, FIBA_HUMAN, LBP_HUMAN, THRB_HUMAN, FIBB_HUMAN, A4_HUMAN, FIBG_HUMAN, KNG1_HUMAN	145	353	16881	3.95764	0.0558769	0.00318928	0.292442
GO:0005515~protein binding	GO:0005515~protein binding	97	63.8158	0.000251383	3.59966	NP1L1_HUMAN, CALX_HUMAN, ENPL_HUMAN, PROC_HUMAN, APOA1_HUMAN, COMP_HUMAN, GLSL_HUMAN, B3AT_HUMAN, HEMO_HUMAN, CALR_HUMAN, PGCA_HUMAN, A2AP_HUMAN, ITA2B_HUMAN, STOM_HUMAN, G3P_HUMAN, PLMN_HUMAN, APOD_HUMAN, ANT3_HUMAN, TNNI2_HUMAN, 1433E_HUMAN, AACT_HUMAN, FLNA_HUMAN, RAP1B_HUMAN, CO5_HUMAN, IC1_HUMAN, APOA_HUMAN, ZA2G_HUMAN, HBB_HUMAN, CATG_HUMAN, HBA_HUMAN, FIBA_HUMAN, CD44_HUMAN, TRFE_HUMAN, HS…	145	8785	16881	1.28546	0.0623345	0.00338174	0.327293
GO:0005178~integrin binding	GO:0005178~integrin binding	7	4.60526	0.000279311	3.55391	PDIA1_HUMAN, VWF_HUMAN, TSP4_HUMAN, VTNC_HUMAN, CALR_HUMAN, TLN1_HUMAN, FINC_HUMAN	145	105	16881	7.76138	0.0690164	0.0035693	0.363594
GO:0050750~low-density lipoprotein particle receptor binding	GO:0050750~low-density lipoprotein particle receptor binding	4	2.63158	0.0003138	3.50335	ENPL_HUMAN, APOE_HUMAN, CRP_HUMAN, APOB_HUMAN	145	16	16881	29.1052	0.0772023	0.00381866	0.408404
GO:0030492~hemoglobin binding	GO:0030492~hemoglobin binding	3	1.97368	0.000428742	3.3678	HPTR_HUMAN, HBB_HUMAN, HPT_HUMAN	145	4	16881	87.3155	0.10397	0.00497763	0.557613
GO:0043395~heparan sulfate proteoglycan binding	GO:0043395~heparan sulfate proteoglycan binding	4	2.63158	0.000451568	3.34528	HRG_HUMAN, CAP7_HUMAN, CFAH_HUMAN, COMP_HUMAN	145	18	16881	25.8713	0.109193	0.00501467	0.58722
GO:0042802~identical protein binding	GO:0042802~identical protein binding	17	11.1842	0.000662356	3.17891	TTHY_HUMAN, 1433Z_HUMAN, APOA1_HUMAN, TERA_HUMAN, APOH_HUMAN, ITA2B_HUMAN, A1AT_HUMAN, HS90A_HUMAN, G3P_HUMAN, ITB3_HUMAN, APOE_HUMAN, VWF_HUMAN, C1S_HUMAN, VTNC_HUMAN, A4_HUMAN, FINC_HUMAN, ACTG_HUMAN	145	749	16881	2.64239	0.156014	0.00704256	0.860239
GO:0005540~hyaluronic acid binding	GO:0005540~hyaluronic acid binding	4	2.63158	0.000949929	3.02231	CSPG2_HUMAN, CD44_HUMAN, HABP2_HUMAN, PGCA_HUMAN	145	23	16881	20.2471	0.215962	0.0096847	1.23159
GO:0060228~phosphatidylcholine-sterol O-acyltransferase activator activity	GO:0060228~phosphatidylcholine-sterol O-acyltransferase activator activity	3	1.97368	0.00105988	2.97474	APOE_HUMAN, APOA1_HUMAN, APOA4_HUMAN	145	6	16881	58.2103	0.237745	0.010387	1.37324
GO:0050839~cell adhesion molecule binding	GO:0050839~cell adhesion molecule binding	5	3.28947	0.00193065	2.7143	ITB3_HUMAN, LYAM1_HUMAN, FIBA_HUMAN, FIBB_HUMAN, FIBG_HUMAN	145	62	16881	9.38877	0.390261	0.0181563	2.48841
GO:0001848~complement binding	GO:0001848~complement binding	3	1.97368	0.00195639	2.70855	CO8A_HUMAN, CFAB_HUMAN, CO4B_HUMAN	145	8	16881	43.6578	0.394273	0.0177451	2.52119
GO:0001849~complement component C1q binding	GO:0001849~complement component C1q binding	3	1.97368	0.0025013	2.60183	CRP_HUMAN, CALR_HUMAN, CO4A_HUMAN	145	9	16881	38.8069	0.473306	0.0218655	3.21289
GO:0051082~unfolded protein binding	GO:0051082~unfolded protein binding	6	3.94737	0.00251692	2.59913	CALX_HUMAN, ENPL_HUMAN, HS90A_HUMAN, NP1L4_HUMAN, HS90B_HUMAN, CALR_HUMAN	145	110	16881	6.35022	0.475412	0.0212752	3.23265
GO:0051087~chaperone binding	GO:0051087~chaperone binding	5	3.28947	0.00508438	2.29376	VWF_HUMAN, CLUS_HUMAN, CERU_HUMAN, CALR_HUMAN, FIBB_HUMAN	145	81	16881	7.18646	0.728806	0.0412205	6.43057
GO:0034185~apolipoprotein binding	GO:0034185~apolipoprotein binding	3	1.97368	0.00614844	2.21123	CALX_HUMAN, APOA_HUMAN, PLMN_HUMAN	145	14	16881	24.9473	0.79379	0.048142	7.72709
GO:0030246~carbohydrate binding	GO:0030246~carbohydrate binding	7	4.60526	0.00673983	2.17135	CSPG2_HUMAN, CALX_HUMAN, LYAM1_HUMAN, PRG2_HUMAN, CO4B_HUMAN, CALR_HUMAN, PGCA_HUMAN	145	196	16881	4.15788	0.822935	0.0511094	8.44049
GO:0005044~scavenger receptor activity	GO:0005044~scavenger receptor activity	4	2.63158	0.00794362	2.09998	PRG4_HUMAN, CD5L_HUMAN, VTNC_HUMAN, LG3BP_HUMAN	145	48	16881	9.70172	0.87019	0.0582822	9.87691
GO:0023026~MHC class II protein complex binding	GO:0023026~MHC class II protein complex binding	3	1.97368	0.0080179	2.09594	HS90A_HUMAN, HS90B_HUMAN, 1433E_HUMAN	145	16	16881	21.8289	0.872655	0.0571816	9.96486
GO:0016209~antioxidant activity	GO:0016209~antioxidant activity	3	1.97368	0.0124155	1.90604	APOE_HUMAN, HPT_HUMAN, APOA4_HUMAN	145	20	16881	17.4631	0.959167	0.0850086	15.0327
GO:0003756~protein disulfide isomerase activity	GO:0003756~protein disulfide isomerase activity	3	1.97368	0.0149279	1.826	ITB3_HUMAN, PDIA1_HUMAN, PDIA4_HUMAN	145	22	16881	15.8755	0.978728	0.0988318	17.8085
GO:0044325~ion channel binding	GO:0044325~ion channel binding	5	3.28947	0.01598	1.79642	GLU2B_HUMAN, HS90A_HUMAN, HS90B_HUMAN, 1433E_HUMAN, FLNA_HUMAN	145	113	16881	5.15136	0.983819	0.102843	18.9458
GO:0002135~CTP binding	GO:0002135~CTP binding	2	1.31579	0.0169883	1.76985	HS90A_HUMAN, HS90B_HUMAN	145	2	16881	116.421	0.987554	0.106377	20.0222
GO:0005201~extracellular matrix structural constituent	GO:0005201~extracellular matrix structural constituent	4	2.63158	0.0195745	1.70831	CSPG2_HUMAN, COMP_HUMAN, LUM_HUMAN, PGCA_HUMAN	145	67	16881	6.95049	0.993659	0.118843	22.7228
GO:0019899~enzyme binding	GO:0019899~enzyme binding	8	5.26316	0.0242149	1.61592	A2MG_HUMAN, TBA4A_HUMAN, ITB3_HUMAN, PDIA1_HUMAN, APOA1_HUMAN, 1433B_HUMAN, 1433E_HUMAN, A4_HUMAN	145	333	16881	2.79689	0.998118	0.141918	27.3585
GO:0019862~IgA binding	GO:0019862~IgA binding	2	1.31579	0.0253747	1.5956	AMBP_HUMAN, IGJ_HUMAN	145	3	16881	77.6138	0.998612	0.145006	28.4763
GO:0019865~immunoglobulin binding	GO:0019865~immunoglobulin binding	2	1.31579	0.0253747	1.5956	HRG_HUMAN, VWF_HUMAN	145	3	16881	77.6138	0.998612	0.145006	28.4763
GO:0070653~high-density lipoprotein particle receptor binding	GO:0070653~high-density lipoprotein particle receptor binding	2	1.31579	0.0253747	1.5956	APOC3_HUMAN, APOA1_HUMAN	145	3	16881	77.6138	0.998612	0.145006	28.4763
GO:0031720~haptoglobin binding	GO:0031720~haptoglobin binding	2	1.31579	0.0253747	1.5956	HBB_HUMAN, HBA_HUMAN	145	3	16881	77.6138	0.998612	0.145006	28.4763
GO:0017098~sulfonylurea receptor binding	GO:0017098~sulfonylurea receptor binding	2	1.31579	0.0253747	1.5956	HS90A_HUMAN, HS90B_HUMAN	145	3	16881	77.6138	0.998612	0.145006	28.4763
GO:0002134~UTP binding	GO:0002134~UTP binding	2	1.31579	0.0253747	1.5956	HS90A_HUMAN, HS90B_HUMAN	145	3	16881	77.6138	0.998612	0.145006	28.4763
GO:0019904~protein domain specific binding	GO:0019904~protein domain specific binding	6	3.94737	0.0329561	1.48206	1433Z_HUMAN, PLMN_HUMAN, 1433B_HUMAN, 1433G_HUMAN, 1433E_HUMAN, TERA_HUMAN	145	208	16881	3.35829	0.999812	0.180868	35.4009
GO:0050815~phosphoserine binding	GO:0050815~phosphoserine binding	2	1.31579	0.03369	1.4725	1433B_HUMAN, 1433E_HUMAN	145	4	16881	58.2103	0.999845	0.180772	36.0372
GO:0032564~dATP binding	GO:0032564~dATP binding	2	1.31579	0.03369	1.4725	HS90A_HUMAN, HS90B_HUMAN	145	4	16881	58.2103	0.999845	0.180772	36.0372
GO:0004869~cysteine-type endopeptidase inhibitor activity	GO:0004869~cysteine-type endopeptidase inhibitor activity	3	1.97368	0.0339266	1.46946	HRG_HUMAN, FETUA_HUMAN, KNG1_HUMAN	145	34	16881	10.2724	0.999855	0.178279	36.2412
GO:0051219~phosphoprotein binding	GO:0051219~phosphoprotein binding	3	1.97368	0.0339266	1.46946	GLU2B_HUMAN, 1433B_HUMAN, 1433E_HUMAN	145	34	16881	10.2724	0.999855	0.178279	36.2412
GO:0030911~TPR domain binding	GO:0030911~TPR domain binding	2	1.31579	0.0419349	1.37742	HS90A_HUMAN, HS90B_HUMAN	145	5	16881	46.5683	0.999983	0.212122	42.7992

## Sheet: Table S4c
Category: GOTERM_CC_DIRECT
Pvalue<0.05; Benjamini<0.01
Term		Count	%	PValue	. -LOG10(Pvalue)	Genes	List Total	Pop Hits	Pop Total	Fold Enrichment	Bonferroni	Benjamini	FDR
GO:0072562	blood microparticle	67	44.0789	1.42232e-102	101.847	A1AG2_HUMAN, AFAM_HUMAN, APOA1_HUMAN, CFAB_HUMAN, HEMO_HUMAN, B3AT_HUMAN, CO4B_HUMAN, A2AP_HUMAN, ITA2B_HUMAN, STOM_HUMAN, ITIH1_HUMAN, PLMN_HUMAN, CO8A_HUMAN, ANT3_HUMAN, AACT_HUMAN, FETUA_HUMAN, IC1_HUMAN, IGHA1_HUMAN, IGHG3_HUMAN, HBB_HUMAN, PON1_HUMAN, HBA_HUMAN, FIBA_HUMAN, CERU_HUMAN, TRFE_HUMAN, A1BG_HUMAN, IGKC_HUMAN, IGLL5_HUMAN, HPTR_HUMAN, LV325_HUMAN, HPT_HUMAN, A1AG1_HUMAN, C4BPA_HUM…	148	152	18224	54.2767	2.95843e-100	2.95843e-100	1.79418e-99
GO:0005576	extracellular region	115	75.6579	7.85648e-91	90.1048	PROC_HUMAN, A1AG2_HUMAN, APOA1_HUMAN, CFAB_HUMAN, CO4B_HUMAN, CALR_HUMAN, A2AP_HUMAN, PGCA_HUMAN, ITIH1_HUMAN, PLMN_HUMAN, CO8A_HUMAN, ANT3_HUMAN, FLNA_HUMAN, FETUA_HUMAN, CO5_HUMAN, SAA1_HUMAN, IGHA1_HUMAN, APOA_HUMAN, ZA2G_HUMAN, HBB_HUMAN, IGHG3_HUMAN, PON1_HUMAN, CATG_HUMAN, PRG2_HUMAN, FIBA_HUMAN, CERU_HUMAN, A1BG_HUMAN, TRFE_HUMAN, NID1_HUMAN, LV325_HUMAN, A1AG1_HUMAN, APOA4_HUMAN, FINC_HUM…	148	1610	18224	8.79537	1.63415e-88	8.17074e-89	9.9105e-88
GO:0070062	extracellular exosome	118	77.6316	1.71615e-67	66.7654	A1AG2_HUMAN, APOA1_HUMAN, CFAB_HUMAN, CO4B_HUMAN, CALR_HUMAN, A2AP_HUMAN, ITA2B_HUMAN, G3P_HUMAN, ITIH1_HUMAN, PLMN_HUMAN, CO8A_HUMAN, ANT3_HUMAN, FLNA_HUMAN, FETUA_HUMAN, CO5_HUMAN, SAA1_HUMAN, IGHA1_HUMAN, ZA2G_HUMAN, HBB_HUMAN, IGHG3_HUMAN, PON1_HUMAN, CATG_HUMAN, PRG2_HUMAN, FIBA_HUMAN, CERU_HUMAN, TRFE_HUMAN, A1BG_HUMAN, NID1_HUMAN, LV325_HUMAN, A1AG1_HUMAN, CBG_HUMAN, APOA4_HUMAN, ACTG_HUMA…	148	2811	18224	5.16896	3.5696e-65	1.18987e-65	2.16483e-64
GO:0005615	extracellular space	91	59.8684	4.32912e-64	63.3636	PROC_HUMAN, A1AG2_HUMAN, AFAM_HUMAN, APOA1_HUMAN, COMP_HUMAN, CFAB_HUMAN, HEMO_HUMAN, CO4B_HUMAN, CALR_HUMAN, A2AP_HUMAN, STOM_HUMAN, TARSH_HUMAN, APOD_HUMAN, PLMN_HUMAN, CO8A_HUMAN, ANT3_HUMAN, AACT_HUMAN, CETP_HUMAN, FETUA_HUMAN, CO5_HUMAN, SAA1_HUMAN, IC1_HUMAN, IGHA1_HUMAN, ZA2G_HUMAN, IGHG3_HUMAN, CATG_HUMAN, PON1_HUMAN, FIBA_HUMAN, CERU_HUMAN, TRFE_HUMAN, A1BG_HUMAN, IGKC_HUMAN, CO8B_HUMAN,…	148	1347	18224	8.31871	9.00456e-62	2.25114e-62	5.46093e-61
GO:0031093	platelet alpha granule lumen	25	16.4474	1.61668e-36	35.7914	MMRN1_HUMAN, A2MG_HUMAN, A1AG2_HUMAN, PLF4_HUMAN, KNG1_HUMAN, A2AP_HUMAN, A1AT_HUMAN, PLMN_HUMAN, AACT_HUMAN, FETUA_HUMAN, HRG_HUMAN, IC1_HUMAN, CLUS_HUMAN, FIBA_HUMAN, A1BG_HUMAN, FIBB_HUMAN, VWF_HUMAN, SRGN_HUMAN, A1AG1_HUMAN, SPRC_HUMAN, FA5_HUMAN, PROS_HUMAN, A4_HUMAN, FIBG_HUMAN, FINC_HUMAN	148	55	18224	55.9705	3.36269e-34	6.72537e-35	2.03934e-33
GO:0071682	endocytic vesicle lumen	12	7.89474	2.70534e-20	19.5678	ENPL_HUMAN, HS90A_HUMAN, SAA1_HUMAN, APOE_HUMAN, HBB_HUMAN, APOA1_HUMAN, HPT_HUMAN, APOB_HUMAN, HBA_HUMAN, SPRC_HUMAN, HEMO_HUMAN, CALR_HUMAN	148	16	18224	92.3514	5.62711e-18	9.37852e-19	3.41263e-17
GO:0031012	extracellular matrix	27	17.7632	8.48913e-20	19.0711	ENPL_HUMAN, MMRN1_HUMAN, COMP_HUMAN, LTBP1_HUMAN, LUM_HUMAN, LG3BP_HUMAN, CALR_HUMAN, PGCA_HUMAN, TARSH_HUMAN, G3P_HUMAN, VTNC_HUMAN, FLNA_HUMAN, FETUA_HUMAN, CSPG2_HUMAN, PDIA1_HUMAN, CLUS_HUMAN, CATG_HUMAN, APOH_HUMAN, NID1_HUMAN, HS90A_HUMAN, APOE_HUMAN, VWF_HUMAN, TSP4_HUMAN, FINC_HUMAN, ACTG_HUMAN, TENA_HUMAN	148	296	18224	11.2319	1.76574e-17	2.52248e-18	1.07086e-16
GO:0009986	cell surface	27	17.7632	2.08045e-13	12.6818	AMBP_HUMAN, APOA1_HUMAN, 1C07_HUMAN, IGHM_HUMAN, LBP_HUMAN, TLN1_HUMAN, CALR_HUMAN, A2AP_HUMAN, ITA2B_HUMAN, PLMN_HUMAN, NCAM1_HUMAN, CLUS_HUMAN, CATG_HUMAN, FIBA_HUMAN, CD44_HUMAN, PDIA4_HUMAN, FIBB_HUMAN, TRFE_HUMAN, APOH_HUMAN, HS90A_HUMAN, ITB3_HUMAN, SPRC_HUMAN, HS90B_HUMAN, A4_HUMAN, APOA4_HUMAN, FIBG_HUMAN, GP1BA_HUMAN	148	542	18224	6.13404	4.32756e-11	5.40945e-12	2.62446e-10
GO:0005788	endoplasmic reticulum lumen	16	10.5263	4.42292e-11	10.3543	FA9_HUMAN, ENPL_HUMAN, PROC_HUMAN, PDIA1_HUMAN, APOA1_HUMAN, PDIA4_HUMAN, PROZ_HUMAN, CALR_HUMAN, FA10_HUMAN, GLU2B_HUMAN, A1AT_HUMAN, APOB_HUMAN, FA5_HUMAN, THRB_HUMAN, APOA4_HUMAN	148	192	18224	10.2613	9.19967e-09	1.02219e-09	5.57926e-08
GO:0009897	external side of plasma membrane	16	10.5263	1.92307e-10	9.71601	IGHA1_HUMAN, NCAM1_HUMAN, PDIA1_HUMAN, LYAM1_HUMAN, IGHG3_HUMAN, IGHM_HUMAN, FIBA_HUMAN, CALR_HUMAN, FIBB_HUMAN, IGKC_HUMAN, IGLL5_HUMAN, ITA2B_HUMAN, IGHG1_HUMAN, IGHG2_HUMAN, IGHG4_HUMAN, FIBG_HUMAN	148	213	18224	9.24959	3.99998e-08	3.99998e-09	2.42584e-07
GO:0034364	high-density lipoprotein particle	8	5.26316	2.96578e-10	9.52786	SAA1_HUMAN, APOE_HUMAN, APOA1_HUMAN, PON1_HUMAN, APOL1_HUMAN, APOA4_HUMAN, APOH_HUMAN, CETP_HUMAN	148	22	18224	44.7764	6.16883e-08	5.60803e-09	3.74117e-07
GO:0042470	melanosome	12	7.89474	5.50777e-10	9.25902	NP1L1_HUMAN, STOM_HUMAN, ENPL_HUMAN, HS90A_HUMAN, ITB3_HUMAN, 1433Z_HUMAN, PDIA1_HUMAN, 1433B_HUMAN, HS90B_HUMAN, 1433E_HUMAN, PDIA4_HUMAN	148	101	18224	14.6299	1.14562e-07	9.5468e-09	6.94773e-07
GO:0005796	Golgi lumen	11	7.23684	5.34611e-09	8.27196	FA9_HUMAN, CSPG2_HUMAN, OMD_HUMAN, PROC_HUMAN, PROS_HUMAN, PROZ_HUMAN, THRB_HUMAN, VTNC_HUMAN, LUM_HUMAN, PGCA_HUMAN, FA10_HUMAN	148	96	18224	14.1092	1.11199e-06	8.55378e-08	6.74381e-06
GO:0034361	very-low-density lipoprotein particle	7	4.60526	8.77928e-09	8.05654	APOC3_HUMAN, APOE_HUMAN, APOA1_HUMAN, APOB_HUMAN, APOL1_HUMAN, APOA4_HUMAN, APOH_HUMAN	148	20	18224	43.0973	1.82609e-06	1.30435e-07	1.10746e-05
GO:0042627	chylomicron	6	3.94737	6.02234e-08	7.22023	APOC3_HUMAN, APOE_HUMAN, APOA1_HUMAN, APOB_HUMAN, APOA4_HUMAN, APOH_HUMAN	148	14	18224	52.7722	1.25264e-05	8.35097e-07	7.59684e-05
GO:0005579	membrane attack complex	5	3.28947	1.39583e-07	6.85517	CO5_HUMAN, CO8B_HUMAN, CO9_HUMAN, CO8A_HUMAN, CO6_HUMAN	148	7	18224	87.9537	2.90328e-05	1.81458e-06	0.000176076
GO:0034366	spherical high-density lipoprotein particle	5	3.28947	2.77414e-07	6.55687	APOC3_HUMAN, HPTR_HUMAN, APOA1_HUMAN, CLUS_HUMAN, PON1_HUMAN	148	8	18224	76.9595	5.77005e-05	3.39424e-06	0.000349942
GO:0042571	immunoglobulin complex, circulating	6	3.94737	3.38593e-07	6.47032	IGHG1_HUMAN, IGHG3_HUMAN, IGHG2_HUMAN, IGHG4_HUMAN, IGKC_HUMAN, IGLL5_HUMAN	148	19	18224	38.8848	7.0425e-05	3.91263e-06	0.000427115
GO:0005577	fibrinogen complex	5	3.28947	4.96213e-07	6.30433	FIBA_HUMAN, FIBB_HUMAN, FIBG_HUMAN, FINC_HUMAN, A2AP_HUMAN	148	9	18224	68.4084	0.000103207	5.43221e-06	0.000625943
GO:0005578	proteinaceous extracellular matrix	13	8.55263	1.84578e-06	5.73382	CSPG2_HUMAN, OMD_HUMAN, COMP_HUMAN, LTBP1_HUMAN, CALR_HUMAN, LUM_HUMAN, LG3BP_HUMAN, SPRL1_HUMAN, PGCA_HUMAN, A1AT_HUMAN, VWF_HUMAN, SPRC_HUMAN, FINC_HUMAN	148	268	18224	5.97297	0.000383849	1.91959e-05	0.00232832
GO:0005925	focal adhesion	15	9.86842	3.48664e-06	5.45759	ENPL_HUMAN, 1433Z_HUMAN, PDIA1_HUMAN, 1433G_HUMAN, CD44_HUMAN, CALR_HUMAN, TLN1_HUMAN, TPM4_HUMAN, ITA2B_HUMAN, ITB3_HUMAN, 1433B_HUMAN, 1433E_HUMAN, ACTG_HUMAN, TENA_HUMAN, FLNA_HUMAN	148	391	18224	4.72385	0.00072496	3.45338e-05	0.00439811
GO:0031091	platelet alpha granule	5	3.28947	3.82011e-06	5.41792	VWF_HUMAN, SPRC_HUMAN, FIBA_HUMAN, FIBB_HUMAN, FIBG_HUMAN	148	14	18224	43.9768	0.000794268	3.61168e-05	0.00481874
GO:1903561~extracellular vesicle	GO:1903561~extracellular vesicle	6	3.94737	5.04539e-05	4.29711	APOE_HUMAN, CO8B_HUMAN, APOA1_HUMAN, FA5_HUMAN, FIBA_HUMAN, FIBB_HUMAN	148	50	18224	14.7762	0.0104398	0.000456186	0.063626
GO:0031089~platelet dense granule lumen	GO:0031089~platelet dense granule lumen	4	2.63158	0.00017536	3.75607	ITIH4_HUMAN, ITIH3_HUMAN, LG3BP_HUMAN, APOH_HUMAN	148	14	18224	35.1815	0.0358208	0.00151877	0.220982
GO:0031838~haptoglobin-hemoglobin complex	GO:0031838~haptoglobin-hemoglobin complex	3	1.97368	0.000383654	3.41606	HBB_HUMAN, HPT_HUMAN, HBA_HUMAN	148	4	18224	92.3514	0.0767131	0.00318752	0.48288
GO:0034363~intermediate-density lipoprotein particle	GO:0034363~intermediate-density lipoprotein particle	3	1.97368	0.000383654	3.41606	APOC3_HUMAN, APOE_HUMAN, APOB_HUMAN	148	4	18224	92.3514	0.0767131	0.00318752	0.48288
GO:0044216~other organism cell	GO:0044216~other organism cell	3	1.97368	0.000383654	3.41606	C4BPA_HUMAN, CO4B_HUMAN, C4BPB_HUMAN	148	4	18224	92.3514	0.0767131	0.00318752	0.48288
GO:0005604~basement membrane	GO:0005604~basement membrane	6	3.94737	0.000445011	3.35163	TSP4_HUMAN, SPRC_HUMAN, VTNC_HUMAN, PGCA_HUMAN, NID1_HUMAN, TENA_HUMAN	148	79	18224	9.35204	0.0884264	0.00355455	0.559908
GO:0043202~lysosomal lumen	GO:0043202~lysosomal lumen	6	3.94737	0.000623126	3.20542	VTDB_HUMAN, CSPG2_HUMAN, HS90A_HUMAN, OMD_HUMAN, LUM_HUMAN, PGCA_HUMAN	148	85	18224	8.69189	0.121598	0.00479036	0.7832
GO:0005886~plasma membrane	GO:0005886~plasma membrane	50	32.8947	0.0018405	2.73506	ENPL_HUMAN, APOA1_HUMAN, 1C07_HUMAN, CFAB_HUMAN, B3AT_HUMAN, CO4B_HUMAN, ITA2B_HUMAN, G3P_HUMAN, PLMN_HUMAN, ANT3_HUMAN, FLNA_HUMAN, RAP1B_HUMAN, NCAM1_HUMAN, ZA2G_HUMAN, CATG_HUMAN, FIBA_HUMAN, CD44_HUMAN, IGKC_HUMAN, HS90A_HUMAN, LV325_HUMAN, LV319_HUMAN, C4BPA_HUMAN, A4_HUMAN, GP1BA_HUMAN, ACTG_HUMAN, AMBP_HUMAN, CO3_HUMAN, ITIH4_HUMAN, KV230_HUMAN, IGHM_HUMAN, C4BPB_HUMAN, KNG1_HUMAN, TLN1_HU…	148	4121	18224	1.494	0.318307	0.0135917	2.29703
GO:0048471~perinuclear region of cytoplasm	GO:0048471~perinuclear region of cytoplasm	13	8.55263	0.0045288	2.34402	ENPL_HUMAN, CMGA_HUMAN, CLUS_HUMAN, CALR_HUMAN, TRFE_HUMAN, TERA_HUMAN, STOM_HUMAN, HS90A_HUMAN, G3P_HUMAN, APOD_HUMAN, 1433B_HUMAN, A4_HUMAN, FLNA_HUMAN	148	621	18224	2.57771	0.610982	0.032032	5.56496
GO:0031092~platelet alpha granule membrane	GO:0031092~platelet alpha granule membrane	3	1.97368	0.00475522	2.32283	ITA2B_HUMAN, ITB3_HUMAN, SPRC_HUMAN	148	13	18224	28.4158	0.62896	0.0325081	5.83555
GO:0016020~membrane	GO:0016020~membrane	30	19.7368	0.0050391	2.29765	CALX_HUMAN, NP1L1_HUMAN, ENPL_HUMAN, A2GL_HUMAN, 1C07_HUMAN, LBP_HUMAN, TPM4_HUMAN, LG3BP_HUMAN, CALR_HUMAN, STOM_HUMAN, G3P_HUMAN, CO8A_HUMAN, 1433E_HUMAN, FLNA_HUMAN, CSPG2_HUMAN, RAP1B_HUMAN, NCAM1_HUMAN, LYAM1_HUMAN, 1433G_HUMAN, HBA_HUMAN, HS90A_HUMAN, CO8B_HUMAN, APOE_HUMAN, 1433B_HUMAN, CD5L_HUMAN, HS90B_HUMAN, FA5_HUMAN, ACTG_HUMAN, GP1BA_HUMAN, TENA_HUMAN	148	2200	18224	1.67912	0.650336	0.0333282	6.1738
GO:0005783~endoplasmic reticulum	GO:0005783~endoplasmic reticulum	15	9.86842	0.00713053	2.14688	CALX_HUMAN, A1AT_HUMAN, ENPL_HUMAN, STOM_HUMAN, GLU2B_HUMAN, PROC_HUMAN, APOE_HUMAN, PDIA1_HUMAN, VWF_HUMAN, APOD_HUMAN, CLUS_HUMAN, 1C07_HUMAN, TSP4_HUMAN, CALR_HUMAN, TERA_HUMAN	148	828	18224	2.23071	0.774281	0.0454493	8.63154
GO:0030863~cortical cytoskeleton	GO:0030863~cortical cytoskeleton	3	1.97368	0.0134306	1.8719	B3AT_HUMAN, TPM4_HUMAN, FLNA_HUMAN	148	22	18224	16.7912	0.939945	0.0816963	15.6814
GO:0071756~pentameric IgM immunoglobulin complex	GO:0071756~pentameric IgM immunoglobulin complex	2	1.31579	0.0160679	1.79404	IGJ_HUMAN, IGHM_HUMAN	148	2	18224	123.135	0.965585	0.0943445	18.481
GO:0071757~hexameric IgM immunoglobulin complex	GO:0071757~hexameric IgM immunoglobulin complex	2	1.31579	0.0160679	1.79404	IGJ_HUMAN, IGHM_HUMAN	148	2	18224	123.135	0.965585	0.0943445	18.481
GO:0042583~chromaffin granule	GO:0042583~chromaffin granule	2	1.31579	0.0160679	1.79404	CMGA_HUMAN, CLUS_HUMAN	148	2	18224	123.135	0.965585	0.0943445	18.481
GO:0030134~ER to Golgi transport vesicle	GO:0030134~ER to Golgi transport vesicle	3	1.97368	0.0185035	1.73275	A1AT_HUMAN, FA5_HUMAN, A4_HUMAN	148	26	18224	14.2079	0.979447	0.105055	20.9901
GO:0005790~smooth endoplasmic reticulum	GO:0005790~smooth endoplasmic reticulum	3	1.97368	0.0185035	1.73275	CALX_HUMAN, CALR_HUMAN, A4_HUMAN	148	26	18224	14.2079	0.979447	0.105055	20.9901
GO:0071556~integral component of lumenal side of endoplasmic reticulum membrane	GO:0071556~integral component of lumenal side of endoplasmic reticulum membrane	3	1.97368	0.0227549	1.64292	CALX_HUMAN, 1C07_HUMAN, CALR_HUMAN	148	29	18224	12.7381	0.991668	0.124528	25.2003
GO:0071062~alphav-beta3 integrin-vitronectin complex	GO:0071062~alphav-beta3 integrin-vitronectin complex	2	1.31579	0.0240055	1.61969	ITB3_HUMAN, VTNC_HUMAN	148	3	18224	82.0901	0.993617	0.127677	26.3988
GO:0071751~secretory IgA immunoglobulin complex	GO:0071751~secretory IgA immunoglobulin complex	2	1.31579	0.0240055	1.61969	IGHA1_HUMAN, IGJ_HUMAN	148	3	18224	82.0901	0.993617	0.127677	26.3988
GO:0071748~monomeric IgA immunoglobulin complex	GO:0071748~monomeric IgA immunoglobulin complex	2	1.31579	0.0240055	1.61969	IGHA1_HUMAN, IGJ_HUMAN	148	3	18224	82.0901	0.993617	0.127677	26.3988
GO:0071752~secretory dimeric IgA immunoglobulin complex	GO:0071752~secretory dimeric IgA immunoglobulin complex	2	1.31579	0.0240055	1.61969	IGHA1_HUMAN, IGJ_HUMAN	148	3	18224	82.0901	0.993617	0.127677	26.3988
GO:0031941~filamentous actin	GO:0031941~filamentous actin	3	1.97368	0.0257907	1.58854	TPM4_HUMAN, FLNA_HUMAN, ACTG_HUMAN	148	31	18224	11.9163	0.995638	0.133266	28.0792
GO:0043209~myelin sheath	GO:0043209~myelin sheath	5	3.28947	0.0348195	1.45818	CALX_HUMAN, HS90A_HUMAN, 1433G_HUMAN, ACTG_HUMAN, TERA_HUMAN	148	152	18224	4.0505	0.999371	0.172225	36.0493
GO:0005769~early endosome	GO:0005769~early endosome	6	3.94737	0.0382183	1.41773	APOC3_HUMAN, APOE_HUMAN, APOA1_HUMAN, APOB_HUMAN, TRFE_HUMAN, APOA4_HUMAN	148	229	18224	3.22625	0.999698	0.183422	38.8326
GO:0043025~neuronal cell body	GO:0043025~neuronal cell body	7	4.60526	0.0426384	1.3702	CALX_HUMAN, HS90A_HUMAN, APOE_HUMAN, APOD_HUMAN, APOB_HUMAN, CO4A_HUMAN, FLNA_HUMAN	148	315	18224	2.73634	0.999884	0.198331	42.2856
GO:0005623~cell	GO:0005623~cell	4	2.63158	0.0472009	1.32605	APOE_HUMAN, PDIA1_HUMAN, PDIA4_HUMAN, CERU_HUMAN	148	100	18224	4.92541	0.999957	0.212942	45.6607

## Sheet: Table S4d
Category: GOTERM_BP_DIRECT
Pvalue<0.05; Benjamini<0.01
Category	Term	Count	%	PValue	. -LOG10(Pvalue)	Genes	List Total	Pop Hits	Pop Total	Fold Enrichment	Bonferroni	Benjamini	FDR
GO:0006958	complement activation, classical pathway	15	17.0455	2.10072e-17	16.6776	P01031, P0DOY2, P01619, P01717, P01859, P01857, P01714, P01834, P01876, P20851, P01861, P06310, P01860, P01871, P07358	80	99	16792	31.803	1.1554e-14	1.1554e-14	1.09448e-14
GO:0006956	complement activation	12	13.6364	2.55089e-13	12.5933	P01619, P01031, P01717, P01859, P01857, P01714, P01834, P0DOY2, P06310, P01861, P07358, P01860	80	87	16792	28.9517	1.40321e-10	7.01495e-11	6.64507e-11
GO:0006898	receptor-mediated endocytosis	14	15.9091	3.45708e-12	11.4613	A1L4H1, P07900, P14625, P0DOY2, P11597, P01619, P01717, P01714, P01834, P01876, P09486, P0DJI8, P06310, P27797	80	186	16792	15.7989	1.90142e-09	6.33799e-10	6.0038e-10
GO:0038096~	Fc-γ receptor signaling pathway involved in phagocytosis	12	13.6364	1.74537e-11	10.7581	P01619, P07900, P01717, P01859, P01857, P01714, P01834, P0DOY2, P06310, P08238, P01861, P01860	80	127	16792	19.8331	9.59954e-09	2.39988e-09	2.27334e-09
GO:0050871	positive regulation of B cell activation	8	9.09091	2.37977e-11	10.6235	P01859, P01857, P01834, P01876, P0DOY2, P01861, P01871, P01860	80	26	16792	64.5846	1.30888e-08	2.61775e-09	2.47972e-09
GO:0006910	phagocytosis, recognition	8	9.09091	4.2515e-11	10.3715	P01859, P01857, P01834, P01876, P0DOY2, P01861, P01871, P01860	80	28	16792	59.9714	2.33832e-08	3.8972e-09	3.69172e-09
GO:0006911	phagocytosis, engulfment	8	9.09091	2.35183e-10	9.62859	P01859, P01857, P01834, P01876, P0DOY2, P01861, P01871, P01860	80	35	16792	47.9771	1.29351e-07	1.84787e-08	1.75044e-08
GO:0006508	proteolysis	17	19.3182	1.15171e-09	8.93866	P20160, P12259, P0DOY2, P16112, P01619, P01717, P01859, P04070, P01857, P01714, P01834, P08311, Q14520, P00740, P01861, P06310, P01860	80	500	16792	7.1366	6.33441e-07	7.91801e-08	7.50052e-08
GO:0050853	B cell receptor signaling pathway	8	9.09091	5.76693e-09	8.23906	P01859, P01857, P01834, P01876, P0DOY2, P01861, P01871, P01860	80	54	16792	31.0963	3.17181e-06	3.52423e-07	3.33841e-07
GO:0045087	innate immune response	15	17.0455	1.15283e-08	7.93824	A1L4H1, P10645, P0DOY2, P10321, P18428, P01859, P01857, P01834, P01876, P20851, P05067, P01861, P0DJI8, P01860, P01871	80	430	16792	7.32209	6.34053e-06	6.34055e-07	6.00623e-07
GO:0002576	platelet degranulation	9	10.2273	2.77047e-08	7.55745	P02749, P68366, P10124, P12259, P09486, P02776, P05067, P08697, Q06033	80	103	16792	18.3408	1.52374e-05	1.38523e-06	1.31219e-06
GO:0030198	extracellular matrix organization	10	11.3636	3.40406e-07	6.468	P16112, Q7Z7G0, P24821, P13611, P16070, P09486, P05067, P51884, P49747, P14543	80	196	16792	10.7092	0.000187206	1.56019e-05	1.47793e-05
GO:0007155	cell adhesion	13	14.7727	1.46803e-06	5.83327	P07359, P35443, P13611, P16112, P14151, P13591, Q99983, P24821, P16070, Q14520, P05067, P25311, P49747	80	459	16792	5.94488	0.000807091	6.2109e-05	5.88341e-05
GO:0006955	immune response	12	13.6364	4.21641e-06	5.37506	P01619, P01717, P13727, P23083, P01714, P01834, P01876, P08311, P02776, P06310, P07358, P10321	80	421	16792	5.9829	0.00231634	0.000165645	0.000156911
GO:0050829	defense response to Gram-negative bacterium	6	6.81818	5.86749e-06	5.23155	A1L4H1, P18428, P10645, P20160, P05067, P01871	80	55	16792	22.8982	0.00322193	0.000215141	0.000203798
GO:0017187	peptidyl-glutamic acid carboxylation	4	4.54545	1.60938e-05	4.79334	P04070, P22891, P00742, P00740	80	11	16792	76.3273	0.0088126	0.000553224	0.000524054
GO:0050776	regulation of immune response	8	9.09091	2.03739e-05	4.69093	P01619, P01717, P14151, P01714, P01834, P0DOY2, P06310, P10321	80	178	16792	9.43371	0.0111432	0.000659155	0.0006244
GO:0007596	blood coagulation	8	9.09091	2.52227e-05	4.59821	P07359, P05546, P04070, P12259, P22891, P00742, P20851, P00740	80	184	16792	9.12609	0.0137769	0.000770693	0.000730057
GO:0042742	defense response to bacterium	7	7.95455	6.18689e-05	4.20853	P13727, P01859, P01857, P01834, P0DOY2, P01861, P01860	80	145	16792	10.1331	0.0334565	0.00179094	0.00169651
GO:0007597	blood coagulation, intrinsic pathway	4	4.54545	7.77224e-05	4.10945	P07359, P02749, P00742, P00740	80	18	16792	46.6444	0.0418481	0.00213737	0.00202467
GO:0006457	protein folding	7	7.95455	0.000202934	3.69265	P07900, P14625, P13667, P27824, P14314, P08238, P27797	80	180	16792	8.16278	0.10562	0.00531493	0.00503468
GO:0006465	signal peptide processing	4	4.54545	0.000213934	3.66972	P04070, P22891, P00742, P00740	80	25	16792	33.584	0.111016	0.00534834	0.00506634
GO:0010951	negative regulation of endopeptidase activity	6	6.81818	0.000263301	3.57955	P01031, P05546, P08185, P05067, P08697, Q06033	80	121	16792	10.4083	0.134835	0.00629632	0.00596434
GOTERM_BP_DIRECT	GO:0050830~defense response to Gram-positive bacterium	5	5.68182	0.000688215	3.16228	A1L4H1, P18428, P10645, P05067, P02741	80	85	16792	12.3471	0.315214	0.0157716	0.01494
GOTERM_BP_DIRECT	GO:0006953~acute-phase response	4	4.54545	0.000810737	3.09112	P18428, P0DJI8, P02741, P08697	80	39	16792	21.5282	0.359871	0.0178362	0.0168958
GOTERM_BP_DIRECT	GO:0001895~retina homeostasis	4	4.54545	0.000873516	3.05873	P01834, P01876, P25311, P01860	80	40	16792	20.99	0.381615	0.0184782	0.0175039
GOTERM_BP_DIRECT	GO:0042340~keratan sulfate catabolic process	3	3.40909	0.00139897	2.85419	P16112, Q99983, P51884	80	12	16792	52.475	0.536974	0.0284976	0.026995
GOTERM_BP_DIRECT	GO:0038095~Fc-epsilon receptor signaling pathway	6	6.81818	0.00151382	2.81993	P01619, P01717, P01714, P01834, P0DOY2, P06310	80	178	16792	7.07528	0.565358	0.0297358	0.0281679
GOTERM_BP_DIRECT	GO:0034975~protein folding in endoplasmic reticulum	3	3.40909	0.00164829	2.78297	P14625, P27824, P27797	80	13	16792	48.4385	0.596391	0.0312607	0.0296124
GOTERM_BP_DIRECT	GO:0034375~high-density lipoprotein particle remodeling	3	3.40909	0.00220536	2.65652	P55058, P02656, P11597	80	15	16792	41.98	0.703078	0.0404316	0.0382997
GOTERM_BP_DIRECT	GO:0006950~response to stress	4	4.54545	0.00296449	2.52805	P01031, P07900, P14625, P08238	80	61	16792	13.7639	0.804636	0.0525957	0.0498225
GOTERM_BP_DIRECT	GO:0016525~negative regulation of angiogenesis	4	4.54545	0.00310476	2.50797	P02749, P35443, P09486, P02776	80	62	16792	13.5419	0.819184	0.0533631	0.0505494
GOTERM_BP_DIRECT	GO:0034976~response to endoplasmic reticulum stress	4	4.54545	0.00530645	2.2752	P14625, P35443, P13667, P07237	80	75	16792	11.1947	0.946406	0.0884408	0.0837775
GOTERM_BP_DIRECT	GO:0022617~extracellular matrix disassembly	4	4.54545	0.00550602	2.25916	P16112, P08311, P16070, P14543	80	76	16792	11.0474	0.952006	0.0890679	0.0843716
GOTERM_BP_DIRECT	GO:0006888~ER to Golgi vesicle-mediated transport	5	5.68182	0.00685632	2.16391	P04070, P12259, P22891, P00742, P00740	80	160	16792	6.55938	0.977268	0.107742	0.102061
GOTERM_BP_DIRECT	GO:0018146~keratan sulfate biosynthetic process	3	3.40909	0.00763144	2.11739	P16112, Q99983, P51884	80	28	16792	22.4893	0.985204	0.116591	0.110444
GOTERM_BP_DIRECT	GO:1900740~positive regulation of protein insertion into mitochondrial membrane involved in apoptotic signaling pathway	3	3.40909	0.00872908	2.05903	P31946, P61981, P62258	80	30	16792	20.99	0.99195	0.123102	0.116612
GOTERM_BP_DIRECT	GO:0030449~regulation of complement activation	3	3.40909	0.00872908	2.05903	P01031, P20851, P07358	80	30	16792	20.99	0.99195	0.123102	0.116612
GOTERM_BP_DIRECT	GO:0002474~antigen processing and presentation of peptide antigen via MHC class I	3	3.40909	0.00872908	2.05903	P27824, P27797, P10321	80	30	16792	20.99	0.99195	0.123102	0.116612
GOTERM_BP_DIRECT	GO:0061024~membrane organization	3	3.40909	0.00989298	2.00467	P31946, P61981, P62258	80	32	16792	19.6781	0.995781	0.136029	0.128856
GOTERM_BP_DIRECT	GO:0006641~triglyceride metabolic process	3	3.40909	0.0117602	1.92958	P02749, P02656, P11597	80	35	16792	17.9914	0.998506	0.157759	0.149441
GOTERM_BP_DIRECT	GO:0061077~chaperone-mediated protein folding	3	3.40909	0.0130841	1.88326	P13667, P27824, P27797	80	37	16792	17.0189	0.999285	0.171339	0.162305
GOTERM_BP_DIRECT	GO:0030199~collagen fibril organization	3	3.40909	0.0144697	1.83954	P16112, P51884, P08697	80	39	16792	16.1462	0.99967	0.180872	0.171335
GOTERM_BP_DIRECT	GO:0006605~protein targeting	3	3.40909	0.0144697	1.83954	P31946, P61981, P62258	80	39	16792	16.1462	0.99967	0.180872	0.171335
GOTERM_BP_DIRECT	GO:0006986~response to unfolded protein	3	3.40909	0.0166613	1.77829	P07900, P35443, P08238	80	42	16792	14.9929	0.999903	0.202966	0.192264
GOTERM_BP_DIRECT	GO:0030168~platelet activation	4	4.54545	0.0169753	1.77018	P07359, P12259, P02776, P0DJI8	80	115	16792	7.30087	0.999919	0.202966	0.192264
GOTERM_BP_DIRECT	GO:0019731~antibacterial humoral response	3	3.40909	0.0181959	1.74003	P01876, P05067, P01871	80	44	16792	14.3114	0.999959	0.212931	0.201704
GOTERM_BP_DIRECT	GO:0051208~sequestering of calcium ion	2	2.27273	0.0186878	1.72844	P14625, P27797	80	4	16792	104.95	0.999969	0.214131	0.20284
GOTERM_BP_DIRECT	GO:0034197~triglyceride transport	2	2.27273	0.0233056	1.63254	P02749, P11597	80	5	16792	83.96	0.999998	0.256361	0.242844
GOTERM_BP_DIRECT	GO:0007598~blood coagulation, extrinsic pathway	2	2.27273	0.0233056	1.63254	P00742, P00740	80	5	16792	83.96	0.999998	0.256361	0.242844
GOTERM_BP_DIRECT	GO:0000086~G2/M transition of mitotic cell cycle	4	4.54545	0.0267921	1.57199	P07900, P61981, P68366, P62258	80	137	16792	6.12847	1	0.288934	0.2737
GOTERM_BP_DIRECT	GO:0030816~positive regulation of cAMP metabolic process	2	2.27273	0.0279019	1.55437	P10645, P02776	80	6	16792	69.9667	1	0.289548	0.274281
GOTERM_BP_DIRECT	GO:0045908~negative regulation of vasodilation	2	2.27273	0.0279019	1.55437	P10645, P02741	80	6	16792	69.9667	1	0.289548	0.274281
GOTERM_BP_DIRECT	GO:0010628~positive regulation of gene expression	5	5.68182	0.0350299	1.45556	P20160, P24821, P02776, P02741, P27797	80	262	16792	4.00573	1	0.356786	0.337974
GOTERM_BP_DIRECT	GO:0035308~negative regulation of protein dephosphorylation	2	2.27273	0.0415632	1.38129	P31946, P62258	80	9	16792	46.6444	1	0.383956	0.363711
GOTERM_BP_DIRECT	GO:0036500~ATF6-mediated unfolded protein response	2	2.27273	0.0415632	1.38129	P14625, P27797	80	9	16792	46.6444	1	0.383956	0.363711
GOTERM_BP_DIRECT	GO:0060452~positive regulation of cardiac muscle contraction	2	2.27273	0.0415632	1.38129	P07900, P10645	80	9	16792	46.6444	1	0.383956	0.363711
GOTERM_BP_DIRECT	GO:0009651~response to salt stress	2	2.27273	0.0415632	1.38129	P07900, P08238	80	9	16792	46.6444	1	0.383956	0.363711
GOTERM_BP_DIRECT	GO:0032496~response to lipopolysaccharide	4	4.54545	0.0421922	1.37477	P18428, P08311, P09486, P02776	80	164	16792	5.11951	1	0.383956	0.363711
GOTERM_BP_DIRECT	GO:0060333~interferon-gamma-mediated signaling pathway	3	3.40909	0.0440748	1.35581	P13591, P16070, P10321	80	71	16792	8.86901	1	0.383956	0.363711
GOTERM_BP_DIRECT	GO:0016485~protein processing	3	3.40909	0.0451988	1.34487	P20160, P10124, P08311	80	72	16792	8.74583	1	0.383956	0.363711
GOTERM_BP_DIRECT	GO:0008228~opsonization	2	2.27273	0.0460747	1.33654	P18428, P02741	80	10	16792	41.98	1	0.383956	0.363711
GOTERM_BP_DIRECT	GO:0008347~glial cell migration	2	2.27273	0.0460747	1.33654	P20160, P13611	80	10	16792	41.98	1	0.383956	0.363711
GOTERM_BP_DIRECT	GO:0045793~positive regulation of cell size	2	2.27273	0.0460747	1.33654	P07900, P08238	80	10	16792	41.98	1	0.383956	0.363711
GOTERM_BP_DIRECT	GO:0033160~positive regulation of protein import into nucleus, translocation	2	2.27273	0.0460747	1.33654	P07900, P08238	80	10	16792	41.98	1	0.383956	0.363711
GOTERM_BP_DIRECT	GO:0051918~negative regulation of fibrinolysis	2	2.27273	0.0460747	1.33654	P02749, P08697	80	10	16792	41.98	1	0.383956	0.363711
GOTERM_BP_DIRECT	GO:1900034~regulation of cellular response to heat	3	3.40909	0.0486339	1.31306	P07900, P62258, P08238	80	75	16792	8.396	1	0.399233	0.378183
GOTERM_BP_DIRECT	GO:0006869~lipid transport	3	3.40909	0.0497995	1.30278	P55058, P02656, P11597	80	76	16792	8.28553	1	0.40279	0.381552
GOTERM_BP_DIRECT	GO:0042535~positive regulation of tumor necrosis factor biosynthetic process	2	2.27273	0.0505652	1.29615	P18428, P20160	80	11	16792	38.1636	1	0.403056	0.381804
GOTERM_BP_DIRECT	GO:0030195~negative regulation of blood coagulation	2	2.27273	0.0550349	1.25936	P04070, P02749	80	12	16792	34.9833	1	0.432417	0.409617
GOTERM_BP_DIRECT	GO:0010745~negative regulation of macrophage derived foam cell differentiation	2	2.27273	0.0594838	1.2256	P02741, P11597	80	13	16792	32.2923	1	0.442109	0.418798
GOTERM_BP_DIRECT	GO:0048246~macrophage chemotaxis	2	2.27273	0.0594838	1.2256	P20160, P0DJI8	80	13	16792	32.2923	1	0.442109	0.418798
GOTERM_BP_DIRECT	GO:0010288~response to lead ion	2	2.27273	0.0594838	1.2256	P09486, P05067	80	13	16792	32.2923	1	0.442109	0.418798
GOTERM_BP_DIRECT	GO:0006957~complement activation, alternative pathway	2	2.27273	0.0594838	1.2256	P01031, P07358	80	13	16792	32.2923	1	0.442109	0.418798
GOTERM_BP_DIRECT	GO:0044130~negative regulation of growth of symbiont in host	2	2.27273	0.0727067	1.13843	P18428, P08311	80	16	16792	26.2375	1	0.526167	0.498424
GOTERM_BP_DIRECT	GO:0031396~regulation of protein ubiquitination	2	2.27273	0.0727067	1.13843	P07900, P08238	80	16	16792	26.2375	1	0.526167	0.498424
GOTERM_BP_DIRECT	GO:0007409~axonogenesis	3	3.40909	0.0777968	1.10904	Q99983, P05067, P51884	80	98	16792	6.42551	1	0.555692	0.526392
GOTERM_BP_DIRECT	GO:0043691~reverse cholesterol transport	2	2.27273	0.0814198	1.08927	P02656, P11597	80	18	16792	23.3222	1	0.574114	0.543843
GOTERM_BP_DIRECT	GO:0019835~cytolysis	2	2.27273	0.0943382	1.02531	P01031, P07358	80	21	16792	19.9905	1	0.648575	0.614378
GOTERM_BP_DIRECT	GO:0042730~fibrinolysis	2	2.27273	0.0943382	1.02531	P07359, P08697	80	21	16792	19.9905	1	0.648575	0.614378
GOTERM_BP_DIRECT	GO:0090023~positive regulation of neutrophil chemotaxis	2	2.27273	0.0986043	1.0061	P18428, P35443	80	22	16792	19.0818	1	0.669536	0.634233

## Sheet: Table S4e
Category: GOTERM_MF_DIRECT
Pvalue<0.05; Benjamini<0.01
Category	Term	Count	%	PValue	. -LOG10(Pvalue)	Genes	List Total	Pop Hits	Pop Total	Fold Enrichment	Bonferroni	Benjamini	FDR
GO:0003823	antigen binding	15	17.0455	3.4842e-17	16.4579	P23083, P0DOY2, P10321, P01619, P01717, P01859, P01857, P01714, P01834, P01876, P01861, P25311, P06310, P01860, P01871	80	103	16881	30.73	5.33083e-15	5.33083e-15	4.59915e-15
GO:0004252	serine-type endopeptidase activity	18	20.4545	2.25582e-15	14.6467	P20160, P12259, P0DOY2, P01619, P01717, P01859, P04070, P01857, P01714, P01834, P08311, P00742, P22891, Q14520, P00740, P01861, P06310, P01860	80	255	16881	14.895	3.39728e-13	1.7257e-13	1.48884e-13
GO:0034987	immunoglobulin receptor binding	8	9.09091	2.29417e-11	10.6394	P01859, P01857, P01834, P01876, P0DOY2, P01861, P01871, P01860	80	26	16881	64.9269	3.51009e-09	1.17003e-09	1.00944e-09
GO:0008201	heparin binding	12	13.6364	2.03552e-10	9.69132	P05546, P13727, P14151, Q7Z7G0, P02749, P20160, P08311, P35443, P02776, P05067, P0DJI8, P49747	80	160	16881	15.8259	3.11434e-08	7.78586e-09	6.71721e-09
GO:0005518	collagen binding	8	9.09091	1.18613e-08	7.92587	Q7Z7G0, Q14515, P10124, P16070, P09486, P51884, P49747, P14543	80	60	16881	28.135	1.81478e-06	3.62957e-07	3.1314e-07
GO:0005509	calcium ion binding	18	20.4545	2.67375e-08	7.57288	Q14766, Q14515, P14625, P35443, P13611, P14314, P14543, P16112, P04070, P00742, P09486, P22891, Q14520, P00740, P02741, P27797, P49747	80	717	16881	5.29738	4.09083e-06	6.81807e-07	5.88225e-07
GO:0001948	glycoprotein binding	6	6.81818	1.30946e-05	4.88291	P07900, P02749, P25311, P08238, P27797	80	65	16881	19.4781	0.00200149	0.000286212	0.000246928
GO:0005540	hyaluronic acid binding	4	4.54545	0.000163298	3.78702	P16112, P13611, P16070, Q14520	80	23	16881	36.6978	0.024677	0.00279975	0.00241547
GO:0051082	unfolded protein binding	6	6.81818	0.000164691	3.78333	Q99733, P07900, P14625, P08238, P27797	80	110	16881	11.5098	0.0248849	0.00279975	0.00241547
GO:0004866	endopeptidase inhibitor activity	4	4.54545	0.00086034	3.06533	P01031, P05546, P08697, Q06033	80	40	16881	21.1013	0.123386	0.0131632	0.0113565
GO:0004867	serine-type endopeptidase inhibitor activity	5	5.68182	0.00110691	2.95589	P05546, P08185, P05067, P08697, Q06033	80	97	16881	10.8769	0.155872	0.0153962	0.013283
GO:0030246	carbohydrate binding	6	6.81818	0.00225533	2.64679	P16112, P13727, P14151, P13611, P27797	80	196	16881	6.45957	0.292102	0.0287554	0.0248086
GO:0023026	MHC class II protein complex binding	3	3.40909	0.00248687	2.60435	P07900, P62258, P08238	80	16	16881	39.5648	0.316799	0.0292686	0.0252513
GO:0005201	extracellular matrix structural constituent	4	4.54545	0.00381059	2.41901	P16112, P13611, P51884, P49747	80	67	16881	12.5978	0.442411	0.0416443	0.0359284
GO:0050840	extracellular matrix binding	3	3.40909	0.00653448	2.18479	A1L4H1, Q14515, P09486	80	26	16881	24.3476	0.633243	0.0666517	0.0575034
GO:0005543	phospholipid binding	4	4.54545	0.00764053	2.11688	P02749, O95810, P02656, P00742	80	86	16881	9.81453	0.690714	0.0730625	0.0630343
GO:0002135	CTP binding	2	2.27273	0.00933801	2.02975	P07900, P08238	80	2	16881	211.012	0.761987	0.0840421	0.0725069
GO:0051219	phosphoprotein binding	3	3.40909	0.0110105	1.95819	P31946, P14314, P62258	80	34	16881	18.6187	0.816208	0.0935893	0.0807437
GO:0042826	histone deacetylase binding	4	4.54545	0.0121547	1.91526	P07900, P31946, P62258, P08238	80	102	16881	8.275	0.846039	0.0978771	0.0844429
GO:0002134	UTP binding	2	2.27273	0.0139747	1.85466	P07900, P08238	80	3	16881	140.675	0.883889	0.101816	0.0878408
GO:0017098	sulfonylurea receptor binding	2	2.27273	0.0139747	1.85466	P07900, P08238	80	3	16881	140.675	0.883889	0.101816	0.0878408
GO:0044325	ion channel binding	4	4.54545	0.0159809	1.7964	P07900, P14314, P62258, P08238	80	113	16881	7.46947	0.914976	0.11114	0.0958851
GO:0050815	phosphoserine binding	2	2.27273	0.0185899	1.73072	P31946, P62258	80	4	16881	105.506	0.943359	0.118511	0.102245
GO:0032564	dATP binding	2	2.27273	0.0185899	1.73072	P07900, P08238	80	4	16881	105.506	0.943359	0.118511	0.102245
GO:0005080	protein kinase C binding	3	3.40909	0.0195937	1.70788	P61981, O95810, P14314	80	46	16881	13.7617	0.951568	0.119913	0.103454
GO:0030911	TPR domain binding	2	2.27273	0.0231838	1.63481	P07900, P08238	80	5	16881	84.405	0.972371	0.136428	0.117702
GO:0008289	lipid binding	4	4.54545	0.0338682	1.47021	P55058, P02749, P02656, P11597	80	151	16881	5.58974	0.994865	0.19192	0.165578
GO:0030235	nitric-oxide synthase regulator activity	2	2.27273	0.0368385	1.4337	P07900, P08238	80	8	16881	52.7531	0.996794	0.196741	0.169737
GO:0044822	poly(A) RNA binding	11	12.5	0.0372908	1.4284	Q99733, P07900, P61981, P13667, P55209, P62258, P08238, P07237, P27797, Q9Y3X0	80	1129	16881	2.05592	0.997016	0.196741	0.169737
GO:0001849	complement component C1q binding	2	2.27273	0.0413481	1.38354	P02741, P27797	80	9	16881	46.8917	0.998436	0.210875	0.181932
GO:0046790	virion binding	2	2.27273	0.0458368	1.33879	P14625, P02741	80	10	16881	42.2025	0.999237	0.225226	0.194313
GO:0005515	protein binding	50	56.8182	0.0471061	1.32692	Q14766, P07900, P20160, P12259, P13667, Q96L50, P61981, P61224, P00742, P07237, P01871, A1L4H1, P07359, P01031, P10124, P35443, P16112, P16070, P05067, P27797, P08697, P54278, O95810, P55209, P51884, P01859, Q96NW7, P02749, P01857, P48788, P20851, P62258, P02741, Q9Y3X0, P31946, P14625, P13611, Q99733, P18428, P14151, P04070, P68366, Q9UI32, P08311, P09486, P02776, P25311, P08238, P49747	80	8785	16881	1.20098	0.999378	0.225226	0.194313
GOTERM_MF_DIRECT	GO:0008233~peptidase activity	3	3.40909	0.0665119	1.1771	P20160, P08311, P05067	80	90	16881	7.03375	0.999973	0.308373	0.266047
GOTERM_MF_DIRECT	GO:0019899~enzyme binding	5	5.68182	0.0708178	1.14986	P31946, P68366, P05067, P62258, P07237	80	333	16881	3.16836	0.999987	0.316214	0.272812
GOTERM_MF_DIRECT	GO:0050750~low-density lipoprotein particle receptor binding	2	2.27273	0.0723366	1.14064	P14625, P02741	80	16	16881	26.3766	0.99999	0.316214	0.272812
GOTERM_MF_DIRECT	GO:0005539~glycosaminoglycan binding	2	2.27273	0.0810073	1.09148	P13611, Q14520	80	18	16881	23.4458	0.999998	0.326904	0.282035
GOTERM_MF_DIRECT	GO:0043395~heparan sulfate proteoglycan binding	2	2.27273	0.0810073	1.09148	P20160, P49747	80	18	16881	23.4458	0.999998	0.326904	0.282035
GOTERM_MF_DIRECT	GO:0002020~protease binding	3	3.40909	0.0811919	1.09049	P14151, P08697, P49747	80	101	16881	6.2677	0.999998	0.326904	0.282035
GOTERM_MF_DIRECT	GO:0005178~integrin binding	3	3.40909	0.0867581	1.06169	P35443, P07237, P27797	80	105	16881	6.02893	0.999999	0.340359	0.293643
GOTERM_MF_DIRECT	GO:0016853~isomerase activity	2	2.27273	0.0938636	1.0275	Q96L50, P07237	80	21	16881	20.0964	1	0.359028	0.30975
GOTERM_MF_DIRECT	GO:0003756~protein disulfide isomerase activity	2	2.27273	0.0981094	1.00829	P13667, P07237	80	22	16881	19.183	1	0.366116	0.315864

## Sheet: Table S4f
Category: GOTERM_CC_DIRECT
Pvalue<0.05; Benjamini<0.01
Category	Term	Count	%	PValue	. -LOG10(Pvalue)	Genes	List Total	Pop Hits	Pop Total	Fold Enrichment	Bonferroni	Benjamini	FDR
GO:0005576	extracellular region	55	62.5	1.45411e-38	37.8374	Q14766, P07900, P20160, P12259, P01717, P01714, P01834, P01876, P22891, P00742, P00740, P07237, P07358, P01031, P23083, P10124, P35443, P10321, P16112, P05067, P0DJI8, P01861, P06310, P27797, P01860, P08697, P02750, P05546, P13727, P51884, P01619, P01859, Q99983, P02749, P01857, P20851, P02741, P55058, P14625, P13611, P0DOY2, P11597, P14543, Q06033, P18428, P04070, P68366, P24821, P08311, P02656,…	80	1610	18224	7.78199	2.13755e-36	2.13755e-36	1.89035e-36
GO:0005615	extracellular space	46	52.2727	1.25518e-30	29.9013	P05546, Q7Z7G0, P20160, P12259, P51884, P01619, P08185, P01859, Q99983, P02749, P01857, P01834, P01876, P22891, P20851, P00740, P02741, P07358, P01871, A1L4H1, P01031, P10645, P55058, Q14515, P10124, P35443, P13611, P0DOY2, P11597, P18428, P04070, P08311, P24821, P02656, P02776, P09486, Q14520, P05067, P0DJI8, P01861, P25311, P49747, P08697, P27797, P01860, P02750	80	1347	18224	7.77936	1.84511e-28	9.22556e-29	8.15866e-29
GO:0070062	extracellular exosome	53	60.2273	4.87952e-24	23.3116	P07900, P20160, P01717, P61981, P13591, P01714, P01834, P01876, P61224, P22891, P00740, P07237, P01871, P07358, P07359, P01031, P35443, P10321, P16070, P05067, P0DJI8, P01861, P06310, P27797, P01860, P08697, P02750, P05546, P13727, P51884, P01619, P01859, P08185, Q99983, P02749, P01857, P62258, P02741, P31946, Q14515, P14625, P0DOY2, P11597, P14543, Q06033, P18428, P68366, P08311, P02656, P25311,…	80	2811	18224	4.29506	7.17289e-22	2.39096e-22	2.11446e-22
GO:0031012	extracellular matrix	17	19.3182	1.3455e-13	12.8711	Q14766, A1L4H1, P07900, Q7Z7G0, P14625, P35443, P13611, P51884, P14543, P16112, P02749, P08311, P24821, P07237, P27797, P49747	80	296	18224	13.0831	1.97802e-11	4.9447e-12	4.37286e-12
GO:0072562	blood microparticle	12	13.6364	5.23986e-11	10.2807	P01619, P01717, P01859, P01857, P01834, P01876, P0DOY2, P06310, P01861, P08697, P01871, P01860	80	152	18224	17.9842	7.70258e-09	1.54052e-09	1.36236e-09
GO:0009897	external side of plasma membrane	12	13.6364	1.93579e-09	8.71314	P14151, P01859, P13591, P01857, P01834, P01876, P0DOY2, P01861, P01871, P07237, P27797, P01860	80	213	18224	12.8338	2.84561e-07	4.74269e-08	4.19422e-08
GO:0005788	endoplasmic reticulum lumen	11	12.5	1.02216e-08	7.99048	P04070, P14625, P12259, P13667, P22891, P00742, P14314, P00740, P07237, P27797	80	192	18224	13.051	1.50257e-06	2.14654e-07	1.8983e-07
GO:0042470	melanosome	9	10.2273	1.26719e-08	7.89716	P07900, P31946, P14625, P13667, P55209, P62258, P08238, P07237	80	101	18224	20.299	1.86276e-06	2.32846e-07	2.05918e-07
GO:0042571	immunoglobulin complex, circulating	6	6.81818	1.49281e-08	7.826	P01859, P01857, P01834, P0DOY2, P01861, P01860	80	19	18224	71.9368	2.19443e-06	2.43825e-07	2.15628e-07
GO:0009986	cell surface	15	17.0455	7.55283e-08	7.12189	P07359, P07900, P13667, P10321, P18428, P13591, P02749, P08311, P16070, P09486, P05067, P08238, P08697, P27797, P01871	80	542	18224	6.30443	1.11026e-05	1.11027e-06	9.81868e-07
GO:0005796	Golgi lumen	8	9.09091	1.91878e-07	6.71698	P16112, P04070, Q99983, P13611, P22891, P00742, P51884, P00740	80	96	18224	18.9833	2.82057e-05	2.56419e-06	2.26765e-06
GO:0071682	endocytic vesicle lumen	5	5.68182	5.72116e-07	6.24252	P07900, P14625, P09486, P0DJI8, P27797	80	16	18224	71.1875	8.40975e-05	7.00842e-06	6.19792e-06
GO:0031093	platelet alpha granule lumen	6	6.81818	3.95368e-06	5.403	P10124, P12259, P09486, P02776, P05067, P08697	80	55	18224	24.8509	0.000581023	4.47069e-05	3.95368e-05
GO:0005578	proteinaceous extracellular matrix	9	10.2273	2.08544e-05	4.6808	Q14766, P16112, Q99983, Q14515, P13611, P09486, P51884, P27797, P49747	80	268	18224	7.65	0.00306094	0.000218972	0.000193648
GO:0005604	basement membrane	5	5.68182	0.000384015	3.41565	P16112, P24821, P35443, P09486, P14543	80	79	18224	14.4177	0.0548967	0.00376334	0.00332813
GO:0043202	lysosomal lumen	5	5.68182	0.000507436	3.29462	P16112, P07900, Q99983, P13611, P51884	80	85	18224	13.4	0.0718965	0.00466207	0.00412292
GO:0016020	membrane	21	23.8636	0.000897958	3.04674	A1L4H1, P07359, P07900, P31946, P12259, P14625, P13611, P55209, P10321, P18428, P14151, P61981, P13591, P24821, P61224, P62258, P08238, P27797, P07358, P02750	80	2200	18224	2.17445	0.123711	0.0077647	0.00686674
GO:0005925~focal adhesion	GO:0005925~focal adhesion	8	9.09091	0.00152617	2.8164	P31946, P61981, P14625, P24821, P16070, P62258, P07237, P27797	80	391	18224	4.66087	0.2011	0.0124638	0.0110224
GO:0034364~high-density lipoprotein particle	GO:0034364~high-density lipoprotein particle	3	3.40909	0.00405172	2.39236	P02749, P0DJI8, P11597	80	22	18224	31.0636	0.449436	0.0313475	0.0277223
GO:0005790~smooth endoplasmic reticulum	GO:0005790~smooth endoplasmic reticulum	3	3.40909	0.00563694	2.24896	P27824, P05067, P27797	80	26	18224	26.2846	0.564375	0.0414315	0.0366401
GO:0071556~integral component of lumenal side of endoplasmic reticulum membrane	GO:0071556~integral component of lumenal side of endoplasmic reticulum membrane	3	3.40909	0.00698296	2.15596	P27824, P27797, P10321	80	29	18224	23.5655	0.643027	0.0488807	0.0432279
GO:0005579~membrane attack complex	GO:0005579~membrane attack complex	2	2.27273	0.0299577	1.52349	P01031, P07358	80	7	18224	65.0857	0.988565	0.200172	0.177023
GO:0034663~endoplasmic reticulum chaperone complex	GO:0034663~endoplasmic reticulum chaperone complex	2	2.27273	0.0466767	1.3309	P14625, P07237	80	11	18224	41.4182	0.999112	0.298325	0.263825
GOTERM_CC_DIRECT	GO:0005614~interstitial matrix	2	2.27273	0.0549292	1.2602	Q7Z7G0, P24821	80	13	18224	35.0462	0.999753	0.33374	0.295145
GOTERM_CC_DIRECT	GO:0031089~platelet dense granule lumen	2	2.27273	0.0590289	1.22894	P02749, Q06033	80	14	18224	32.5429	0.999869	0.33374	0.295145
GOTERM_CC_DIRECT	GO:0042627~chylomicron	2	2.27273	0.0590289	1.22894	P02749, P02656	80	14	18224	32.5429	0.999869	0.33374	0.295145
GOTERM_CC_DIRECT	GO:0005783~endoplasmic reticulum	8	9.09091	0.067373	1.17151	P04070, P14625, P35443, P27824, P14314, P07237, P27797, P10321	80	828	18224	2.20097	0.999965	0.366808	0.324388
GOTERM_CC_DIRECT	GO:0034361~very-low-density lipoprotein particle	2	2.27273	0.0832613	1.07956	P02749, P02656	80	20	18224	22.78	0.999997	0.437122	0.38657
GOTERM_CC_DIRECT	GO:0042629~mast cell granule	2	2.27273	0.0872396	1.05929	P10645, P10124	80	21	18224	21.6952	0.999999	0.442215	0.391074
